# Supplementary material for: Quantitative proteomics reveals tissue-specific, infection-induced and species-specific neutrophil protein signatures
Source: Sci Rep. 2024 Mar 12;14:5966. doi: 10.1038/s41598-024-56163-6 (PMC10933280; doi:10.1038/s41598-024-56163-6)
Supplement: Supplementary file 2 — Supplementary Information 1. [file 41598_2024_56163_MOESM2_ESM.xlsx]

## Sheet: Data key
	Tab	Content
	mouse tissue neutrophil copies	Copy numbers per cell for each protein identified in mouse bone marrow, blood and peritoneal cavity neutrophils
	mouse blood vs bone stats	LIMMA analysis for mouse blood neutrophils versus bone marrow neutrophils
	mouse peritoneal vs blood stats	LIMMA analysis for mouse peritoneal neutrophils versus blood neutrophils
	mouse peritoneal vs bone stats	LIMMA analysis for mouse peritoneal neutrophils versus bone marrow neutrophils
	C. albicans infection data	Copy numbers per cell for each protein identified in C. albicans and PBS treated mice
	C. albicans stats	LIMMA analysis for C. albicans and PBS treated mice
	human blood neutrophil copies	Copy numbers per cell for each protein identified in human blood neutrophils
	mouse granule protein IDs	gene names and protein accessions for mouse neutrophil granule proteins
	human granule protein IDs	gene names and protein accessions for human neutrophil granule proteins

## Sheet: mouse tissue neutrophil copies
ProteinAccessions	Genes	ProteinDescriptions	ProteinNames	Bone-1.number of peptides	Bone-2.number of peptides	Bone-3.number of peptides	Bone-4.number of peptides	Blood-1.number of peptides	Blood-2.number of peptides	Blood-3.number of peptides	Blood-4.number of peptides	Peritoneal cavity-1.number of peptides	Peritoneal cavity-2.number of peptides	Peritoneal cavity-3.number of peptides	Peritoneal cavity-4.number of peptides	Copy number Bone marrow-1	Copy number Bone marrow-2	Copy number Bone marrow-3	Copy number Bone marrow-4	Copy number Blood-1	Copy number Blood-2	Copy number Blood-3	Copy number Blood-4	Copy number Peritoneal cavity-1	Copy number Peritoneal cavity-2	Copy number Peritoneal cavity-3	Copy number Peritoneal cavity-4
Q6GQT1	A2m	Alpha-2-macroglobulin-P	A2MG_MOUSE	3	3	3	3	3	3	3	3	3	3	3	3	23243.4	13407.3	35187.9	19764.3	54926.6	43202.1	21438.6	38563.2	18168.9	15616.7	16798.4	22064.5
P58742	Aaas	Aladin	AAAS_MOUSE	8	15	6	9	8	7	13	7	12	11	10	10	2642.83	5136.07	1295.42	3786.48	2261.87	1941.49	3248.11	1786.21	3356.55	2859.39	3019.9	2574.31
Q9D2R0	Aacs	Acetoacetyl-CoA synthetase	AACS_MOUSE	21	26	18	24	22	19	25	20	23	24	23	19	9812.98	18215.2	9579.38	14096.1	14123.3	10097.4	19875.1	10241.5	13837.8	13915.8	13679.7	10563
Q8R2R3	Aagab	Alpha- and gamma-adaptin-binding protein p34	AAGAB_MOUSE	3	6	4	7	3	4	7	4	6	7	7	5	1610.83	2143.51	974.63	2719.07	626.983	1254.85	3626.96	1237.64	2321.33	2533.36	2399.69	1241.64
Q3UHJ0	Aak1	AP2-associated protein kinase 1	AAK1_MOUSE	23	23	21	22	22	21	25	22	23	24	25	22	5004.87	6359.91	4094.84	5832.43	5388.65	4701.74	5244.21	5121.65	5837.92	5401.02	6581.68	4643.55
J3QN89;Q3TJ22	Aamp	Angio-associated migratory protein	J3QN89_MOUSE;Q3TJ22_MOUSE	5	4	2	6	1	2	3	3	3	3	3	2	285.887	290.989	187.149	488.002	117.845	146.343	156.633	189.398	174.198	141.678	178.676	142.344
Q8BGQ7	Aars1	Alanine--tRNA ligase, cytoplasmic	SYAC_MOUSE	39	43	37	42	35	37	41	35	39	42	39	40	21418.6	21655	20813.4	24316.5	25146.9	15713.4	19609.6	17272.3	19230.1	19279.4	20315.6	20008.3
Q3THG9	Aarsd1	Alanyl-tRNA editing protein Aarsd1	AASD1_MOUSE	2	5	2	4	3	1	3	4	4	4	3	4	332.962	657.426	258.98	659.53	471.066	60.8108	409.45	1032.42	492.457	772.329	426.435	1004.43
Q80YE4;Q80YE4-2;Q80YE4-3	Aatk	Serine/threonine-protein kinase LMTK1;Isoform 2 of Serine/threonine-protein kinase LMTK1;Isoform 3 of Serine/threonine-protein kinase LMTK1	LMTK1_MOUSE	22	27	20	24	18	21	24	23	26	25	25	25	2402.44	3758.09	2223.46	3179.11	2129.4	3546.99	3572.72	3140.56	3387.67	3486.62	3211.5	3574.65
Q5SSE9	Abca13	ATP-binding cassette sub-family A member 13	ABCAD_MOUSE	52	76	55	76	60	64	73	64	65	73	70	68	896.837	1927.57	1388.69	2343.29	1661.49	1523.5	1580.33	1564.3	1560.72	1682.97	2623.78	1673.83
Q91V24	Abca7	ATP-binding cassette sub-family A member 7	ABCA7_MOUSE	7	16	7	12	8	10	12	11	12	11	9	10	184.561	537.141	207.228	450.428	198.228	339.734	350.629	443.819	495.642	401.816	295.822	424.714
Q9JI39	Abcb10	ATP-binding cassette sub-family B member 10, mitochondrial	ABCBA_MOUSE	10	16	11	11	8	10	12	11	11	14	13	13	2245.86	4187.36	2587.28	2470.1	1698.16	2240.5	2179.13	2295.77	1960.69	2610.9	3284.16	2663.42
Q61102	Abcb7	ATP-binding cassette sub-family B member 7, mitochondrial	ABCB7_MOUSE	10	14	11	14	11	11	9	8	12	12	11	10	1883.76	2717.87	1607.55	2522.42	2142.03	1885.6	1565.14	1343.88	2247.68	2216.47	2018.55	1726.2
O35379	Abcc1	Multidrug resistance-associated protein 1	MRP1_MOUSE	8	19	9	9	9	7	13	10	9	10	10	9	1138.73	1296.05	366.998	1206.8	1074.24	179.2	1409.64	402.837	302.953	521.383	1046.02	1149.37
E9Q236;E9Q467	Abcc4	ATP-binding cassette, sub-family C (CFTR/MRP), member 4;ATP-binding cassette, sub-family C (CFTR/MRP), member 4	E9Q236_MOUSE;E9Q467_MOUSE	7	11	5	9	4	5	8	6	7	6	6	7	556.517	502.261	269.724	424.379	135.675	163.321	266.933	276.047	307.187	231.407	237.992	3736.93
P48410	Abcd1	ATP-binding cassette sub-family D member 1	ABCD1_MOUSE	18	20	15	20	14	15	17	15	17	18	18	14	4393.14	7943.76	4752.91	6521.31	4521.25	3582.27	4043.33	3873.87	4942.47	4818.52	5703.76	4222.82
Q61285	Abcd2	ATP-binding cassette sub-family D member 2	ABCD2_MOUSE	10	18	14	17	13	14	18	14	16	17	17	14	1452.24	4385.21	12935.1	4402.71	26062.2	28572.4	5324.27	6950.21	6504.71	6275.45	5868.42	5200.75
P55096	Abcd3	ATP-binding cassette sub-family D member 3	ABCD3_MOUSE	13	14	12	12	11	11	9	10	11	11	14	10	3850.69	8643.72	5908.93	3491.36	3587.77	4718.96	6180.08	2705.84	3126.18	2695.99	6949.77	2948.24
P61222	Abce1	ATP-binding cassette sub-family E member 1	ABCE1_MOUSE	18	23	18	19	18	20	18	17	17	21	20	17	15237.4	101347	10747.2	14314.7	11390.5	13128.5	11988.5	9758.64	8931.75	11651.2	11569.7	9476.26
Q6P542	Abcf1	ATP-binding cassette sub-family F member 1	ABCF1_MOUSE	23	23	20	21	19	21	21	22	20	20	23	22	8718.37	8806	6849.58	9933.3	7015.23	7654.55	7181.09	7261.48	7291.4	8851.54	7948.06	7326.69
Q99LE6	Abcf2	ATP-binding cassette sub-family F member 2	ABCF2_MOUSE	16	18	13	14	12	13	14	12	14	14	13	13	5613.87	6503.68	3741.57	5743.84	3578.12	2790.56	3137.78	3293.76	3664.23	4298.33	3284.1	3438.52
Q8K268	Abcf3	ATP-binding cassette sub-family F member 3	ABCF3_MOUSE	9	14	9	13	9	8	10	6	12	13	10	10	1116.13	1721.93	1342.74	3336.57	3113.84	844.496	935.762	643.766	1256.45	2842.46	1103.16	1247.45
Q6PE15	Abhd10	Mycophenolic acid acyl-glucuronide esterase, mitochondrial	ABHDA_MOUSE	4	6	5	6	5	5	5	4	7	6	5	5	877.486	1801.27	1145.96	1850.57	1700.09	1427.7	1293.11	1374.92	2007.12	1787.42	1497.16	1392.45
Q8K4F5	Abhd11	Protein ABHD11	ABHDB_MOUSE	4	5	3	4	3	4	3	3	4	3	4	5	1702.37	2583.73	7311.23	2115.6	1917.49	10341.4	1496.59	1283.01	1458.99	1423.67	1633.35	11847.3
Q99LR1	Abhd12	Lysophosphatidylserine lipase ABHD12	ABD12_MOUSE	6	9	4	9	6	7	6	6	5	7	6	5	1168.76	2057.4	334.08	1758.85	958.031	1142.89	999.326	512.781	677.088	1727.68	763.778	973.185
Q8VCR7	Abhd14b	Protein ABHD14B	ABHEB_MOUSE	3	6	4	5	3	3	5	3	5	5	5	5	2595.47	3474.07	1994.09	3022.75	3010.62	2681.35	2722.59	2613.92	3053.66	2900.04	2847.41	2900.97
Q5F2F2	Abhd15	Protein ABHD15	ABH15_MOUSE	NaN	2	1	1	2	2	3	1	1	2	2	1		528.235	133.94	180.221	373.646	312.373	593.567	237.6	186.354	484.67	669.755	208.878
Q9Z1Q2	Abhd16a	Phosphatidylserine lipase ABHD16A	ABHGA_MOUSE	6	9	7	8	5	6	7	7	7	9	6	7	1466.7	5598.98	3058.12	5868.94	7785.61	8288.66	2137.7	8207.47	11357.5	10059.7	3442.89	1972.82
Q7M759	Abhd17b	Alpha/beta hydrolase domain-containing protein 17B	AB17B_MOUSE	4	5	2	6	3	4	5	5	3	5	5	4	2664.37	2611.89	860.862	4743.42	1398.33	1635.89	2008.8	2879.89	1746.06	2241.77	2468.02	1822.95
Q9DBL9	Abhd5	1-acylglycerol-3-phosphate O-acyltransferase ABHD5	ABHD5_MOUSE	11	9	10	11	8	8	9	8	10	10	11	9	8793.68	9093.7	5388.14	9357.19	3860.51	2909.71	3744.82	5836.06	4579.71	4315.77	9904.4	4001.46
Q8CBW3;Q8CBW3-3	Abi1	Abl interactor 1;Isoform 3 of Abl interactor 1	ABI1_MOUSE	22	23	21	23	23	22	22	22	22	23	22	24	55391.2	62795.7	49850.5	54171.4	57966	55975.3	57155.3	59768.3	60001.9	57189.1	52313.7	50019.6
Q80ZQ9	Abitram	Protein Abitram	ABITM_MOUSE	4	4	3	2	1	NaN	2	1	4	3	2	3	2726.92	2165.43	881.157	884.217	293.949		557.837	153.777	888.923	907.106	657.978	688.863
Q5SSL4-4	Abr	Isoform 4 of Active breakpoint cluster region-related protein	ABR_MOUSE	30	33	31	34	31	32	34	33	34	34	32	32	14055	17773	11905.1	15706.6	18170.2	17411.2	34513.3	79507.2	17377.4	16708.8	15227.8	14923.9
Q4KML4	Abracl	Costars family protein ABRACL	ABRAL_MOUSE	4	3	3	3	4	4	3	4	3	3	3	3	471919	643814	283828	657813	438992	453824	394882	430468	447659	409182	512100	388957
Q8BPZ8	Abraxas1	BRCA1-A complex subunit Abraxas 1	ABRX1_MOUSE	2	6	3	4	2	2	6	3	4	6	5	5	226.844	998.952	558.036	986.347	275.144	681.58	736.376	904.769	523.52	870.77	1020.17	566.651
Q3TCJ1	Abraxas2	BRISC complex subunit Abraxas 2	ABRX2_MOUSE	15	16	13	15	13	14	14	14	14	16	15	14	8434.97	11399	7696.38	10665	8145.21	8898.39	8355.17	8398.16	8953.92	12220.4	12475	8512.65
Q99LJ2	Abtb1	Ankyrin repeat and BTB/POZ domain-containing protein 1	ABTB1_MOUSE	1	5	NaN	4	NaN	1	2	NaN	1	NaN	NaN	2	14610.4	4674.93		22728.3		25.5291	7546.67		22.0936			1853.82
Q7TQI7	Abtb2	Ankyrin repeat and BTB/POZ domain-containing protein 2	ABTB2_MOUSE	4	4	4	2	4	5	6	3	8	7	9	6	249.495	376.46	1220.41	134.913	474.617	848.33	677.536	662.802	862.437	1938.29	1500.71	673.984
Q921H8	Acaa1a	3-ketoacyl-CoA thiolase A, peroxisomal	THIKA_MOUSE	19	19	15	19	17	17	17	18	19	18	19	18	32157.2	31196.7	19349.6	26090.3	25537.5	23414.5	27593.8	21121.5	30344.8	26565.6	27486.9	25677.1
Q8BWT1	Acaa2	3-ketoacyl-CoA thiolase, mitochondrial	THIM_MOUSE	21	23	18	20	18	21	21	19	20	20	20	20	44549.1	47585.2	29595.1	39914.8	33930.1	33909.3	35010.4	32924.5	38768.7	37414.7	37894.8	36515.9
Q5SWU9;Q5SWU9-2	Acaca	Acetyl-CoA carboxylase 1;Isoform 2 of Acetyl-CoA carboxylase 1	ACACA_MOUSE	35	48	34	46	32	33	47	34	39	45	48	38	2959.47	3743.04	3048.01	3758.14	2655.59	2291.38	3423.75	2779.04	3094.02	3176.69	3812.14	2937.28
Q80XL6	Acad11	Acyl-CoA dehydrogenase family member 11	ACD11_MOUSE	17	21	16	19	9	10	15	8	15	16	13	12	3943.26	4767.37	2560.87	4413.95	1584.16	1025.52	2346.42	1218.84	1827.86	2100.1	1610.78	1304.62
Q9D7B6	Acad8	Isobutyryl-CoA dehydrogenase, mitochondrial	ACAD8_MOUSE	7	11	6	8	4	4	6	7	8	10	9	7	2613.74	9890.36	1792.06	9182.36	1586.65	1646.67	2006.07	1975.29	2660.49	2948.35	8344.87	2379.08
Q8JZN5	Acad9	Complex I assembly factor ACAD9, mitochondrial	ACAD9_MOUSE	23	24	19	24	21	22	22	19	24	23	22	21	8598.68	9708.71	9818.37	11582.7	8157.04	8568.33	7837.82	7826.36	10018.7	9609.52	8957.36	8741.82
P51174	Acadl	Long-chain specific acyl-CoA dehydrogenase, mitochondrial	ACADL_MOUSE	16	18	15	16	16	15	18	16	16	16	16	16	38974.7	50051.3	37780.2	50690.7	38304.6	39155.9	41714.9	41364.7	48983.6	47033	46906.4	44257.3
P45952	Acadm	Medium-chain specific acyl-CoA dehydrogenase, mitochondrial	ACADM_MOUSE	12	15	13	13	12	13	15	13	13	15	14	14	13527.3	13862	14696	15209.1	12996.8	13314	13022	13143.3	13547.9	13143.9	12415	13665.4
Q07417	Acads	Short-chain specific acyl-CoA dehydrogenase, mitochondrial	ACADS_MOUSE	14	14	13	14	13	13	13	14	14	14	13	13	16806.9	19725.1	11362.9	19695.4	13119.6	13952.3	14412	13524.6	16369.5	16202.1	15125.3	14389.4
Q9DBL1	Acadsb	Short/branched chain specific acyl-CoA dehydrogenase, mitochondrial	ACDSB_MOUSE	7	9	7	8	8	9	9	7	8	10	9	8	2844.56	6081.91	2912.49	3890.98	4627.49	4421.85	4181.42	3235.54	4919.67	5923.57	4418.26	4191.6
P50544	Acadvl	Very long-chain specific acyl-CoA dehydrogenase, mitochondrial	ACADV_MOUSE	22	27	25	27	22	25	26	23	25	27	25	27	6106.42	7924.25	7115.01	9840	6147.02	6914.07	6467.17	5955.42	10927.6	7769.2	6168.9	6512.24
Q8K2H4	Acap1	Arf-GAP with coiled-coil, ANK repeat and PH domain-containing protein 1	ACAP1_MOUSE	34	36	30	34	32	31	36	33	34	33	34	34	19661.8	27364.8	21407.4	25762.8	22605.6	26313.7	25532.8	26849.8	27271.5	25609.1	26009.9	26972.4
Q6ZQK5	Acap2	Arf-GAP with coiled-coil, ANK repeat and PH domain-containing protein 2	ACAP2_MOUSE	33	34	30	33	31	31	34	31	32	31	34	32	32448.1	15097.5	15835.8	16846.5	14042.5	19943.2	26431.2	33139	16110	15159.7	16062.5	17995.7
A2ADA6;Q6NXL5	Acap3	ArfGAP with coiled-coil, ankyrin repeat and PH domains 3;ArfGAP with coiled-coil, ankyrin repeat and PH domains 3	A2ADA6_MOUSE;Q6NXL5_MOUSE	2	1	NaN	2	NaN	1	1	1	2	2	1	1	125.406	47.6197		348.125		30.1618	26.8243	32.9827	94.8423	45.5909	41.4992	43.1687
Q8QZT1	Acat1	Acetyl-CoA acetyltransferase, mitochondrial	THIL_MOUSE	16	15	14	15	16	16	15	14	15	15	15	16	94131.9	33951.3	159693	44045.7	149698	81026.3	12837.7	98430.8	23879.5	24719.5	64295.4	62019.4
Q8CAY6	Acat2	Acetyl-CoA acetyltransferase, cytosolic	THIC_MOUSE	10	12	10	11	11	10	10	10	11	11	11	10	11822.3	12481.6	8915.18	11726.5	9819.07	10886.2	5287.2	12000.2	11633.9	11377.2	11481.9	11464.5
Q8BMP6	Acbd3	Golgi resident protein GCP60	GCP60_MOUSE	10	13	12	12	9	10	10	11	12	14	14	10	8776.29	14140.1	8278.04	13901	8388.82	8331.5	7695.44	8319.29	10395.3	12639.6	11743.2	8331.43
Q5XG73;Q5XG73-2;Q5XG73-3	Acbd5	Acyl-CoA-binding domain-containing protein 5;Isoform 2 of Acyl-CoA-binding domain-containing protein 5;Isoform 3 of Acyl-CoA-binding domain-containing protein 5	ACBD5_MOUSE	4	3	4	6	5	6	6	4	6	5	6	5	548.368	242.092	347.133	855.991	674.73	770.832	1062.3	333.673	964.561	799.565	1082.92	728.72
Q9D061	Acbd6	Acyl-CoA-binding domain-containing protein 6	ACBD6_MOUSE	2	2	1	3	NaN	NaN	2	NaN	3	1	2	1	425.631	348.971	1295.9	1235.97			232.039		268.214	163.697	2405.01	108.207
Q5EE38	Acd	Adrenocortical dysplasia protein	ACD_MOUSE	1	1	1	2	2	1	1	1	1	1	1	1	52.3347	60.1293	56.4127	97.5903	77.9686	39.3977	42.1294	46.4841	45.6179	48.6253	52.1328	51.1991
Q9JIX8-4	Acin1	Isoform 4 of Apoptotic chromatin condensation inducer in the nucleus	ACINU_MOUSE	46	46	43	44	45	44	45	47	46	48	47	46	134317	31575.8	18240.4	27387.4	172834	134948	58505	89324.5	24096.3	24334.3	21498.2	43180
Q91V92	Acly	ATP-citrate synthase	ACLY_MOUSE	60	59	57	59	56	56	58	56	57	58	58	57	55722.4	75838.4	43396.5	59669.7	41476.9	46011.5	47856.5	40057.2	44913.5	45211.2	46865.2	41513.9
P28271	Aco1	Cytoplasmic aconitate hydratase	ACOC_MOUSE	25	28	20	25	20	24	26	20	23	24	25	24	5747.09	7785.49	13231.1	7048.79	13596.6	13346.2	14113.1	4906.35	13232.4	13498.3	14205.4	13399.8
Q99KI0	Aco2	Aconitate hydratase, mitochondrial	ACON_MOUSE	38	39	36	37	34	36	38	34	35	37	36	36	44023.8	49608	44860.2	48050.2	37960.8	38969.4	32599.3	34433.5	38961.8	42835.5	53338.2	42796.4
P54987	Acod1	Cis-aconitate decarboxylase	IRG1_MOUSE	NaN	2	NaN	2	1	NaN	1	NaN	16	17	17	16		43.7506		159.495	23.8621		50.0714		22019.9	25298.5	21616.5	17723.2
O55137	Acot1	Acyl-coenzyme A thioesterase 1	ACOT1_MOUSE	10	12	12	12	12	12	11	13	14	15	12	13	26025.8	32102.8	31270.4	7614.59	35758.7	10375.8	31188.9	8794.23	13466.3	12962	8300.91	37258.6
Q8VHQ9	Acot11	Acyl-coenzyme A thioesterase 11	ACO11_MOUSE	NaN	1	1	NaN	1	NaN	1	1	1	1	2	1		124.384	70.883		90.1812		97.4633	71.0139	101.823	102.603	213.953	104.719
Q9CQR4	Acot13	Acyl-coenzyme A thioesterase 13	ACO13_MOUSE	NaN	1	NaN	NaN	NaN	NaN	1	NaN	1	1	NaN	1		1450.5					715.959		746.465	899.859		782.575
Q9QYR9	Acot2	Acyl-coenzyme A thioesterase 2, mitochondrial	ACOT2_MOUSE	2	4	2	3	2	2	1	2	3	3	3	3	157.113	259.393	67.8565	314.279	253.998	225.075	113.647	128.142	363.304	361.131	311.582	255.249
Q91V12-2	Acot7	Isoform A of Cytosolic acyl coenzyme A thioester hydrolase	BACH_MOUSE	14	14	14	14	14	13	14	14	14	14	14	14	39540.9	45988.4	30965.7	68739.5	37718.2	39343.5	39989.8	37812.8	65792.8	39211.3	38681.4	38845.6
P58137	Acot8	Acyl-coenzyme A thioesterase 8	ACOT8_MOUSE	7	10	5	9	7	5	7	5	8	9	10	8	5352.59	8565.58	2696.41	8538.94	3858.98	4455.53	3576.94	4415.21	5616.68	8351.54	8920.86	6874.27
Q9R0X4	Acot9	Acyl-coenzyme A thioesterase 9, mitochondrial	ACOT9_MOUSE	20	21	16	21	19	18	21	18	20	22	22	19	15621.4	15827.8	10450.5	16159.6	14177.5	13545.3	12685.9	14327.8	14669.9	15338.5	15596.5	15182.8
Q9R0H0;Q9R0H0-2	Acox1	Peroxisomal acyl-coenzyme A oxidase 1;Isoform 2 of Peroxisomal acyl-coenzyme A oxidase 1	ACOX1_MOUSE	5	9	4	6	1	3	7	2	4	6	5	4	544.603	1396.16	288.899	710.775	50.4742	674.146	516.57	156.042	402.591	592.533	399.032	282.729
Q9EPL9	Acox3	Peroxisomal acyl-coenzyme A oxidase 3	ACOX3_MOUSE	21	23	21	24	21	21	23	23	25	25	24	22	9703.23	12097	9870.34	12776.9	10899.9	10882.1	10729.2	6821.62	13478.4	8579.56	8986.16	12045.2
Q9D358-2	Acp1	Isoform 2 of Low molecular weight phosphotyrosine protein phosphatase	PPAC_MOUSE	1	1	1	1	1	1	1	1	1	1	1	1	1160.83	1595.44	902.02	1397.67	1147.19	1205.81	1310.76	1340.01	1706.98	1490.41	1357.28	1417.27
Q9D358	Acp1	Low molecular weight phosphotyrosine protein phosphatase	PPAC_MOUSE	7	7	6	6	6	6	6	6	7	7	7	7	47933.3	48921.5	45850.5	49825	44606.9	50140.8	43797.1	47649.1	47784.4	48387.1	47156.7	45112.9
P24638	Acp2	Lysosomal acid phosphatase	PPAL_MOUSE	6	6	3	5	5	5	6	5	6	6	5	5	2346.24	2645.48	1298.91	2367.8	4556.2	2010.58	2046.23	2075.37	2744.79	2566.37	2157.1	2342.93
Q8CE08;Q8CE08-2	Acp3	Prostatic acid phosphatase;Isoform 2 of Prostatic acid phosphatase	PPAP_MOUSE	4	4	4	4	4	4	4	5	3	4	3	4	977.502	1386.76	854.034	1210.39	938.084	818.085	910.331	1051.35	797.555	1009.82	556.696	1029.91
Q05117	Acp5	Tartrate-resistant acid phosphatase type 5	PPA5_MOUSE	1	1	1	1	1	NaN	NaN	1	1	NaN	NaN	1	737.827	50.4581	243.904	119.704	361.533			290.56	369.018			382.474
Q8BP40	Acp6	Lysophosphatidic acid phosphatase type 6	PPA6_MOUSE	6	8	6	8	4	4	8	4	7	7	7	7	3149.65	5794.38	6057.1	6514.7	3895.76	2392.36	6261.6	2178.74	3459.42	6349.51	7667.4	5826.48
P41216	Acsl1	Long-chain-fatty-acid--CoA ligase 1	ACSL1_MOUSE	33	37	30	34	31	33	35	31	32	34	32	32	52289.7	64237.5	47149	58247.3	40370.6	43174.1	42925.8	40879.4	42887.2	48339.3	42207.3	45561
Q9QUJ7;Q9QUJ7-2	Acsl4	Long-chain-fatty-acid--CoA ligase 4;Isoform Short of Long-chain-fatty-acid--CoA ligase 4	ACSL4_MOUSE	17	21	15	19	15	17	20	16	19	20	20	18	4262.25	6038.49	3960.85	4853.18	3420.43	3691.52	4521.03	3761.22	4335.55	4137.56	4450.01	3662.15
Q8JZR0	Acsl5	Long-chain-fatty-acid--CoA ligase 5	ACSL5_MOUSE	22	23	19	21	19	18	23	19	23	22	23	22	17861.1	25920	18734.3	22984.6	18855	17712.9	18355.8	19169.7	21316.3	17471.6	20957.8	22911.6
Q9QXG4	Acss2	Acetyl-coenzyme A synthetase, cytoplasmic	ACSA_MOUSE	6	10	7	9	11	8	10	11	8	9	7	8	783.686	2470.03	996.662	1538.31	2754.94	1531.88	1972.14	2256.73	1896.22	2586.49	1397.2	1621.34
P68134	Acta1	Actin, alpha skeletal muscle	ACTS_MOUSE	2	2	2	2	2	2	2	2	2	2	2	2	1401890	2009790	1279390	1801530	1812350	1941270	1909200	1738120	2024020	1884420	2159380	1880340
P60710	Actb	Actin, cytoplasmic 1	ACTB_MOUSE	22	21	18	20	19	18	19	19	20	20	21	19	18139400	19698600	16340500	17372900	19453200	21327000	20239100	19688400	20171600	19366300	19500400	18683600
Q8BFZ3	Actbl2	Beta-actin-like protein 2	ACTBL_MOUSE	5	5	5	5	5	4	6	6	4	4	5	6	4704200	5073580	5009850	5130310	5932810	6224260	5645390	5932160	5803750	5677800	5558520	5617490
P68033	Actc1	Actin, alpha cardiac muscle 1	ACTC_MOUSE	31	32	28	28	31	32	33	29	34	32	32	32	40063100	38795300	40437000	37614600	46898600	43489800	39721100	38386500	45419700	41945200	44298200	43386500
P63260	Actg1	Actin, cytoplasmic 2	ACTG_MOUSE	2	2	2	2	2	2	2	2	2	2	2	2	624636	696594	461031	515928	559483	651519	689336	547683	691008	628475	706360	640276
Q9Z2N8	Actl6a	Actin-like protein 6A	ACL6A_MOUSE	16	17	15	17	17	17	17	17	17	17	17	17	23329.6	25417.4	17935.5	26154.6	19988.8	20054.9	20305.6	19975.5	22704.9	22790.7	23257.2	21853.9
Q7TPR4	Actn1	Alpha-actinin-1	ACTN1_MOUSE	69	73	62	64	67	66	71	66	69	70	70	66	589259	747074	627157	702954	702650	804989	784667	731172	836843	808724	808774	794457
P57780	Actn4	Alpha-actinin-4	ACTN4_MOUSE	47	48	44	47	47	45	47	45	47	46	46	44	138463	173283	139735	164571	155538	168285	154605	163836	177773	170684	166493	162744
Q9QZB7	Actr10	Actin-related protein 10	ARP10_MOUSE	13	15	10	13	12	13	14	14	14	14	15	14	5331.5	5752.65	3338.65	7399.37	6694.44	7419.22	5600.66	6636.1	6463.53	5741.38	5522.98	7031.46
P61164	Actr1a	Alpha-centractin	ACTZ_MOUSE	10	9	10	10	10	10	10	10	9	10	10	10	18128.5	21855.4	16576.8	19845.3	19862.1	22024.4	22184.8	19347.1	20519.4	20573.6	20441.6	19812.6
Q8R5C5	Actr1b	Beta-centractin	ACTY_MOUSE	16	17	16	17	16	18	16	18	16	18	17	17	304052	36314.6	37310.4	40658	39811.5	37314.2	66441	43457.7	39635.2	43756.7	41378.6	42179.7
P61161	Actr2	Actin-related protein 2	ARP2_MOUSE	22	21	21	21	21	21	22	21	21	21	21	21	461489	606385	525197	608025	589059	612231	624009	645173	661539	642718	674575	641257
Q99JY9	Actr3	Actin-related protein 3	ARP3_MOUSE	23	24	21	24	22	22	23	23	25	24	25	24	770798	974989	767305	900311	878653	980235	999830	930738	1020960	989520	1040530	976037
Q641P0	Actr3b	Actin-related protein 3B	ARP3B_MOUSE	6	7	5	5	6	7	6	6	6	7	7	6	177694	185073	188399	206590	245448	237486	194538	236329	224942	215660	225472	186299
Q80US4	Actr5	Actin-related protein 5	ARP5_MOUSE	3	8	4	7	4	3	6	5	8	8	8	4	660.084	1743.41	552.605	1610.14	819.159	708.169	1216.56	651.837	1315.6	4345.34	1529.66	197.862
Q8R2S9	Actr8	Actin-related protein 8	ARP8_MOUSE	1	3	2	2	2	1	3	2	2	2	1	1	134.948	177.569	102.525	197.15	131.813	55.1212	1783.41	70.0723	146.38	91.289	60.1993	44.2949
Q61288	Acvrl1	Serine/threonine-protein kinase receptor R3	ACVL1_MOUSE	4	3	1	2	NaN	NaN	NaN	NaN	NaN	NaN	NaN	1	319.181	166.87	47.779	185.784								263.747
Q99JW2	Acy1	Aminoacylase-1	ACY1_MOUSE	8	12	10	10	6	9	10	10	11	11	10	10	1630.04	2438.9	1977.41	2170.77	994.674	1686.58	2083.42	1913.71	1817.93	1872.75	2109.99	1988.28
P56376	Acyp1	Acylphosphatase-1	ACYP1_MOUSE	7	7	6	7	7	7	7	7	7	7	7	7	69557.6	72337	55189.6	62870.2	58189.5	61891.8	63248.5	60140.2	62908.5	66232	65173	62168.2
P03958	Ada	Adenosine deaminase	ADA_MOUSE	31	29	25	28	26	27	29	26	27	29	26	28	133016	152121	117702	158758	154020	155103	157141	150092	169450	138983	161130	143064
O35598	Adam10	Disintegrin and metalloproteinase domain-containing protein 10	ADA10_MOUSE	25	30	28	26	26	27	27	29	27	27	27	26	14310.6	55284.6	14572.5	15186.6	15576.4	16710.9	15626.1	17130.4	14499.1	67460.9	13719	14115.2
O88839;O88839-2	Adam15	Disintegrin and metalloproteinase domain-containing protein 15;Isoform 2 of Disintegrin and metalloproteinase domain-containing protein 15	ADA15_MOUSE	3	2	1	2	2	3	3	2	3	3	3	2	334.183	340.954	71.5603	365.021	342.039	401.615	418.674	389.669	429.597	440.263	443.733	369.597
Q9Z0F8	Adam17	Disintegrin and metalloproteinase domain-containing protein 17	ADA17_MOUSE	11	12	8	11	10	11	11	12	9	12	11	10	1319.25	1529.84	816.225	1391.82	1421.74	1625.72	1859.51	3023.08	1061.14	1276.12	1083.18	1204.96
O35674	Adam19	Disintegrin and metalloproteinase domain-containing protein 19	ADA19_MOUSE	10	13	12	14	13	13	13	14	13	13	13	15	1167.35	1721.62	1496.75	2820.08	2522.82	2083.31	2305.54	2393.58	2730.74	2620.26	2755.55	2950.86
Q05910	Adam8	Disintegrin and metalloproteinase domain-containing protein 8	ADAM8_MOUSE	21	25	23	24	23	23	27	25	22	25	24	25	20592	22147.4	20367.8	24165.3	21270.4	27210.2	26078	30507.8	20904	20345.2	20798.3	21285.3
Q80T21	Adamtsl4	ADAMTS-like protein 4	ATL4_MOUSE	1	1	1	1	1	1	1	1	1	1	1	1	732.056	333.748	719.541	372.889	701.082	1064.43	407.924	884.288	481.321	408.72	492.316	479.701
E9PY16	Adap1	ArfGAP with dual PH domains 1	E9PY16_MOUSE	16	17	16	19	17	16	18	13	16	18	19	17	7567.04	8972.12	7757.85	9915.28	9243.3	8247.76	8894.21	7641.75	8394.92	8570.2	8933.68	8543.07
Q99MU3-2	Adar	Isoform 2 of Double-stranded RNA-specific adenosine deaminase	DSRAD_MOUSE	9	12	4	9	5	7	9	4	9	11	13	11	763.279	678.674	272.575	516.602	729.526	318.77	295.668	244.012	460.697	615.788	1061.23	564.764
P51829	Adcy7	Adenylate cyclase type 7	ADCY7_MOUSE	1	3	1	1	2	NaN	2	2	1	1	NaN	1	43.7187	60.5752	9.15001	25.7932	46.2643		150.158	27.9057	16.4529	22.4247		15.1556
Q9QYC0	Add1	Alpha-adducin	ADDA_MOUSE	33	34	29	33	29	32	36	31	32	32	31	31	47884.5	49855.1	45827.2	52594.5	48147	47607.3	43520.4	54681.6	47284.3	40174.6	43316.4	38314.8
Q9QYB5-2	Add3	Isoform 1 of Gamma-adducin	ADDG_MOUSE	2	2	2	2	2	2	2	2	2	2	2	2	468.81	394.707	312.696	401.629	99.0305	297.466	1196.94	260.794	259.911	209.342	253.157	1423.29
Q9QYB5	Add3	Gamma-adducin	ADDG_MOUSE	30	31	27	30	28	30	31	29	31	31	30	30	77007.8	89141.5	52116.9	81818.7	81879.3	65609.6	54839.3	76340	63542.8	57704.6	70588.5	65920.2
Q61549	Adgre1	Adhesion G protein-coupled receptor E1	AGRE1_MOUSE	NaN	3	NaN	1	NaN	1	NaN	3	2	3	2	2		129.228		102.115		73.695		137.988	101.834	148.316	133.008	88.5889
Q9Z0M6	Adgre5	Adhesion G protein-coupled receptor E5	AGRE5_MOUSE	22	25	19	24	21	21	23	21	23	22	23	23	43002.6	32286.8	38565.4	40173.7	40019.2	45012.7	37275.4	39501.4	26545.9	34391.5	33648.7	34826
Q8R0T6	Adgrg3	Adhesion G protein-coupled receptor G3	AGRG3_MOUSE	14	13	14	14	13	14	14	14	14	14	13	14	18007.2	18656.3	12569.7	19660.3	13610	16036.3	13683.9	15302.9	16738.9	16047.1	16642.2	13421
P28474	Adh5	Alcohol dehydrogenase class-3	ADHX_MOUSE	19	18	17	18	18	18	17	19	18	18	19	18	86677.9	74527.6	81296.7	69548.5	80582.9	90302.2	72422.6	92159.3	69713	67665.2	73302.5	70828.6
P55264	Adk	Adenosine kinase	ADK_MOUSE	15	15	13	15	13	13	15	14	15	15	14	14	14776	14737.4	14364.5	16451.7	13323.7	13196.9	13428.4	14556.6	14933.1	14763	14007.7	13826.4
Q9Z103	Adnp	Activity-dependent neuroprotector homeobox protein	ADNP_MOUSE	12	17	10	13	6	7	12	9	8	9	11	9	1919.8	1937.42	1202.29	1381.96	766.671	299.611	889.191	587.304	814.612	884.232	891.423	736.425
Q8CHC8	Adnp2	Activity-dependent neuroprotector homeobox protein 2	ADNP2_MOUSE	NaN	1	1	NaN	1	1	NaN	NaN	NaN	NaN	NaN	1		6.28445	7.38718		10.8129	9.54364						8.33036
Q6PDY2	Ado	2-aminoethanethiol dioxygenase	AEDO_MOUSE	4	7	5	7	5	5	6	5	5	7	8	7	2111.42	2646.64	1622.67	2996.48	1765.42	1806.63	1887.05	1677.98	2035.57	2348.53	2814.58	2199.46
Q8VDL4;Q8VDL4-3	Adpgk	ADP-dependent glucokinase;Isoform 3 of ADP-dependent glucokinase	ADPGK_MOUSE	18	20	18	19	20	19	19	18	18	19	20	19	322048	410368	295000	394855	360328	348952	362466	331694	389243	396938	375829	377483
P54923	Adprh	[Protein ADP-ribosylarginine] hydrolase	ADPRH_MOUSE	18	18	16	18	17	17	18	17	18	18	17	17	61288.8	69290.2	51329	70066.1	64996.8	62530.2	68933.9	61993.5	72950.9	72957.5	72349	67631
Q99KS6;Q99KS6-2	Adprm	Manganese-dependent ADP-ribose/CDP-alcohol diphosphatase;Isoform 2 of Manganese-dependent ADP-ribose/CDP-alcohol diphosphatase	ADPRM_MOUSE	1	4	2	3	2	2	2	3	4	4	3	3	94.71	1086.33	130.44	451.218	812.517	720.611	642.725	779.372	957.372	835.065	727.01	741.948
Q8CG72	Adprs	ADP-ribose glycohydrolase ARH3	ADPRS_MOUSE	6	6	4	6	6	6	6	6	6	7	6	6	3826.58	4793.26	3417.92	4661.34	4269.03	4409.39	3974.26	5359.52	4904.45	5547.15	3987.22	3600.99
Q9JKV1	Adrm1	Proteasomal ubiquitin receptor ADRM1	ADRM1_MOUSE	10	10	8	10	9	9	8	8	9	10	11	8	17049	19240.1	16701.2	19388.8	20520.1	19821.9	18139.1	17828.2	20612.1	19759.7	18784.5	19027.6
P54822	Adsl	Adenylosuccinate lyase	PUR8_MOUSE	21	23	19	22	20	23	22	21	23	23	22	21	17777.6	19809.1	12062.8	21633.3	22088.8	20116.1	15840.4	19518.8	18953	18420.6	18686.4	18738.2
P28650	Adss1	Adenylosuccinate synthetase isozyme 1	PURA1_MOUSE	30	31	28	30	29	28	30	29	29	29	29	29	648027	736869	545747	741992	737568	769993	428757	351887	784238	220001	740500	735930
P46664	Adss2	Adenylosuccinate synthetase isozyme 2	PURA2_MOUSE	19	21	18	20	18	19	19	19	19	20	20	20	33959.9	44507.9	33271.1	42335.3	31302.4	29522.4	31532.1	28852.8	32603.7	32496.6	34856.8	35191.7
Q9QZQ1;Q9QZQ1-2	Afdn	Afadin;Isoform 1 of Afadin	AFAD_MOUSE	6	5	2	5	2	4	2	3	2	3	2	3	855.613	685.369	1179.4	859.498	950.465	905.905	695.661	697.135	697.847	756.245	730.123	832.723
O88573	Aff1	AF4/FMR2 family member 1	AFF1_MOUSE	2	4	NaN	1	NaN	NaN	3	1	NaN	NaN	2	NaN	47.1666	138.703		7.69375			80.4984	5.15718			42.5405
Q9ESC8	Aff4	AF4/FMR2 family member 4	AFF4_MOUSE	2	3	NaN	1	NaN	1	1	1	1	1	1	1	134.749	103.748		41.4428		32.4868	30.4247	29.8472	36.6577	36.7899	45.0009	34.9259
Q920A7;Q920A7-2	Afg3l1	AFG3-like protein 1;Isoform 2 of AFG3-like protein 1	AFG31_MOUSE	2	2	NaN	3	NaN	NaN	1	1	1	3	2	1	206.575	182.814		195.748			105.144	122.656	49.74	159.175	247.417	69.9085
Q8JZQ2	Afg3l2	AFG3-like protein 2	AFG32_MOUSE	7	9	6	8	5	7	7	7	7	8	7	7	1018.72	1270.93	748.562	1230.59	721.799	1638.76	837.427	925.8	1109.75	958.92	1000.95	978.013
O89020;O89020-3	Afm	Afamin;Isoform 3 of Afamin	AFAM_MOUSE	1	1	1	1	1	1	1	1	1	1	1	1	2249.91	817.226	2027.38	804.341	3007.75	2524.49	1748.54	1838.31	1035.93	947.687	969.076	1296.9
Q80WT5;Q80WT5-2	Aftph	Aftiphilin;Isoform 2 of Aftiphilin	AFTIN_MOUSE	5	11	7	8	7	5	9	5	8	9	7	8	882.808	1826.04	1398.22	1026.43	637.475	474.415	1508.75	684.482	1296.15	664.729	685.325	1980.05
Q64191	Aga	N(4)-(beta-N-acetylglucosaminyl)-L-asparaginase	ASPG_MOUSE	8	8	5	6	5	7	8	5	7	6	6	6	4714.57	3534.66	2444	3079.38	3363.36	3544.17	2949.38	3306.97	3300.04	3104.59	2944.79	3573.85
Q8BXK8	Agap1	Arf-GAP with GTPase, ANK repeat and PH domain-containing protein 1	AGAP1_MOUSE	4	5	3	5	3	3	3	2	4	3	3	4	513.768	601.619	270.365	560.427	329.296	461.062	457.074	74.9034	156.529	83.8112	218.21	343.624
Q3UHD9;Q3UHD9-2	Agap2	Arf-GAP with GTPase, ANK repeat and PH domain-containing protein 2;Isoform 2 of Arf-GAP with GTPase, ANK repeat and PH domain-containing protein 2	AGAP2_MOUSE	9	15	10	13	10	9	11	11	11	11	9	8	1212.45	2001.06	1047.58	1897.82	966.489	822.747	1085.98	992.967	1027.12	1117.78	950.495	704.99
Q8VHH5	Agap3	Arf-GAP with GTPase, ANK repeat and PH domain-containing protein 3	AGAP3_MOUSE	NaN	2	NaN	1	NaN	NaN	1	NaN	NaN	2	NaN	1		67.1733		10.2313			6.20689			25.7621		17.1634
Q8K2K6;Q8K2K6-1;Q8K2K6-3	Agfg1	Arf-GAP domain and FG repeat-containing protein 1;Isoform 1 of Arf-GAP domain and FG repeat-containing protein 1;Isoform 3 of Arf-GAP domain and FG repeat-containing protein 1	AGFG1_MOUSE	14	13	12	14	14	13	12	12	14	13	13	13	9405.35	9369.48	8731.24	9928.94	9807.25	9425.45	7932.85	9288.61	9273.99	9416.52	9188.45	9308.77
Q80WC7;Q80WC7-2	Agfg2	Arf-GAP domain and FG repeat-containing protein 2;Isoform 2 of Arf-GAP domain and FG repeat-containing protein 2	AGFG2_MOUSE	9	9	8	8	8	8	8	8	8	9	8	8	3331.09	8196.98	1706.35	2193.97	1558.78	1944.94	1717.78	2042.16	1942.47	3136.12	1648.33	1868.08
Q9ESW4	Agk	Acylglycerol kinase, mitochondrial	AGK_MOUSE	12	12	10	10	8	10	11	9	11	12	11	11	5344.76	4881.05	4950.37	4544.94	3615.21	4825.45	3866.37	3890.69	4081.55	3958.02	4379.64	4201.93
F8VPN4	Agl	Amylo-1,6-glucosidase, 4-alpha-glucanotransferase	F8VPN4_MOUSE	73	77	72	78	72	73	77	72	74	76	75	78	17767.7	26239.8	19251.1	23931.2	21230.9	22570.3	23918.3	22595.3	24730	24635.4	23547.9	25665.9
Q8CJG1	Ago1	Protein argonaute-1	AGO1_MOUSE	7	9	9	8	9	9	8	7	8	9	8	10	2506.67	3395.24	3436.12	3064.28	2725.72	3880.1	3537.59	3227.99	3419.16	3689.53	3515.66	3541.69
Q8CJG0	Ago2	Protein argonaute-2	AGO2_MOUSE	30	32	29	28	26	28	32	27	32	32	32	30	9488.72	12011.3	7715.29	11502.6	9527.36	10009.4	10250.8	9136.11	12082.5	11684.3	12513.8	11601.7
O35083	Agpat1	1-acyl-sn-glycerol-3-phosphate acyltransferase alpha	PLCA_MOUSE	3	4	3	3	3	3	4	4	4	4	4	4	4252.43	5419.86	3689.78	4550.44	3527.85	5745.12	5179.08	6507.81	3919.21	3635.74	3695.05	3849.61
Q8K3K7	Agpat2	1-acyl-sn-glycerol-3-phosphate acyltransferase beta	PLCB_MOUSE	12	13	12	12	12	11	13	13	13	13	13	13	26151.6	40540.1	35412.5	40563.6	29929.8	28325.3	31693.7	32103.1	34044.5	34455.6	36698.2	38274.8
Q9D1E8	Agpat5	1-acyl-sn-glycerol-3-phosphate acyltransferase epsilon	PLCE_MOUSE	4	5	3	NaN	3	3	5	2	4	5	1	3	900.39	944.794	725.448		960.929	1023.13	784.23	763.873	694.758	930.829	304.541	633.038
Q8C0I1	Agps	Alkyldihydroxyacetonephosphate synthase, peroxisomal	ADAS_MOUSE	29	30	26	30	27	27	28	25	27	28	29	27	37579.3	42450.4	30933.5	41940.8	29294	27626.5	26767.2	26735.1	34677.7	34145.5	34574.1	30289.5
Q641K1;Q641K1-2	Agtpbp1	Cytosolic carboxypeptidase 1;Isoform 2 of Cytosolic carboxypeptidase 1	CBPC1_MOUSE	NaN	4	NaN	6	2	2	4	4	3	3	5	4		157.039		212.534	132.441	112.635	169.65	192.949	54.7211	62.3552	257.57	182.884
Q9WVK0	Agtrap	Type-1 angiotensin II receptor-associated protein	ATRAP_MOUSE	2	2	2	2	2	2	2	2	2	2	2	2	12661.3	16344.1	11318.9	18001.2	11848.1	13703.2	13221.3	13912.4	12908.7	12487.6	13882.6	11601
Q8CJF7	Ahctf1	Protein ELYS	ELYS_MOUSE	17	26	21	31	20	21	26	22	28	27	29	26	546.028	909.678	691.291	1399.22	5491.04	1225.07	5829.28	2540.07	1301.28	1227.38	1250.96	1821.23
P50247	Ahcy	Adenosylhomocysteinase	SAHH_MOUSE	24	25	25	24	24	25	24	24	24	24	25	25	87634.7	103048	102049	97683.3	125776	107578	99488.4	113374	103534	101411	94762.5	96604.9
Q80SW1	Ahcyl1	S-adenosylhomocysteine hydrolase-like protein 1	SAHH2_MOUSE	18	21	17	19	20	18	20	18	18	20	19	21	26856.7	43206.8	8470.25	41372.6	31540.7	21560.4	42797.4	48202.8	45310.3	44352.6	47843.6	44933.2
Q68FL4	Ahcyl2	Putative adenosylhomocysteinase 3	SAHH3_MOUSE	2	1	1	NaN	2	1	NaN	NaN	1	1	NaN	NaN	583.09	75.6866	194.874		371.539	197.498			194.156	198.171
E9Q616	Ahnak	AHNAK nucleoprotein (desmoyokin)	E9Q616_MOUSE	8	5	9	4	10	9	7	10	9	10	9	10	109.73	42.2003	125.497	37.954	179.521	159	35.9596	199.318	131.353	146.157	376.996	248.472
Q8BK64	Ahsa1	Activator of 90 kDa heat shock protein ATPase homolog 1	AHSA1_MOUSE	18	19	17	19	18	18	18	17	17	18	18	18	61326.2	56253.9	65414.5	59557.1	72627.6	54898.2	52258.3	64641.7	47984.9	52415.3	53522.8	51977
Q8N9S3;Q8N9S3-2;Q8N9S3-3	Ahsa2	Activator of 90 kDa heat shock protein ATPase homolog 2;Isoform 2 of Activator of 90 kDa heat shock protein ATPase homolog 2;Isoform 3 of Activator of 90 kDa heat shock protein ATPase homolog 2	AHSA2_MOUSE	1	2	NaN	2	NaN	NaN	1	NaN	2	1	2	1	158.968	293.918		253.536			68.6081		230.932	64.159	203.674	49.721
P29699	Ahsg	Alpha-2-HS-glycoprotein	FETUA_MOUSE	4	4	4	4	4	4	4	4	4	4	4	4	2932070	280243	884091	458752	1131810	897702	333299	804737	351027	301201	351483	388864
Q8C4Q6	Aida	Axin interactor, dorsalization-associated protein	AIDA_MOUSE	1	1	1	2	2	1	1	1	2	2	2	2	91.9232	68.2808	141.538	463.058	368.962	134.338	277.496	121.056	265.23	390.395	319.554	377.089
Q9Z0X1	Aifm1	Apoptosis-inducing factor 1, mitochondrial	AIFM1_MOUSE	25	25	22	25	22	23	25	23	25	26	24	24	13574.6	14425.2	9941.77	14220.4	10534.8	10529	12826	10329.5	12074.8	11511.5	11432.4	11065.4
Q8BUE4	Aifm2	Ferroptosis suppressor protein 1	FSP1_MOUSE	7	8	9	10	6	8	7	8	9	9	8	8	1909.64	2791.46	2619.64	5061.87	1627.88	2517.97	2109.44	2409.73	3409.08	3617	2853.26	2500.21
Q91VJ1	Aim2	Interferon-inducible protein AIM2	AIM2_MOUSE	NaN	1	1	2	1	NaN	NaN	NaN	1	2	1	NaN		18.8863	50.9544	60.5968	26.9257				35.477	45.4523	47.7616
P31230	Aimp1	Aminoacyl tRNA synthase complex-interacting multifunctional protein 1	AIMP1_MOUSE	18	19	15	19	14	15	17	16	15	17	18	16	83042.1	72844.8	69460	72786	27280	29014.6	72895.8	75876.9	30276.1	71942.7	73591.3	66297.6
Q8R010	Aimp2	Aminoacyl tRNA synthase complex-interacting multifunctional protein 2	AIMP2_MOUSE	9	10	9	9	9	9	10	10	9	12	11	10	18317	18596.7	16028.3	17528.3	17036.1	18441.4	17852	23578.5	18830	22582.2	17655.7	18263.2
O08915	Aip	AH receptor-interacting protein	AIP_MOUSE	13	14	14	14	13	13	13	13	14	14	14	14	33103.9	38209	32622.8	37393.4	26396	28174.9	27432.7	27434.7	26673.2	28307.6	27024.8	26510
Q9WTP6;Q9WTP6-2	Ak2	Adenylate kinase 2, mitochondrial;Isoform 2 of Adenylate kinase 2, mitochondrial	KAD2_MOUSE	15	16	15	16	16	14	16	16	17	16	16	15	121873	123017	94093.7	105509	92374.2	89922.1	90330.3	88693.8	117236	101248	99256.6	89913.8
Q9WTP7	Ak3	GTP:AMP phosphotransferase AK3, mitochondrial	KAD3_MOUSE	8	7	7	7	8	6	8	7	6	7	8	8	6983.28	6056.17	4610.58	6442.43	5847.12	4012.61	4875.08	46140.5	4894.96	6752.78	7661.13	9445.21
O88845	Akap10	A-kinase anchor protein 10, mitochondrial	AKA10_MOUSE	8	13	8	12	9	9	13	13	12	15	13	13	1119.35	2817.15	642.39	1467.96	828.142	924.406	1146.33	1483.79	1372.7	2185.05	1367.46	1342.8
E9Q394-2	Akap13	Isoform 2 of A-kinase anchor protein 13	AKP13_MOUSE	69	72	61	71	65	67	71	66	73	72	71	70	6008.61	6264.68	4659.23	6395.03	6261.39	7437.61	6419.61	6826.96	7559.61	6916.97	7480.88	6641.57
Q9DBR0	Akap8	A-kinase anchor protein 8	AKAP8_MOUSE	9	13	9	12	8	9	10	7	12	10	10	8	1519.31	1871.52	1424.18	1721.05	1158.88	1213.42	1340	1229.02	1357.11	1268.52	1295.9	1153.93
Q9R0L7	Akap8l	A-kinase anchor protein 8-like	AKP8L_MOUSE	2	3	2	3	2	2	3	2	4	2	3	3	72.6793	136.974	91.504	170.366	115.687	94.3702	132.321	96.4419	251.524	98.0462	163.345	152.755
Q80VW7	Akna	Microtubule organization protein AKNA	AKNA_MOUSE	20	28	18	24	15	23	29	17	27	29	25	27	2855.45	3591.82	3686.72	3221.38	1081.96	3981.42	4232.35	3720.61	1899.71	4800.64	4042.09	3426.54
Q9JII6	Akr1a1	Aldo-keto reductase family 1 member A1	AK1A1_MOUSE	18	18	16	18	18	18	18	18	18	19	18	18	29271.9	32747.5	26805.4	31911.5	29147.8	29582.6	29502	28916.3	33094.5	33869.8	31561.7	31004.8
P45376	Akr1b1	Aldo-keto reductase family 1 member B1	ALDR_MOUSE	22	23	22	22	22	22	22	22	22	23	21	22	71418.8	89735.7	68550.3	87108.1	81605.7	81560.9	85600.2	85426.8	84795.9	82179.4	81270.6	78802.1
G5E895	Akr1b10	Aldo-keto reductase family 1, member B10 (aldose reductase)	G5E895_MOUSE	7	8	6	8	8	6	8	7	7	8	9	7	3197.47	2497.9	1707.66	3103.84	3104.11	3229.7	2896.63	2559.23	1863.87	2035.91	2617.4	2032.49
Q8VC28	Akr1c13	Aldo-keto reductase family 1 member C13	AK1CD_MOUSE	5	6	3	6	5	4	5	4	5	5	7	5	2161.79	2759.23	872.869	2227.04	1821.51	2142.16	2135.63	1408.48	1862.91	1796.56	2828.47	1547.77
Q9DCT1	Akr1e2	1,5-anhydro-D-fructose reductase	AKCL2_MOUSE	NaN	1	1	1	1	NaN	NaN	1	2	NaN	2	NaN		182.491	91.8008	240.344	201.649			129.64	508.252		562.797
Q8CG76	Akr7a2	Aflatoxin B1 aldehyde reductase member 2	ARK72_MOUSE	8	7	8	10	7	8	9	9	8	9	7	8	2442.87	2780.6	1382.27	3972.58	1962.22	1957.71	2478.47	10222.4	2297.81	2556.9	2107.66	4757.78
P31750	Akt1	RAC-alpha serine/threonine-protein kinase	AKT1_MOUSE	22	24	18	21	21	22	22	21	24	21	23	21	53668.4	54814	46384.8	50217.5	52106.2	52832.9	54860.4	53834.3	54666.7	55619.9	56077.2	52546.2
Q9D1F4	Akt1s1	Proline-rich AKT1 substrate 1	AKTS1_MOUSE	1	2	1	2	2	2	2	2	2	2	2	2	301.88	859.339	142.555	764.355	404.631	540.108	821.51	489.139	755.044	648.475	604.67	529.023
Q60823	Akt2	RAC-beta serine/threonine-protein kinase	AKT2_MOUSE	12	13	13	13	13	13	14	13	13	14	13	13	5965.01	7191.08	6995.3	7625.23	8214.45	7829.55	7028.82	8606.28	8287.07	8537.43	7154.63	7430.49
Q64362	Aktip	AKT-interacting protein	AKTIP_MOUSE	3	4	5	4	4	5	5	5	5	4	4	4	529.381	1401.53	1010.09	1177.11	1182.09	1502.56	1479.42	1661.12	1481.86	983.698	1066.87	1089.78
P10518	Alad	Delta-aminolevulinic acid dehydratase	HEM2_MOUSE	5	7	3	7	4	4	6	5	5	5	6	4	1883.89	3163.77	956.424	2963.56	1074.71	1187.66	2250.09	2436.09	1827.29	1909.38	3504.33	1344.63
P07724	Alb	Albumin	ALBU_MOUSE	51	51	48	50	47	53	55	48	49	49	48	46	3232610	1721790	3250130	1979580	3253160	4876110	2861560	3760140	1600570	1506450	1742220	1857820
Q61490	Alcam	CD166 antigen	CD166_MOUSE	2	3	2	4	2	2	3	3	1	3	3	2	377.377	538.122	231.228	780.1	283.488	487.642	440.727	451.806	207.536	326.297	418.304	379.384
Q571I9	Aldh16a1	Aldehyde dehydrogenase family 16 member A1	A16A1_MOUSE	21	21	20	22	22	22	21	22	21	22	22	22	19497.4	27447.4	21968.3	27144.8	28065.7	25681.2	22515.9	26399.7	25349.8	25213.8	26220.6	25777.5
Q9Z110;Q9Z110-2	Aldh18a1	Delta-1-pyrroline-5-carboxylate synthase;Isoform Short of Delta-1-pyrroline-5-carboxylate synthase	P5CS_MOUSE	12	14	10	15	11	9	13	9	10	11	13	9	1475.31	4819.59	3030.03	3564.66	5664.74	2387.9	2988.81	1844.68	1333.73	1282.62	1997.98	1928.01
Q9CZS1	Aldh1b1	Aldehyde dehydrogenase X, mitochondrial	AL1B1_MOUSE	1	3	1	2	NaN	NaN	3	1	2	2	1	2	589.466	2702.7	1628.91	2198.18			2064.87	1409.46	2603.73	2747.67	135.871	2235.84
P47738	Aldh2	Aldehyde dehydrogenase, mitochondrial	ALDH2_MOUSE	29	35	30	32	29	29	35	29	31	32	33	32	948989	1157490	912588	1036470	852439	832207	827565	776902	857190	856582	870982	844650
P47740	Aldh3a2	Aldehyde dehydrogenase family 3 member A2	AL3A2_MOUSE	22	21	19	21	18	19	21	20	23	22	20	21	36963	45393.6	38429.8	42153	42617.6	42503.3	41008.2	41670.4	59884.7	43969.3	46706	44341.5
Q80VQ0	Aldh3b1	Aldehyde dehydrogenase family 3 member B1	AL3B1_MOUSE	25	29	23	23	23	22	28	23	22	22	23	23	89953.1	126924	107353	117850	117442	120478	137987	127570	116654	116432	121462	124287
Q8CHT0	Aldh4a1	Delta-1-pyrroline-5-carboxylate dehydrogenase, mitochondrial	AL4A1_MOUSE	17	16	14	17	13	13	14	13	16	16	16	14	8748.75	9037.7	8209.82	10235.6	8164.2	7859.51	8376.34	8839.7	8967.07	8759.42	8762.05	8941.06
Q9EQ20	Aldh6a1	Methylmalonate-semialdehyde dehydrogenase [acylating], mitochondrial	MMSA_MOUSE	1	4	2	4	1	2	3	2	3	3	2	2	197.049	997.233	425.107	1406.12	386.121	370.325	791.743	1134.67	445.099	444.727	576.124	293.578
Q9DBF1-2	Aldh7a1	Isoform 2 of Alpha-aminoadipic semialdehyde dehydrogenase	AL7A1_MOUSE	1	5	2	2	2	3	3	2	3	3	3	3	375.497	1114.05	528.575	424.292	820.009	703.404	575.418	842.329	699.221	714.793	703.537	621.802
Q9JLJ2	Aldh9a1	4-trimethylaminobutyraldehyde dehydrogenase	AL9A1_MOUSE	27	28	25	28	26	28	27	27	27	27	27	26	67258.1	83048.7	61267.9	76282.5	69483.6	73097.3	75095.2	72230	78015.5	73481.7	73996.8	71962.3
P05064	Aldoa	Fructose-bisphosphate aldolase A	ALDOA_MOUSE	45	45	40	43	42	43	44	42	43	42	42	42	1962260	2001500	1613420	1825940	1947460	2056560	2060870	1972680	2207760	2037460	2078440	1988420
P05063	Aldoc	Fructose-bisphosphate aldolase C	ALDOC_MOUSE	1	1	1	1	1	1	1	1	1	1	1	1	121642	171863	82490.2	123642	116484	127312	144315	108038	146714	127188	134595	127391
Q921Q3;Q921Q3-2	Alg1	Chitobiosyldiphosphodolichol beta-mannosyltransferase;Isoform 2 of Chitobiosyldiphosphodolichol beta-mannosyltransferase	ALG1_MOUSE	1	3	NaN	3	NaN	NaN	NaN	NaN	NaN	NaN	2	2	53.5862	1198.15		332.821							222.365	118.02
Q3TZM9;Q3TZM9-2;Q3TZM9-3	Alg11	GDP-Man:Man(3)GlcNAc(2)-PP-Dol alpha-1,2-mannosyltransferase;Isoform 2 of GDP-Man:Man(3)GlcNAc(2)-PP-Dol alpha-1,2-mannosyltransferase;Isoform 3 of GDP-Man:Man(3)GlcNAc(2)-PP-Dol alpha-1,2-mannosyltransferase	ALG11_MOUSE	NaN	1	NaN	1	NaN	NaN	1	NaN	2	2	NaN	1		143.092		172.091			92.3489		178.062	205.49		170.896
Q8VDB2	Alg12	Dol-P-Man:Man(7)GlcNAc(2)-PP-Dol alpha-1,6-mannosyltransferase	ALG12_MOUSE	NaN	1	NaN	1	NaN	NaN	1	NaN	1	1	NaN	NaN		141.387		140.97			69.6572		86.1537	71.4055
Q9DBE8	Alg2	Alpha-1,3/1,6-mannosyltransferase ALG2	ALG2_MOUSE	11	12	9	14	8	11	10	10	13	13	12	13	2921.06	3959.21	3217.41	4411.31	4972.02	3311.85	2030.75	2293.62	4359.06	4106.08	3046.24	4298.55
Q8K2A8	Alg3	Dol-P-Man:Man(5)GlcNAc(2)-PP-Dol alpha-1,3-mannosyltransferase	ALG3_MOUSE	1	3	2	2	1	1	2	2	1	2	2	2	22.9755	312.502	147.235	261.137	47.0689	91.9539	170.691	192.318	45.604	113.867	265.613	253.326
Q9DB25	Alg5	Dolichyl-phosphate beta-glucosyltransferase	ALG5_MOUSE	6	7	4	7	6	8	5	4	7	8	7	7	3135.3	3716.85	1357.78	4179.08	4050.23	4034.33	2839.63	2009.29	2650.75	4926.13	3141.5	3605.6
Q6P8H8	Alg8	Probable dolichyl pyrophosphate Glc1Man9GlcNAc2 alpha-1,3-glucosyltransferase	ALG8_MOUSE	1	1	1	1	1	1	1	1	1	1	1	1	85.5549	189.64	120.142	167.188	116.569	118.822	133.486	120.383	124.957	128.182	113.369	129.636
Q8VDI9	Alg9	Alpha-1,2-mannosyltransferase ALG9	ALG9_MOUSE	1	4	NaN	3	2	NaN	NaN	2	2	1	2	NaN	1143.1	1815.3		637.952	1022.66			591.065	445.569	391.151	1254.88
Q8K1E6	Alkbh3	Alpha-ketoglutarate-dependent dioxygenase alkB homolog 3	ALKB3_MOUSE	3	9	3	5	4	4	4	5	4	6	6	6	1857.94	3177.38	691.838	2109.57	964.919	1478.07	1313.27	1766.36	1000.54	2920.93	2078.25	2805.36
Q3TSG4	Alkbh5	RNA demethylase ALKBH5	ALKB5_MOUSE	2	4	2	3	4	4	4	3	3	3	4	2	342.89	1388.78	385.41	4436.75	5247.5	9908.76	5251.93	520.174	572.497	535.86	5182.11	431.104
P39655	Alox12	Polyunsaturated fatty acid lipoxygenase ALOX12	LOX12_MOUSE	NaN	NaN	NaN	NaN	8	9	6	9	NaN	NaN	NaN	NaN					3137.91	3080.41	606.665	1591.46
P39654	Alox15	Polyunsaturated fatty acid lipoxygenase ALOX15	LOX15_MOUSE	1	NaN	1	NaN	10	10	9	10	NaN	NaN	NaN	NaN	64.4652		104.853		5108.34	4411.54	1939.42	3920.96
P48999	Alox5	Polyunsaturated fatty acid 5-lipoxygenase	LOX5_MOUSE	35	36	33	34	35	34	34	34	33	34	35	34	110520	160029	123134	149780	146430	150617	155238	145517	153021	154386	157150	152877
P30355	Alox5ap	Arachidonate 5-lipoxygenase-activating protein	AL5AP_MOUSE	4	4	4	4	4	4	4	4	4	4	4	4	276938	481893	432408	418012	501241	461225	492076	507343	512554	526926	505691	500599
Q920R0	Als2	Alsin	ALS2_MOUSE	1	2	1	NaN	NaN	1	1	NaN	1	2	NaN	NaN	5.99565	407.549	13.5962			4.91392	6.79451		4.52676	20.328
O08583	Alyref	THO complex subunit 4	THOC4_MOUSE	12	12	11	11	11	12	13	11	12	12	11	11	116381	104488	95776.6	105611	106688	112477	90546.7	108718	112815	107847	123898	104834
Q07456	Ambp	Protein AMBP	AMBP_MOUSE	1	1	NaN	NaN	NaN	NaN	1	NaN	NaN	NaN	NaN	NaN	128.13	170.999					380.181
Q8JZV7	Amdhd2	N-acetylglucosamine-6-phosphate deacetylase	NAGA_MOUSE	10	12	10	11	11	10	11	11	11	11	12	11	12482.8	16265.8	11825.8	15625.1	15049.8	11505	12910.9	12389.3	12713	12613.8	14488.5	13509.8
Q8CCJ4;Q8CCJ4-2	Amer2	APC membrane recruitment protein 2;Isoform 2 of APC membrane recruitment protein 2	AMER2_MOUSE	4	4	3	4	3	4	4	4	4	4	4	4	376.546	314.746	240.756	350.906	356.292	458.631	340.808	387.214	416.321	424.375	322.925	315.011
Q9R049-2	Amfr	Isoform 2 of E3 ubiquitin-protein ligase AMFR	AMFR_MOUSE	9	13	8	9	5	5	6	6	6	5	6	7	2313.03	12091	1507.99	3206.6	862.087	881.356	945.509	1153.96	1270.71	953.201	1306.52	1401.34
Q9DBT5	Ampd2	AMP deaminase 2	AMPD2_MOUSE	33	35	30	34	33	35	35	34	34	36	34	35	22536.1	27755.7	19751.6	23649	26834.8	23272.7	22207.4	32411.9	23343.1	26004.5	24550.1	24012.1
O08739	Ampd3	AMP deaminase 3	AMPD3_MOUSE	30	36	33	36	34	36	33	35	35	36	34	34	19776.2	36139.1	22032.3	34512	39774.3	34169.3	29207.5	28591.2	32407.5	39448.7	34866.9	31189.6
P00687	Amy1	Alpha-amylase 1	AMY1_MOUSE	2	2	2	2	2	2	2	2	2	2	2	2	535.191	328.992	592.572	480.192	862.782	809.746	460.42	755.277	265.578	257.639	319.217	428.403
P53995	Anapc1	Anaphase-promoting complex subunit 1	APC1_MOUSE	10	22	9	14	8	9	13	10	12	14	13	11	3764.41	4445.83	3526.84	443.216	2687.5	548.127	2992.29	254.406	3375.07	7858.67	3318.67	3091.67
Q8BZQ7	Anapc2	Anaphase-promoting complex subunit 2	ANC2_MOUSE	4	7	6	9	5	4	4	4	6	6	7	4	197.7	483.867	345.245	632.588	131.225	205.128	112.323	76.8764	359.162	305.033	275.772	172.695
Q91W96	Anapc4	Anaphase-promoting complex subunit 4	APC4_MOUSE	5	12	6	9	5	7	8	5	6	9	8	5	701.807	1247.12	941.932	2276.84	853.928	1512.66	587.731	481.712	619.398	877.867	703.79	538.501
Q8BTZ4;Q8BTZ4-2	Anapc5	Anaphase-promoting complex subunit 5;Isoform 2 of Anaphase-promoting complex subunit 5	APC5_MOUSE	4	6	4	5	5	3	7	3	6	6	6	4	153.917	350.044	135.341	217.865	134.776	139.024	237.154	112.859	246.311	256.74	233.759	114.396
Q9WVM3	Anapc7	Anaphase-promoting complex subunit 7	APC7_MOUSE	3	4	4	4	3	NaN	3	3	2	4	3	2	2719.52	802.596	2886.98	934.286	683.408		2087.12	442.603	179.667	2641.13	1480.9	301.716
Q8K1C0;Q8K1C0-2;Q8K1C0-3	Angel2	Protein angel homolog 2;Isoform 2 of Protein angel homolog 2;Isoform 3 of Protein angel homolog 2	ANGE2_MOUSE	3	4	1	5	2	1	1	3	2	3	3	2	103.515	289.417	46.9805	529.648	46.9156	35.0878	37.8489	77.6168	62.7492	117.055	109.493	46.953
Q810B6	Ankfy1	Rabankyrin-5	ANFY1_MOUSE	38	40	36	42	37	36	36	37	39	39	42	36	10664	12483.7	9852.76	13304	11048.3	10604.6	10588.8	10242.1	12738.9	10323.3	13287.7	10845.5
E9PUR0;E9Q1M6	Ankhd1	Ankyrin repeat and KH domain-containing 1	E9PUR0_MOUSE;E9Q1M6_MOUSE	12	22	13	14	13	8	14	13	11	10	12	9	463.266	4405.36	708.444	534.41	2228.38	247.887	1338.95	1010.96	271.697	390.164	999.86	329.062
Q6P1H6	Ankle2	Ankyrin repeat and LEM domain-containing protein 2	ANKL2_MOUSE	9	9	8	9	6	7	8	4	7	8	8	7	540.76	449.844	329.66	638.015	303.829	316.662	315.372	215.806	376.04	275.118	439.231	292.564
Q80UP5	Ankrd13a	Ankyrin repeat domain-containing protein 13A	AN13A_MOUSE	28	27	25	27	27	27	25	26	29	29	29	28	19783.9	26170.7	19814.5	25620.3	24035.1	24369.5	23161.9	24925.9	27071.1	26398.9	28373.8	25759.3
Q9D3J5	Ankrd22	Ankyrin repeat domain-containing protein 22	ANR22_MOUSE	8	9	9	10	10	8	10	8	9	9	7	10	16469.6	15865.8	9929.83	17294.1	9244.65	11042.9	15066.7	8056.25	11293.5	11805.2	12527.5	13535.3
Q80VM7	Ankrd24	Ankyrin repeat domain-containing protein 24	ANR24_MOUSE	1	1	1	1	1	1	1	1	1	1	1	1	393.403	393.128	428.929	479.374	556.42	545.385	354.007	503.344	408.481	400.411	409.424	402.884
Q3UMR0;Q3UMR0-2;Q3UMR0-3	Ankrd27	Ankyrin repeat domain-containing protein 27;Isoform 2 of Ankyrin repeat domain-containing protein 27;Isoform 3 of Ankyrin repeat domain-containing protein 27	ANR27_MOUSE	3	8	2	4	1	2	7	4	8	5	4	3	321.054	269.84	167.736	141.459	34.5348	50.2906	295.427	394.392	403.228	112.327	99.3098	83.0179
Q505D1	Ankrd28	Serine/threonine-protein phosphatase 6 regulatory ankyrin repeat subunit A	ANR28_MOUSE	14	19	11	18	11	10	16	13	17	18	17	16	1799.04	2766.07	1518.5	2670.05	1717.13	1695.76	1667.59	1857.25	1934.67	2065.25	1963.02	1922.85
B2RXR6	Ankrd44	Serine/threonine-protein phosphatase 6 regulatory ankyrin repeat subunit B	ANR44_MOUSE	45	48	40	48	41	45	45	47	43	47	48	44	24090.3	28659.9	22806.5	27988.9	25944.7	27261.2	26520	26890.1	27932.6	28613.8	29807.8	28169.7
Q8BTZ5	Ankrd46	Ankyrin repeat domain-containing protein 46	ANR46_MOUSE	2	3	2	3	2	2	3	2	2	2	2	1	2834.77	1065.26	976.305	998.894	1051.26	844.962	721.821	791.042	670.171	568.398	397.39	329.429
Q91WK7	Ankrd54	Ankyrin repeat domain-containing protein 54	ANR54_MOUSE	NaN	NaN	1	1	NaN	NaN	NaN	1	1	1	1	1			225.359	290.316				267.372	311.572	268.505	351.467	262.251
P59672	Anks1a	Ankyrin repeat and SAM domain-containing protein 1A	ANS1A_MOUSE	14	21	11	16	16	17	21	14	18	19	20	17	3942.8	2437.25	1306.57	2120.42	3717.59	3380.29	2544.29	3124.89	2505.22	2561.42	2999.88	2252.33
Q80UU1	Ankzf1	Ankyrin repeat and zinc finger domain-containing protein 1	ANKZ1_MOUSE	6	14	8	9	7	6	12	6	9	9	7	7	923.433	1524.37	939.854	1463.06	1573.68	899.98	1733.56	1023.07	1850.78	1351.29	1092.51	933.215
Q8BH79	Ano10	Anoctamin-10	ANO10_MOUSE	17	19	18	23	17	18	19	17	18	21	21	19	9196.87	26607	12171.3	14567.4	41046	10904.6	10005.2	11140.2	9454.75	10287.3	13372.6	16736.2
Q6P9J9	Ano6	Anoctamin-6	ANO6_MOUSE	16	18	17	20	16	14	18	17	16	16	17	19	3016.8	3242.6	2730.02	4626.63	2554.91	2468.41	2602.87	2648.62	2538.09	2643.59	2743.66	2811.64
O35381	Anp32a	Acidic leucine-rich nuclear phosphoprotein 32 family member A	AN32A_MOUSE	15	15	13	13	12	14	15	13	14	14	14	14	355992	358550	286398	317533	305047	336979	335365	302123	349897	357806	328904	326191
Q9EST5;Q9EST5-2	Anp32b	Acidic leucine-rich nuclear phosphoprotein 32 family member B;Isoform 2 of Acidic leucine-rich nuclear phosphoprotein 32 family member B	AN32B_MOUSE	6	6	6	6	5	6	6	5	6	6	6	6	216848	240091	220204	272075	215235	223493	209656	228698	250292	252002	233075	247724
P97822	Anp32e	Acidic leucine-rich nuclear phosphoprotein 32 family member E	AN32E_MOUSE	8	8	8	9	9	8	9	9	8	8	8	8	42073.6	45035.9	41137.9	53895.7	35758.8	32649.2	29853.5	34865.3	34827.8	37848.3	39946.1	38307.5
Q6DFX2	Antxr2	Anthrax toxin receptor 2	ANTR2_MOUSE	13	13	13	18	16	14	15	16	13	15	15	16	61827.7	6895.22	6562.56	67003.6	72785.9	8774.25	77874.9	75668.6	67909.6	76390.5	68313	70107.9
P10107	Anxa1	Annexin A1	ANXA1_MOUSE	36	42	37	37	38	37	43	36	36	38	37	38	8771500	10076500	8785080	10047600	9593780	9447660	9478690	9345170	9894440	9124360	10206700	9669690
P97384	Anxa11	Annexin A11	ANX11_MOUSE	22	24	18	21	20	20	25	19	20	20	21	20	301736	400411	351142	393757	389644	393372	401204	389755	425986	408897	426081	418862
P07356	Anxa2	Annexin A2	ANXA2_MOUSE	34	38	33	35	33	36	37	33	36	35	36	34	1281690	1671620	1472930	1741950	2011040	1981650	1966310	2021890	2193450	2065360	2357160	2108360
O35639	Anxa3	Annexin A3	ANXA3_MOUSE	33	34	29	31	29	32	33	29	31	32	32	31	611444	700183	645088	754890	680667	711636	674222	718925	758120	740185	789884	749536
P97429	Anxa4	Annexin A4	ANXA4_MOUSE	13	13	11	12	11	14	14	16	15	14	15	14	10451.5	8804.03	10517	10544.9	9262.48	11557.1	9488.82	11194.8	10092.2	10948.9	10117	11641.3
P48036	Anxa5	Annexin A5	ANXA5_MOUSE	23	27	23	22	22	23	27	22	23	23	25	23	204870	284525	246813	268168	254213	252424	262679	263477	265060	255570	297635	290604
P14824	Anxa6	Annexin A6	ANXA6_MOUSE	39	43	38	39	40	39	43	39	41	43	39	41	19381.2	29692.8	25249.3	26101.9	33247.1	30828.3	30076.6	33195.1	30838	36162.1	30784.1	37142.8
Q07076	Anxa7	Annexin A7	ANXA7_MOUSE	23	24	22	23	21	23	24	22	23	23	24	21	58148.7	74236.4	61804.4	64304.4	61986.5	63794.5	66703.1	60940.9	61177.5	58565.4	66472.5	61684.5
O35298	Aoah	Acyloxyacyl hydrolase	AOAH_MOUSE	9	11	8	12	10	10	11	10	12	12	9	11	2336.27	3091.84	1734.92	3123.2	1635.53	1541.11	1777.87	1679.43	2679.63	2093.79	1582.64	1732.18
O35643	Ap1b1	AP-1 complex subunit beta-1	AP1B1_MOUSE	51	50	45	48	46	48	48	46	47	49	48	48	49535.4	54496.2	52288.5	57892.5	57496.1	57265.4	51578	55227.8	57416.7	57389.6	59561.1	56253.6
P22892	Ap1g1	AP-1 complex subunit gamma-1	AP1G1_MOUSE	30	33	28	29	29	30	34	28	31	32	30	31	17865.2	27489.9	19515.3	26936.3	25632.1	24981.5	26395.9	23348.4	28596.1	27772.5	26054.7	26899.8
O88512	Ap1g2	AP-1 complex subunit gamma-like 2	AP1G2_MOUSE	2	5	NaN	5	4	4	4	2	2	2	2	1	218.016	1012.93		873.211	1113.73	260.047	276.902	359.85	122.893	394.86	411.222	72.6732
P35585	Ap1m1	AP-1 complex subunit mu-1	AP1M1_MOUSE	21	22	22	22	22	22	23	22	22	22	22	22	40952	53360.1	39492.8	51339.2	51501.7	49797	51135.5	50186.6	53676	52571.4	52466.3	51928.4
P61967	Ap1s1	AP-1 complex subunit sigma-1A	AP1S1_MOUSE	6	7	7	6	6	6	7	5	7	7	7	7	7618.64	9765.72	10677.3	12707.9	7864.96	10092.8	9991.14	8162.76	11351.6	10438	10308.8	10629.5
Q9DB50	Ap1s2	AP-1 complex subunit sigma-2	AP1S2_MOUSE	2	3	2	3	2	3	3	2	2	3	3	3	3929.7	8200.5	6236.87	10118.9	3701.51	7405.67	7515.27	8103.06	8777.33	8786.15	10506.7	7912.7
P17426;P17426-2	Ap2a1	AP-2 complex subunit alpha-1;Isoform B of AP-2 complex subunit alpha-1	AP2A1_MOUSE	44	49	38	45	43	44	47	40	45	44	44	45	21092.6	31558.9	21991.4	28653.7	27443.3	26992.9	28183.1	25447.7	27244.6	27553.8	27081	26258.4
P17427	Ap2a2	AP-2 complex subunit alpha-2	AP2A2_MOUSE	34	36	35	35	33	34	36	33	34	35	36	36	21275.7	31790.8	22004.1	29189.7	24622.4	25903.9	27880	24434.4	29324.9	25876.9	29133.5	27172.7
Q9DBG3;Q9DBG3-2	Ap2b1	AP-2 complex subunit beta;Isoform 2 of AP-2 complex subunit beta	AP2B1_MOUSE	28	28	26	29	27	28	28	27	27	28	28	26	28670.2	29657.7	23004.2	31953.3	30658.6	29017.4	25596.6	29518.9	28569.6	28522.3	29508	27251.8
P84091	Ap2m1	AP-2 complex subunit mu	AP2M1_MOUSE	22	23	24	25	23	22	23	23	23	23	24	24	38646.9	53026.3	42479.5	53278.6	47199.5	45892.6	51760.1	44379.8	53024.3	50028.4	49733.4	48514.1
P62743	Ap2s1	AP-2 complex subunit sigma	AP2S1_MOUSE	6	6	6	6	6	6	6	6	6	6	6	5	20515.4	31658.3	21288.8	29525.4	21109	19723.6	22402.5	20042.7	23067	22690.2	24707.9	20748.8
Q9Z1T1	Ap3b1	AP-3 complex subunit beta-1	AP3B1_MOUSE	38	42	38	42	40	38	40	36	40	39	42	39	12177.2	18076.4	11568.5	17570	15432.4	14293.3	13751	12402.4	15526.5	15927.3	16367.1	14572.6
O54774	Ap3d1	AP-3 complex subunit delta-1	AP3D1_MOUSE	38	44	32	42	37	35	43	38	44	46	42	42	9959.28	12820.8	8086.43	12693.6	10468.9	10134	11942.2	10465.3	13534.8	13230.4	12484.8	10768.2
Q9JKC8	Ap3m1	AP-3 complex subunit mu-1	AP3M1_MOUSE	15	16	15	16	15	16	16	16	16	16	16	16	16269.8	26785.5	17305.3	22642.5	17678.5	18201.1	19929.2	21281	20584.6	20216.7	19098.6	20009
Q8R2R9	Ap3m2	AP-3 complex subunit mu-2	AP3M2_MOUSE	NaN	1	NaN	1	1	NaN	1	1	1	1	1	1		60.2257		49.4242	29.7889		78.7648	55.2451	79.6508	97.4081	64.4062	62.5161
Q9DCR2	Ap3s1	AP-3 complex subunit sigma-1	AP3S1_MOUSE	7	9	8	9	9	8	9	9	8	9	8	9	23354.3	24875.2	24320.5	24909.2	24364.2	23828.5	22062.1	23512.7	23058.4	23807.1	23506	21412.8
Q9WV76	Ap4b1	AP-4 complex subunit beta-1	AP4B1_MOUSE	2	6	4	4	3	4	5	4	8	7	5	5	970.795	8901.47	1549.08	637.736	110.806	1197.72	910.815	572.817	893.742	690.601	675.914	1148.59
Q80V94	Ap4e1	AP-4 complex subunit epsilon-1	AP4E1_MOUSE	7	12	6	10	6	9	10	10	8	12	12	13	354.921	1031.97	90.139	940.258	243.491	927.246	417.851	847.178	431.542	1047.77	717.15	1214.17
Q9JKC7	Ap4m1	AP-4 complex subunit mu-1	AP4M1_MOUSE	4	6	3	5	4	6	7	5	5	6	5	4	1045.27	1102.95	1234.02	604.614	1416.12	1586.56	1843.6	1703.64	705.208	2062.49	666.658	1402.3
Q3TAP4	Ap5b1	AP-5 complex subunit beta-1	AP5B1_MOUSE	2	3	2	4	2	1	2	3	4	3	3	4	290.341	335.426	251.975	508.522	109.576	89.6581	105.345	144.897	507.68	205.967	223.661	239.078
Q8BJ63;Q8BJ63-2	Ap5m1	AP-5 complex subunit mu-1;Isoform 2 of AP-5 complex subunit mu-1	AP5M1_MOUSE	1	1	NaN	2	1	1	NaN	1	1	1	1	1	60.0584	45		73.4676	51.0369	40.8401		38.1049	31.0885	43.6582	34.7599	36.3291
O88879	Apaf1	Apoptotic protease-activating factor 1	APAF_MOUSE	52	57	50	56	54	54	55	53	56	58	57	56	654614	47697.3	867009	64086.5	234658	102582	58044.7	130513	50704.5	69426.8	63452.1	44731.9
Q8R5A3	Apbb1ip	Amyloid beta A4 precursor protein-binding family B member 1-interacting protein	AB1IP_MOUSE	23	23	23	22	24	22	22	22	23	23	23	22	46013.8	52291.4	45757.9	52493.4	68375.1	58546.3	57379.6	57680.8	56941.9	54994.1	54908.5	53429.7
Q8R146;Q8R146-2	Apeh	Acylamino-acid-releasing enzyme;Isoform 2 of Acylamino-acid-releasing enzyme	APEH_MOUSE	21	24	21	24	20	20	21	21	22	22	23	22	15642.7	18113.3	15347.3	15278.4	18651.4	19837.8	17128.9	19630.1	20261.5	18780.1	16895.2	17320.1
P28352	Apex1	DNA-(apurinic or apyrimidinic site) endonuclease	APEX1_MOUSE	11	12	11	11	11	11	11	11	11	12	11	11	34326.3	34358.8	26921.1	33323.6	29961.5	32055.5	33057.8	30955.2	34311.6	32785.1	33900.4	32059.5
Q8BVF7;Q8BVF7-2	Aph1a	Gamma-secretase subunit APH-1A;Isoform 2 of Gamma-secretase subunit APH-1A	APH1A_MOUSE	2	3	2	2	2	2	2	2	2	2	2	2	641.171	1320.77	959.44	995.087	761.666	855.715	792.673	928.65	786.032	797.468	855.832	772.721
Q8C7N7	Aph1b	Gamma-secretase subunit APH-1B	APH1B_MOUSE	NaN	1	NaN	1	NaN	NaN	NaN	1	1	NaN	1	NaN		135.82		1838.26				1773.4	1864.49		1827.25
Q9DCZ9	Aph1c	Putative gamma-secretase subunit APH-1C	APH1C_MOUSE	NaN	1	NaN	1	NaN	NaN	NaN	1	1	1	1	1		200.101		234.583				292.856	294.218	228.601	209.406	246.041
O35841	Api5	Apoptosis inhibitor 5	API5_MOUSE	23	24	24	26	24	24	24	25	24	25	25	25	43681.9	50369.1	39706.9	52673.6	38743	38050.7	36238	38329.6	42166.9	41770.2	41974.9	39664.1
Q9WVQ5	Apip	Methylthioribulose-1-phosphate dehydratase	MTNB_MOUSE	13	14	10	13	9	10	13	11	12	14	11	11	19644.7	19140.1	16839.3	20250	16082.4	16186	16091.9	18565	19181.2	17656.9	18073.8	18028.1
Q9D7N9	Apmap	Adipocyte plasma membrane-associated protein	APMAP_MOUSE	24	27	22	26	25	25	24	22	26	25	27	24	59211.1	123354	61168.2	138538	65008.8	63749	54871.3	58633.6	142491	60511.4	161120	131602
Q00623	Apoa1	Apolipoprotein A-I	APOA1_MOUSE	11	11	10	12	9	10	10	11	9	10	10	10	519943	292317	593691	386027	977384	666877	315173	707474	288706	280811	272040	271572
P06728	Apoa4	Apolipoprotein A-IV	APOA4_MOUSE	3	2	1	3	NaN	2	2	NaN	NaN	NaN	NaN	NaN	1774.95	443.297	890.79	1610.07		1253.65	411.405
E9Q414	Apob	Apolipoprotein B-100	APOB_MOUSE	6	5	6	6	6	6	6	6	4	5	5	6	864.614	368.198	1615.41	643.427	2104.2	1437.04	856.749	1706.94	428.602	472.341	603.284	829.005
Q99J72;Q99J72-2;Q99J72-3;Q99J72-4	Apobec3	DNA dC->dU-editing enzyme APOBEC-3;Isoform 2 of DNA dC->dU-editing enzyme APOBEC-3;Isoform 3 of DNA dC->dU-editing enzyme APOBEC-3;Isoform 4 of DNA dC->dU-editing enzyme APOBEC-3	ABEC3_MOUSE	1	3	2	3	2	1	2	1	1	3	3	2	281.713	845.991	565.789	1178.1	401.121	207.543	377.613	264.352	225.918	792.839	794.709	377.231
Q8VBT6	Apobr	Apolipoprotein B receptor	APOBR_MOUSE	51	54	50	53	51	52	52	50	53	54	52	51	88110	83079.9	108113	82227	97961.3	105550	86679.1	100334	99990.7	99829.1	101533	97235.2
P08226	Apoe	Apolipoprotein E	APOE_MOUSE	11	11	8	12	9	9	12	8	9	10	9	9	13824.4	11528.7	18269	13879.7	27484.2	18160.7	13345.6	17934.6	11594.5	11096.9	11750.6	11807
Q01339	Apoh	Beta-2-glycoprotein 1	APOH_MOUSE	3	3	2	1	2	2	3	2	2	2	2	2	82638.7	36144.1	77571.3	41961.2	115777	106283	48885.1	86560.2	44960.6	39179	40999.2	48747.9
Q9DCZ4;Q9DCZ4-2;Q9DCZ4-3	Apoo	MICOS complex subunit Mic26;Isoform 2 of MICOS complex subunit Mic26;Isoform 3 of MICOS complex subunit Mic26	MIC26_MOUSE	1	2	1	2	1	1	2	1	2	1	2	2	756.338	4191.51	642.071	8288.09	642.182	593.838	1133.15	744.403	5147.01	721.607	7505.6	7197.36
Q78IK4	Apool	MICOS complex subunit Mic27	MIC27_MOUSE	7	8	5	9	6	4	8	5	9	9	9	9	1926.41	2184.09	1054.58	2343.4	1506.04	932.237	1506.94	1078.76	1903.06	1783.92	1972.38	1718
P12023	App	Amyloid-beta A4 protein	A4_MOUSE	21	22	19	20	19	18	21	18	21	22	20	19	10283	10511.1	7245.87	10384	11793.4	10443.2	11017.6	9949.39	9560.74	9592.09	8043.11	8955.19
Q8K3H0	Appl1	DCC-interacting protein 13-alpha	DP13A_MOUSE	18	24	19	22	18	18	22	18	22	22	21	20	6025.55	9081.72	7211.06	9574.33	8519.68	7446.55	7114.28	7252.07	7842.53	7705.57	8690.07	8026.85
P08030	Aprt	Adenine phosphoribosyltransferase	APT_MOUSE	13	13	12	12	12	13	13	13	12	13	12	12	229955	259051	155822	222092	189936	195004	201929	161360	219100	203192	197049	192466
Q9JJJ3	Aqp9	Aquaporin-9	AQP9_MOUSE	NaN	1	NaN	NaN	NaN	NaN	NaN	NaN	1	1	1	1		369.382							642.406	684.057	675.258	697.949
Q8CFQ3	Aqr	RNA helicase aquarius	AQR_MOUSE	24	32	19	28	18	18	23	19	23	26	26	21	7555.97	3038	1775.64	2901.33	1872.05	1190.42	1642.05	1265.3	1666.49	1672	1884.49	1950.68
P04627	Araf	Serine/threonine-protein kinase A-Raf	ARAF_MOUSE	12	14	10	13	12	11	14	12	13	14	15	13	3088.57	4547.68	3503.15	4628.83	3911.97	3486.95	3698.52	3954.12	4042.5	4070.74	4290.68	4113.98
Q4LDD4;Q4LDD4-2	Arap1	Arf-GAP with Rho-GAP domain, ANK repeat and PH domain-containing protein 1;Isoform 2 of Arf-GAP with Rho-GAP domain, ANK repeat and PH domain-containing protein 1	ARAP1_MOUSE	44	53	45	53	50	52	52	50	50	52	54	49	12300.2	16938.7	21762.3	18830.5	23360	23000.7	22321.7	16500.2	19008.1	21951.8	24455.6	17028.9
Q8R5G7-2	Arap3	Isoform 2 of Arf-GAP with Rho-GAP domain, ANK repeat and PH domain-containing protein 3	ARAP3_MOUSE	1	1	NaN	1	1	1	1	1	1	1	1	1	18.697	35.5064		39.5486	48.5083	49.5437	39.8056	39.4737	32.6978	33.8546	41.1006	37.9472
Q8R5G7	Arap3	Arf-GAP with Rho-GAP domain, ANK repeat and PH domain-containing protein 3	ARAP3_MOUSE	34	45	31	41	36	38	41	34	38	40	35	39	4859.03	8982.68	4966.71	8432.35	6334.14	7340.17	6759.15	6766.24	6739.98	8326.14	6344.37	6458.56
Q5XJY5	Arcn1	Coatomer subunit delta	COPD_MOUSE	31	31	29	32	30	31	31	29	31	31	32	30	48571.7	59110.2	46594.1	56109.2	56752.7	49045.7	51758.4	54476.2	54145.8	60414.3	54426.5	50246.9
P84078	Arf1	ADP-ribosylation factor 1	ARF1_MOUSE	10	11	9	9	10	9	11	10	10	10	10	9	673722	759120	712556	818744	831353	844789	803133	830127	787875	765496	794999	786337
Q8BSL7	Arf2	ADP-ribosylation factor 2	ARF2_MOUSE	1	2	1	1	1	1	1	2	1	2	2	2	511.618	600.386	688.587	873.258	696.729	607.54	564.212	849.141	645.471	720.656	814.058	804.786
P61750	Arf4	ADP-ribosylation factor 4	ARF4_MOUSE	4	4	3	4	4	4	3	4	4	4	4	4	21719.4	22897.7	18449.9	20742.1	22176	19070.4	19847.8	19290.8	20654.3	19182.2	18908.3	17430
P84084	Arf5	ADP-ribosylation factor 5	ARF5_MOUSE	6	7	6	7	7	6	6	6	6	6	7	7	49133.5	62006.8	53276.6	66262.8	60032.9	58466.1	54270.4	58116.1	64143.6	59059.5	59063	57667.6
P62331	Arf6	ADP-ribosylation factor 6	ARF6_MOUSE	6	7	6	6	7	6	7	6	6	6	7	6	54546.2	56684	47684.1	54506	59273.6	56368.8	58756.6	57399.2	52416.7	50159.4	48498	50655.5
Q9EPJ9	Arfgap1	ADP-ribosylation factor GTPase-activating protein 1	ARFG1_MOUSE	13	16	13	14	15	11	15	12	15	15	15	13	8760.26	13318	9820.19	11974.8	11179.2	8547.95	11232.8	9495.42	9805.98	10999.5	9992.42	8456.79
Q99K28;Q99K28-2	Arfgap2	ADP-ribosylation factor GTPase-activating protein 2;Isoform 2 of ADP-ribosylation factor GTPase-activating protein 2	ARFG2_MOUSE	17	17	16	15	12	15	16	13	15	15	14	14	10059	9066.94	7418.79	8475.54	7276.57	7538.96	6977.36	6348.34	7166.73	7308.38	7101.14	6794.27
Q9D8S3	Arfgap3	ADP-ribosylation factor GTPase-activating protein 3	ARFG3_MOUSE	7	9	8	7	7	9	8	7	7	8	8	8	1233.68	1222.95	985.677	1195.8	1102.31	1016.1	900.697	1246.74	1274.49	1162.16	1235.16	795.014
G3X9K3	Arfgef1	Brefeldin A-inhibited guanine nucleotide-exchange protein 1	BIG1_MOUSE	61	64	54	62	45	50	58	50	52	59	56	54	7234.96	8331.08	9286.03	8435.86	4842.04	4511.03	6386.15	7756.69	4573.19	5399.88	4954.19	4914.65
A2A5R2	Arfgef2	Brefeldin A-inhibited guanine nucleotide-exchange protein 2	BIG2_MOUSE	30	43	29	44	27	29	40	32	40	37	41	39	3397.5	3759.35	3163.61	4993.47	2820.98	3026.7	2796.33	3257.96	3639.97	3518.19	5039.66	3611.48
A2RSX9	Arfip1	ADP-ribosylation factor interacting protein 1	A2RSX9_MOUSE	1	1	1	1	1	1	1	1	1	1	1	1	70.2841	103.892	83.4052	105.579	182.359	175.304	139.97	180.959	153.09	140.076	163.262	156.889
G5E8V9	Arfip1	ADP-ribosylation factor-interacting protein 1	G5E8V9_MOUSE	12	12	11	10	10	11	13	12	12	12	12	12	6490.9	7142.31	7154.86	7196.62	12428.3	12929.9	11607.4	12103.3	12925.8	11749.5	13238.5	11595.4
Q8BXL7	Arfrp1	ADP-ribosylation factor-related protein 1	ARFRP_MOUSE	4	4	3	3	3	3	3	3	4	5	4	3	2241.7	1970.23	1166.85	1066.32	727.939	830.731	1102.82	740.204	2070.71	2253.97	1089.74	1043.34
Q61176	Arg1	Arginase-1	ARGI1_MOUSE	3	3	3	3	3	3	3	3	3	2	3	3	12025.9	6807.87	11536.6	6596.32	15997.5	11040.9	5170.31	10124.4	5806.54	5292.96	11916.4	6963.26
O08691	Arg2	Arginase-2, mitochondrial	ARGI2_MOUSE	8	9	7	9	9	8	9	9	9	9	9	9	4608.13	5945.4	3750.25	6289.29	8548.09	8061.25	8534.56	8216.37	9527.41	10365	11005.8	10893.1
Q3UL36	Arglu1	Arginine and glutamate-rich protein 1	ARGL1_MOUSE	3	6	3	5	4	3	5	4	4	4	4	3	3510.4	4296.71	1936.02	4014.11	3515.25	2636.84	2812.01	2992.79	3309.73	3127.68	3147.6	2803.28
Q5FWK3	Arhgap1	Rho GTPase-activating protein 1	RHG01_MOUSE	26	25	22	24	25	23	24	24	26	24	24	24	69202.7	91856	69595.7	89561	84008	81900.8	71639.3	79086.2	81519.3	81397.8	85601.7	79107.8
Q80Y19	Arhgap11a	Rho GTPase-activating protein 11A	RHGBA_MOUSE	3	2	NaN	1	NaN	1	2	NaN	3	2	1	1	130.98	51.3726		76.6511		979.478	30.8288		145.522	81.082	9.45239	91.3075
Q811M1	Arhgap15	Rho GTPase-activating protein 15	RHG15_MOUSE	20	21	19	18	17	17	17	20	19	20	20	20	18124.8	23805.2	18803.4	22438.9	19406.3	19421.7	20646.5	23733.4	22795	23438	22659.3	23735.6
Q3UIA2;Q3UIA2-2	Arhgap17	Rho GTPase-activating protein 17;Isoform 2 of Rho GTPase-activating protein 17	RHG17_MOUSE	15	18	14	18	16	18	18	13	18	17	18	15	5957.06	8995	11632.4	11180.7	10643.1	11964.9	6864.15	11316.7	11991.2	11830	11340.1	11619.2
Q8K0Q5	Arhgap18	Rho GTPase-activating protein 18	RHG18_MOUSE	9	13	9	10	10	12	10	10	9	11	10	11	1183.66	14289.1	1268.04	12692.4	2209.24	2539.06	1468.67	2561.69	1386.6	1650.24	1761.42	1628.25
Q8BYW1-2	Arhgap25	Isoform 2 of Rho GTPase-activating protein 25	RHG25_MOUSE	NaN	1	1	1	1	1	1	1	1	1	1	1		391.188	543.4	673.872	852.844	514.11	448.808	897.247	797.031	758.279	684.182	769.46
Q8BYW1-3	Arhgap25	Isoform 3 of Rho GTPase-activating protein 25	RHG25_MOUSE	NaN	1	NaN	NaN	NaN	NaN	1	NaN	1	1	1	NaN		65.4583					52.3185		38.0374	40.268	41.7843
Q8BYW1	Arhgap25	Rho GTPase-activating protein 25	RHG25_MOUSE	36	39	36	40	37	39	39	37	40	39	40	38	44264.6	55670.5	52584.2	54708	63467	66370.7	63084.8	62154.8	67295.5	63203.4	63175	58276
Q6ZQ82	Arhgap26	Rho GTPase-activating protein 26	RHG26_MOUSE	4	6	4	6	5	6	8	4	5	5	5	6	174.762	435.606	189.43	412.204	593.248	358.179	674.032	329.228	339.195	347.973	339.964	446.401
A2AB59-2	Arhgap27	Isoform 2 of Rho GTPase-activating protein 27	RHG27_MOUSE	1	1	1	1	1	1	1	1	1	1	1	1	494.102	405.963	455.652	440.165	318.115	339.968	291.166	373.275	314.38	344.077	337.995	317.978
A2AB59	Arhgap27	Rho GTPase-activating protein 27	RHG27_MOUSE	18	20	18	19	15	19	19	18	18	20	18	18	4463.95	5834.62	5446	5399.47	4663.18	5363.8	4778.28	5896.89	5490.04	6473.95	5882.86	5301.76
Q640N3;Q640N3-2	Arhgap30	Rho GTPase-activating protein 30;Isoform 2 of Rho GTPase-activating protein 30	RHG30_MOUSE	26	28	26	28	28	28	30	30	28	31	28	29	10711.5	11105.4	10894.4	11101.5	16373.7	15944.4	18477.1	13422.5	11965.1	12272.8	17285.2	12115.9
Q80Z68	Arhgap4	Rho GTPase-activating protein 4	Q80Z68_MOUSE	46	44	39	46	42	43	41	44	44	43	44	42	28381.9	32631.5	26419.8	33842.7	33307.5	33810.7	30421.1	32451.9	34335.2	33522.2	32920.3	31900.3
Q3TBD2	Arhgap45	Rho GTPase-activating protein 45	HMHA1_MOUSE	52	51	49	47	50	49	53	50	53	52	54	52	37004.2	43599.6	33559.5	38024.5	39948	37693.6	40050.8	63321.7	40205.8	37725.9	47658.2	37831.1
Q8QZW8	Arhgap9	Rho GTPase-activating protein 9	Q8QZW8_MOUSE	20	20	19	21	19	20	20	21	20	22	21	19	38884.8	53483.6	42208.3	53492.3	58478.7	57819.5	55830.1	57604.3	57312.5	57041.2	59798.9	59644.7
Q99PT1	Arhgdia	Rho GDP-dissociation inhibitor 1	GDIR1_MOUSE	17	16	16	17	16	15	15	17	15	15	16	17	555259	694712	484755	622568	635375	649073	668956	592940	677193	642098	678459	599478
Q61599	Arhgdib	Rho GDP-dissociation inhibitor 2	GDIR2_MOUSE	24	26	24	23	22	24	26	24	24	24	24	24	7010620	7277030	5445820	6482370	6529120	6355100	6821150	6103860	7051120	6824300	6821900	6320870
Q61210	Arhgef1	Rho guanine nucleotide exchange factor 1	ARHG1_MOUSE	3	3	2	2	2	3	3	2	3	3	2	3	1124.7	947.426	1066.38	1210.7	964.507	956.382	842.612	999.093	1081.58	1065.8	961.723	992.86
Q61210-5	Arhgef1	Isoform 5 of Rho guanine nucleotide exchange factor 1	ARHG1_MOUSE	53	58	49	53	50	52	54	50	52	54	59	55	67852.6	74928.2	62518.8	72918.6	66414.3	65741.8	65495.3	63273.2	66662.4	67770.2	68429.3	65993.2
E9Q0A3;Q68FM7	Arhgef11	Rho guanine nucleotide exchange factor (GEF) 11 (Fragment);Rho guanine nucleotide exchange factor (GEF) 11	E9Q0A3_MOUSE;Q68FM7_MOUSE	3	6	7	7	6	4	4	4	4	6	8	6	207.293	1014.48	1761.94	387.664	277.824	72.3873	275.091	172.093	241.255	442.458	1187.96	806.225
Q6P9R4	Arhgef18	Rho guanine nucleotide exchange factor 18	ARHGI_MOUSE	23	34	25	27	23	25	26	26	27	30	27	25	2190	2915.81	3102.72	2513.27	2318.12	2668.89	2714.72	2340.37	2419.65	2775.84	2113.27	2449.18
Q60875;Q60875-4;Q60875-5	Arhgef2	Rho guanine nucleotide exchange factor 2;Isoform 4 of Rho guanine nucleotide exchange factor 2;Isoform 5 of Rho guanine nucleotide exchange factor 2	ARHG2_MOUSE	42	42	39	44	42	41	41	40	41	43	43	43	22365.6	24742.9	23452.5	26471.8	21333.3	22246.8	16249.2	18822.2	22557.8	26844.4	22846.4	21655.5
Q8K4I3	Arhgef6	Rho guanine nucleotide exchange factor 6	ARHG6_MOUSE	39	43	37	42	36	39	41	38	39	41	40	41	28647.5	38184.9	29956.2	34938.7	27064.7	27257.7	27489.4	28293.4	29146.4	30562.7	27705	29152
Q9ES28-8	Arhgef7	Isoform H of Rho guanine nucleotide exchange factor 7	ARHG7_MOUSE	15	19	15	20	14	19	19	17	19	19	16	17	9030.41	11046.4	11191.1	20983.1	10236.7	11655.1	9513.67	11075.7	10760.9	10818.6	10156.7	9921.58
A2BH40	Arid1a	AT-rich interactive domain-containing protein 1A	ARI1A_MOUSE	34	35	29	34	28	31	31	29	31	36	34	32	69239	76089.9	71405.4	64099.9	57583.5	57774	84402.5	64577.7	70668.7	67658.1	64949.3	67665.6
E9Q4N7	Arid1b	AT-rich interactive domain-containing protein 1B	ARI1B_MOUSE	7	11	9	8	6	9	12	8	9	10	7	7	393.92	685.747	898.752	508.573	788.893	984.191	660.527	541.387	592.236	610.408	416.612	443.142
E9Q7E2	Arid2	AT-rich interactive domain-containing protein 2	ARID2_MOUSE	14	20	11	18	6	4	14	7	10	9	8	6	873.553	1281.99	487.815	1120.39	222.502	172.369	455.966	319.377	488.145	473.982	365.255	394.987
Q62431	Arid3a	AT-rich interactive domain-containing protein 3A	ARI3A_MOUSE	28	30	23	28	22	25	27	24	27	28	27	27	34955.2	25115.7	17621.8	21270.4	16181.9	17886.3	17090.5	16754.6	19227.4	19481.3	19369	16146.6
Q9Z1N7	Arid3b	AT-rich interactive domain-containing protein 3B	ARI3B_MOUSE	2	6	3	6	5	5	5	3	7	4	6	4	556.294	819.625	488.007	1735.35	1406.53	744.038	505.471	424.683	853.623	509.466	1406.44	531.436
F8VPQ2	Arid4a	AT-rich interactive domain-containing protein 4A	ARI4A_MOUSE	11	13	8	10	9	11	15	8	10	11	12	12	792.67	1201.37	591.908	961.594	639.098	801.615	860.748	624.553	715.136	747.624	852.008	867.689
Q9Z1K5	Arih1	E3 ubiquitin-protein ligase ARIH1	ARI1_MOUSE	19	20	16	21	14	18	19	17	19	21	19	19	8161.7	10365.5	7585.03	16423.3	6601	21001.1	8084.56	8022.04	13707.5	11032.8	9334.85	8315.25
Q9Z1K6	Arih2	E3 ubiquitin-protein ligase ARIH2	ARI2_MOUSE	10	10	8	10	8	9	9	8	9	9	10	9	3036.06	3373.54	2662.98	3357.56	3161.33	3252.23	3375.47	3161.74	3535.1	3412.53	3428.75	3369.12
P61211	Arl1	ADP-ribosylation factor-like protein 1	ARL1_MOUSE	6	9	8	8	8	8	8	7	6	8	8	8	19329.2	29533	23496.7	27908	34297.1	25263.8	25529.5	23475.5	21000.5	24460.9	22306.3	28904.1
Q6P3A9	Arl11	ADP-ribosylation factor-like protein 11	ARL11_MOUSE	5	6	4	6	6	6	5	6	6	6	6	5	21643.6	21680.4	11187.9	20743.4	20115.8	21711.6	16744.3	20708.8	21921.6	19655.5	18249	16609.4
Q9D0J4	Arl2	ADP-ribosylation factor-like protein 2	ARL2_MOUSE	6	6	5	5	6	6	6	5	6	6	5	5	7795.41	8683.46	5809.14	7219.87	6282.16	5935.75	6883.79	6027.9	6734.15	7954.05	6534.35	6079.82
Q9WUL7	Arl3	ADP-ribosylation factor-like protein 3	ARL3_MOUSE	6	8	7	5	7	7	7	7	8	8	8	8	17936.7	19861.2	31221.1	17353.8	44231.2	20054.1	30475.6	21221.4	23458.6	22378.9	18704.9	19314.3
Q9JKW0	Arl6ip1	ADP-ribosylation factor-like protein 6-interacting protein 1	AR6P1_MOUSE	1	2	2	2	2	2	2	2	2	2	2	2	876.601	5290.22	4173.97	5346.31	2245.93	1455.46	1445.91	1492.53	1630.99	1757.83	4771.91	4909.37
Q9JM93	Arl6ip4	ADP-ribosylation factor-like protein 6-interacting protein 4	AR6P4_MOUSE	4	3	3	3	3	3	3	4	3	3	4	3	901.075	1521.83	688.805	3125.79	853.947	753.46	1516.35	802.98	2477.7	2338.34	888.122	2504.58
Q8R5J9	Arl6ip5	PRA1 family protein 3	PRAF3_MOUSE	7	7	7	7	7	7	7	7	7	7	7	7	18789	30007.2	21160.1	27386.9	26055.7	24004.7	23031.8	24837.6	29657.7	28481.3	28278.8	26696.8
Q8BH07	Arl6ip6	ADP-ribosylation factor-like protein 6-interacting protein 6	AR6P6_MOUSE	4	5	5	4	4	3	5	5	4	4	3	5	2466.66	3330.18	4815.87	2645.04	3091.62	3015.79	4774.09	5667.14	2895.02	2973.66	2480.99	4487.98
Q8VEH3	Arl8a	ADP-ribosylation factor-like protein 8A	ARL8A_MOUSE	10	10	10	11	10	9	10	9	10	11	10	10	63140.6	101555	61039.9	79964.6	126352	113855	66231	122901	84229	112720	84459.8	105305
Q9CQW2	Arl8b	ADP-ribosylation factor-like protein 8B	ARL8B_MOUSE	3	4	2	3	3	2	3	2	2	2	2	2	23968.1	29389.3	24725.1	27931.9	26115.1	27294	24917.5	25612.3	28834.3	28038.4	27691	27790.2
Q9D7A8	Armc1	Armadillo repeat-containing protein 1	ARMC1_MOUSE	2	5	2	3	2	2	3	3	3	4	4	5	565.842	1470.91	1046.72	1843.79	1320.42	1017.07	675.189	1654.4	1078.16	1479.11	1783.55	1649.07
Q9D0L7;Q9D0L7-2	Armc10	Armadillo repeat-containing protein 10;Isoform 2 of Armadillo repeat-containing protein 10	ARM10_MOUSE	4	5	3	4	3	4	4	4	3	5	5	3	1731.55	2887.22	1035.6	2494.15	1168.29	1279.71	1923.54	2178.67	1192.36	2654.77	3304.47	1130.93
Q8BNU0	Armc6	Armadillo repeat-containing protein 6	ARMC6_MOUSE	3	5	6	2	3	4	5	4	4	6	5	5	467.94	782.168	10937.6	154.001	217.616	403.366	621.441	603.872	594.292	43435.1	968.304	1101.14
Q9DBR3	Armc8	Armadillo repeat-containing protein 8	ARMC8_MOUSE	15	20	15	18	11	16	17	15	16	20	15	18	4567.58	6317.05	3771.29	5685.24	2565.6	4181.05	4081.68	3517.42	3807.08	4345.45	4094.9	4161.84
Q6PD19	Armh3	Armadillo-like helical domain-containing protein 3	ARMD3_MOUSE	3	8	2	5	3	4	6	5	6	4	3	4	245.524	855.322	297.371	558.067	338.049	514.071	575.677	745.815	681.133	535.209	407.077	476.164
A6H630	Armt1	Damage-control phosphatase ARMT1	ARMT1_MOUSE	18	20	16	19	17	17	17	17	17	18	17	18	6557.33	8025.81	5821.58	8006.83	7504.14	8251.92	7148.06	7440.45	7813.57	7696.89	7703.65	7268.7
Q9R0Q6	Arpc1a	Actin-related protein 2/3 complex subunit 1A	ARC1A_MOUSE	13	16	12	13	14	14	17	15	16	16	14	16	12219.1	17132.8	11058.4	14468	16764.7	17219	15743.1	16737.7	17442.8	17408.2	15351.8	16843.9
Q9WV32	Arpc1b	Actin-related protein 2/3 complex subunit 1B	ARC1B_MOUSE	27	27	25	26	26	26	27	26	26	26	26	26	610128	748278	608519	701788	628893	741456	721427	723676	780096	740949	778795	750079
Q9CVB6	Arpc2	Actin-related protein 2/3 complex subunit 2	ARPC2_MOUSE	27	29	24	26	24	26	28	26	25	27	26	27	808789	979062	863644	1016930	1018610	1066870	987807	1078910	1064980	1018290	1096810	1045270
Q9JM76	Arpc3	Actin-related protein 2/3 complex subunit 3	ARPC3_MOUSE	11	13	10	10	10	10	13	10	10	10	9	10	612014	746518	579681	605518	658825	678217	752526	663355	699989	680685	686000	669362
P59999	Arpc4	Actin-related protein 2/3 complex subunit 4	ARPC4_MOUSE	12	12	14	12	13	12	11	13	12	13	11	12	820450	1077620	923619	1035650	1012280	1032390	1157820	1067250	1061710	1046750	1084730	1072530
Q9CPW4	Arpc5	Actin-related protein 2/3 complex subunit 5	ARPC5_MOUSE	14	14	13	13	13	15	15	14	13	14	14	13	954837	925618	972480	899576	968708	1067240	1008370	1091700	1045110	1024650	1043220	1001030
Q9D898	Arpc5l	Actin-related protein 2/3 complex subunit 5-like protein	ARP5L_MOUSE	7	8	7	8	7	8	8	7	8	8	8	8	21415.2	22319.2	17865.8	22394.2	24346.8	26983.7	22568.8	23151.4	23051.2	23180	20273.1	22830.7
P56212	Arpp19	cAMP-regulated phosphoprotein 19	ARP19_MOUSE	8	8	5	6	5	6	8	5	6	7	6	5	45111.1	49541.4	54207.3	43791	43703.3	41787.2	40177.3	28492.4	32686.1	34914.4	28067.9	25934
Q8BWG8-2	Arrb1	Isoform 1B of Beta-arrestin-1	ARRB1_MOUSE	2	2	1	2	2	2	2	2	2	2	2	2	4329.49	1496.89	884.691	2375.64	1728.6	2226.45	1288.01	1298.05	1453	1288.41	1423.05	1480.52
Q8BWG8	Arrb1	Beta-arrestin-1	ARRB1_MOUSE	16	19	14	17	17	15	18	17	15	16	18	16	24355.7	25260	22215.7	27841.7	30174.4	28634.6	25831.7	29289.9	25718.4	25335.8	30305.5	27766.9
Q91YI4	Arrb2	Beta-arrestin-2	ARRB2_MOUSE	30	32	27	29	27	29	29	29	29	30	29	29	118970	135869	109046	150409	116070	114744	107666	121526	118507	115499	132737	117239
Q91YI4-2	Arrb2	Isoform 2 of Beta-arrestin-2	ARRB2_MOUSE	NaN	1	1	1	1	1	1	1	1	1	1	1		992.686	778.728	1310.43	778.996	938.751	837.891	1005.21	1078.11	998.252	1002.77	993.578
Q99KN1	Arrdc1	Arrestin domain-containing protein 1	ARRD1_MOUSE	9	10	9	10	7	9	10	9	10	10	9	8	3549.98	8152.77	3467.37	6152	3331.6	3592.47	5315.63	3923.27	7469.79	6419.13	2995.19	2798.16
P50428	Arsa	Arylsulfatase A	ARSA_MOUSE	2	3	1	2	2	2	3	NaN	3	3	2	2	360.59	343.461	123.307	380.979	262.344	158.306	174.634		273.164	260.903	231.564	197.283
P50429	Arsb	Arylsulfatase B	ARSB_MOUSE	14	14	11	13	11	12	14	11	12	13	13	13	31077.7	35706.1	27907.3	33720.9	26256.5	26738.5	27706.6	29670.9	31306.6	33460.4	29660.7	30155.5
Q3TYD4	Arsg	Arylsulfatase G	ARSG_MOUSE	5	5	3	4	4	5	5	4	6	6	4	4	637.099	572.044	373.46	484.241	609.87	768.746	786.616	537.766	923.505	970.359	580.356	666.216
Q91WU5	As3mt	Arsenite methyltransferase	AS3MT_MOUSE	14	16	12	16	11	15	16	12	15	14	14	16	11172.1	18531.5	10801.8	17352.2	8263.87	11619.2	14937.5	8873.46	17195.6	17408.1	13925	11904.8
Q9WV54	Asah1	Acid ceramidase	ASAH1_MOUSE	15	15	13	16	14	16	16	14	17	16	15	17	16769	21441.4	16189	21098.7	21971.4	22198.5	18070.9	22025.3	23784.7	21234.8	21045.7	24988.7
Q9QWY8;Q9QWY8-3;Q9QWY8-4	Asap1	Arf-GAP with SH3 domain, ANK repeat and PH domain-containing protein 1;Isoform 3 of Arf-GAP with SH3 domain, ANK repeat and PH domain-containing protein 1;Isoform 4 of Arf-GAP with SH3 domain, ANK repeat and PH domain-containing protein 1	ASAP1_MOUSE	32	33	30	32	31	33	35	32	33	33	32	32	7739.64	8423.91	7935.51	8522.54	8608.83	9406.38	8203.06	8944.1	8851.99	8205.63	8302.96	8752.38
Q7SIG6	Asap2	Arf-GAP with SH3 domain, ANK repeat and PH domain-containing protein 2	ASAP2_MOUSE	1	1	1	1	1	1	1	1	1	1	1	1	337170	94084	653306	78253.1	507217	275323	86968.2	377158	71281.5	71107.3	148419	191842
Q91ZU0	Asb7	Ankyrin repeat and SOCS box protein 7	ASB7_MOUSE	2	2	2	2	1	2	4	3	1	1	2	2	269.878	1859.6	445.182	1992.87	253.858	283.887	1208.56	1560.46	291.304	266.073	2135.01	1458.41
Q9D8Z1	Ascc1	Activating signal cointegrator 1 complex subunit 1	ASCC1_MOUSE	1	3	NaN	3	1	NaN	NaN	1	NaN	NaN	2	NaN	278.226	550.272		439.791	173.704			203.938			306.414
E9PZJ8	Ascc3	Activating signal cointegrator 1 complex subunit 3	ASCC3_MOUSE	8	12	6	12	5	5	8	NaN	4	8	8	6	325.652	420.356	754.745	712.075	208.098	83.1357	608.459		244.854	170.867	285.537	440.314
Q9CQE6	Asf1a	Histone chaperone ASF1A	ASF1A_MOUSE	3	4	3	4	2	2	2	3	3	4	3	3	3551.5	3972.98	2032.32	3757.5	1760.54	1491.55	1132.6	2229.11	1981.87	2660.3	1979.41	1727.03
Q9DAP7	Asf1b	Histone chaperone ASF1B	ASF1B_MOUSE	4	4	2	4	1	1	2	2	1	1	2	1	3779.26	2968.2	1136.52	3246.44	868.724	565.115	6009.19	1650.49	700.323	621.321	2934.21	631.149
Q91X20	Ash2l	Set1/Ash2 histone methyltransferase complex subunit ASH2	ASH2L_MOUSE	12	14	12	13	9	11	12	13	14	13	11	11	3139.13	3355.61	3053.09	3846.04	3981.86	3074.51	2283.61	3764.43	4011.89	3045.16	2543.62	2913.8
Q91YI0	Asl	Argininosuccinate lyase	ARLY_MOUSE	20	21	20	21	21	21	21	21	21	21	21	21	20187.1	27749.7	23125	41995.4	29886.4	24111	27179.4	26929.1	28560	28724.6	27419	28027.7
Q61024	Asns	Asparagine synthetase [glutamine-hydrolyzing]	ASNS_MOUSE	21	22	20	21	15	15	20	15	18	18	21	20	11939.1	15687.5	8140.55	14691.3	7469.37	4846.52	9540.88	9883.02	10850.9	8169.59	12866.7	8070.36
Q8BFS9;Q8BFS9-2	Asnsd1	Asparagine synthetase domain-containing protein 1;Isoform 2 of Asparagine synthetase domain-containing protein 1	ASND1_MOUSE	1	2	1	2	NaN	NaN	1	NaN	1	1	2	1	171.522	281.906	92.494	321.612			90.5398		188.322	193.147	208.678	110.794
Q99MQ4	Aspn	Asporin	ASPN_MOUSE	1	1	1	1	1	1	1	1	1	1	1	1	253.842	187.091	267.855	205.037	485.182	418.334	201.915	236.183	150.821	176.365	139.981	179.279
Q09PK2	Asprv1	Retroviral-like aspartic protease 1	APRV1_MOUSE	10	11	10	11	10	11	9	11	11	11	11	11	42247.3	49319.7	26047.1	49652.7	70616.1	79901.7	67768.7	68194.2	81194.9	75783.8	75879.5	54518.2
Q8VBT9	Aspscr1	Tether containing UBX domain for GLUT4	ASPC1_MOUSE	18	18	16	18	16	15	17	17	16	18	18	16	7283.43	8644.03	6425.26	8662.19	6895.94	6223.13	6997.23	7965.97	7240.18	7701.9	8015.19	6923.51
Q8C0M9	Asrgl1	Isoaspartyl peptidase/L-asparaginase	ASGL1_MOUSE	10	10	9	10	9	8	10	7	10	10	9	10	7111.5	8475.98	6890.2	9006.45	6618.53	5801.15	6571.38	6492.43	7657.5	7474.67	7270.29	7290.06
P16460	Ass1	Argininosuccinate synthase	ASSY_MOUSE	14	15	16	16	16	15	14	14	14	14	14	13	11390.3	10935.6	12567.4	12329.9	17946.5	11360.8	10118.5	11094.3	10171.1	9760.44	10135.6	9856.31
Q9D5T0	Atad1	ATPase family AAA domain-containing protein 1	ATAD1_MOUSE	6	8	5	8	8	6	7	6	6	6	6	6	3491.83	2796.5	2585.65	4294.95	6158.06	2587.91	2500.88	2751.96	2971.25	2804.56	3301.63	3107.78
E9Q166	Atad2b	ATPase family, AAA domain-containing 2B	E9Q166_MOUSE	21	26	21	26	19	24	27	18	23	25	26	24	2895.64	2928.5	2414.04	2863.7	1803.06	2116.8	2373.05	1720.64	2188.68	2182.4	2231.21	2174.76
Q925I1	Atad3	ATPase family AAA domain-containing protein 3	ATAD3_MOUSE	10	10	6	8	8	7	9	9	8	9	9	10	1858.03	1798.03	690.489	1313	809.792	722.801	1461.04	963.008	1114.89	1250.89	1079.38	1885.66
Q9Z2A5-2	Ate1	Isoform ATE1-2 of Arginyl-tRNA--protein transferase 1	ATE1_MOUSE	1	1	1	1	1	1	1	1	1	1	1	1	328.722	325.893	262.332	340.326	263.903	312.606	259.037	319.051	362.208	327.329	340.408	316.677
Q9Z2A5	Ate1	Arginyl-tRNA--protein transferase 1	ATE1_MOUSE	13	14	12	14	14	11	12	12	12	12	13	13	7257.76	7332.64	4240.48	5651.77	5608.36	6478.5	8715.3	4242.45	4935.56	4638.27	5121.7	5131.38
P81269	Atf1	Cyclic AMP-dependent transcription factor ATF-1	ATF1_MOUSE	3	4	1	3	3	4	3	3	2	5	2	3	3971.19	4454.74	3186.45	3422.04	3804.97	3958.64	3424.49	9668.9	3531.22	9652.89	3668.81	10053.8
Q7TT18	Atf7ip	Activating transcription factor 7-interacting protein 1	MCAF1_MOUSE	4	4	4	3	2	3	3	3	3	4	3	3	735.002	434.988	425.093	594.097	224.732	242.599	168.421	284.176	228.268	326.666	388.55	241.395
Q9CQY1	Atg12	Ubiquitin-like protein ATG12	ATG12_MOUSE	2	1	2	1	1	2	1	2	2	2	2	2	1648.17	1490.31	1637.22	1516.51	1592.28	1867.83	1348.8	1851.71	2336.17	2115.3	2302.41	1870.01
Q8C0J2;Q8C0J2-2;Q8C0J2-3;Q8C0J2-5	Atg16l1	Autophagy-related protein 16-1;Isoform 2 of Autophagy-related protein 16-1;Isoform 3 of Autophagy-related protein 16-1;Isoform 5 of Autophagy-related protein 16-1	A16L1_MOUSE	6	6	5	8	8	7	7	7	9	8	8	6	673.486	989.769	597.675	1387.13	1363.5	1250.44	1069.65	1627.38	1562.84	1380.76	1298.76	856.082
Q6KAU8	Atg16l2	Autophagy-related protein 16-2	A16L2_MOUSE	1	5	3	3	1	3	2	2	2	3	3	2	107.911	2925.18	4570.25	1090.87	131.887	1256.68	179.659	239.364	277.699	1392.31	1128.78	876.17
Q6P4T0	Atg2a	Autophagy-related protein 2 homolog A	ATG2A_MOUSE	4	5	3	5	4	NaN	2	5	5	6	6	7	168.902	162.526	438.971	176.45	405.312		110.537	700.43	189.135	174.397	241.34	547.185
Q9CPX6	Atg3	Ubiquitin-like-conjugating enzyme ATG3	ATG3_MOUSE	12	12	12	12	12	12	12	12	12	12	12	12	63413.2	67617.4	55253.5	69191.8	80171.1	81085.9	69010.5	77612.2	81888.2	78796.4	86811.5	78267.1
Q8BGE6	Atg4b	Cysteine protease ATG4B	ATG4B_MOUSE	11	12	8	11	10	10	8	7	11	10	10	11	3927.89	3591.61	2033.12	3655.24	2201.67	2498.78	1799.09	1438.71	3053.12	2545.49	2902.83	2480.87
Q99J83	Atg5	Autophagy protein 5	ATG5_MOUSE	7	10	8	10	10	9	10	9	10	10	10	10	4246.89	5284.12	4710.93	6675.95	4938.54	5042.59	4709.51	5172.86	5676	5232.34	5744.11	5456.61
Q9D906	Atg7	Ubiquitin-like modifier-activating enzyme ATG7	ATG7_MOUSE	37	36	34	37	35	35	38	35	35	37	35	34	49761	60663.6	46458	57163.4	57227.5	62951	63371.4	66570.9	71135.4	203613	66040	66784.7
Q68FE2	Atg9a	Autophagy-related protein 9A	ATG9A_MOUSE	3	5	3	4	3	4	6	3	5	5	3	4	4009.18	2241.21	4808.04	2748.08	5316.38	4523.41	3303.38	5866.91	2631.41	2858.21	2972.09	3131.3
Q9CWJ9	Atic	Bifunctional purine biosynthesis protein ATIC	PUR9_MOUSE	33	34	33	33	33	33	31	32	32	33	33	32	76538	86927.2	69905.5	88061.5	84689.2	82948.7	77063.8	79324.4	77037.2	81097.4	78566.5	76503.5
Q6PA06	Atl2	Atlastin-2	ATLA2_MOUSE	3	4	1	7	7	NaN	4	1	3	4	3	4	274.787	517.998	124.628	973.979	723.724		320.95	126.608	216.314	215.167	272.881	300.834
Q91YH5	Atl3	Atlastin-3	ATLA3_MOUSE	20	21	21	20	20	22	22	20	21	21	20	22	12636.5	15450	15148	15789.6	13942.6	14797.3	12537.7	11813	13904.5	15726.2	14082	14432.5
Q62388	Atm	Serine-protein kinase ATM	ATM_MOUSE	NaN	NaN	NaN	1	1	NaN	NaN	NaN	NaN	NaN	1	NaN				0.439806	98.4242						9.38434
O08997	Atox1	Copper transport protein ATOX1	ATOX1_MOUSE	5	7	5	5	4	5	5	5	6	6	6	5	123668	214746	51034	125882	32346.7	127179	98096.5	81206.4	96973.3	99546.5	98725.3	76195.4
P98197	Atp11a	Probable phospholipid-transporting ATPase IH	AT11A_MOUSE	3	5	NaN	3	NaN	2	5	2	5	6	3	3	91.5081	1717.61		1794.57		40.7602	149.619	40.4832	120.042	236.924	64.569	1712.63
Q6DFW5	Atp11b	Phospholipid-transporting ATPase	Q6DFW5_MOUSE	31	40	30	39	31	35	37	35	38	38	37	36	7763.7	53144.7	9200.36	12405.7	10722.6	53802.5	52337.4	12174.3	12050.8	52893.4	11858.7	51930.9
Q9QZW0-2	Atp11c	Isoform 2 of Phospholipid-transporting ATPase 11C	AT11C_MOUSE	9	13	11	13	10	10	14	11	13	12	10	12	1121.32	1801.96	1178.93	1757.21	1850.15	1510.93	1770.9	1381.03	1520.24	1257.17	1353.99	1490.02
Q9Z1W8	Atp12a	Potassium-transporting ATPase alpha chain 2	AT12A_MOUSE	1	1	1	1	1	1	NaN	1	1	1	1	1	26.5135	28.2683	12.251	65.4593	13.4885	16.616		9.54242	15.1027	28.6377	50.0853	31.2362
Q9EPE9	Atp13a1	Manganese-transporting ATPase 13A1	AT131_MOUSE	25	27	24	27	19	21	27	21	26	26	26	25	20131.4	24386.4	11480.6	25172.8	15135.1	15537.8	18715.8	14476.5	23430.4	21621.9	18893.8	17957.9
Q8VDN2	Atp1a1	Sodium/potassium-transporting ATPase subunit alpha-1	AT1A1_MOUSE	29	31	27	31	25	27	30	29	28	27	27	27	14292.1	17752.5	14573.5	18176.4	14101.6	14837.2	13735.8	15668.7	11857.1	11714	11745.9	11329.2
Q6PIE5	Atp1a2	Sodium/potassium-transporting ATPase subunit alpha-2	AT1A2_MOUSE	19	19	18	19	18	18	19	19	18	17	19	17	19772.9	24832	22542.6	24243.5	21156.2	23300.7	23128.8	23599.8	17446.9	18852.9	16183.1	17037.1
Q6PIC6	Atp1a3	Sodium/potassium-transporting ATPase subunit alpha-3	AT1A3_MOUSE	24	23	22	24	21	22	24	22	21	24	21	21	4639.86	5659.25	5205.69	6114.87	5961.73	6419.44	5842.92	6741.14	4781.11	5667.2	4110.9	4979.61
P14094	Atp1b1	Sodium/potassium-transporting ATPase subunit beta-1	AT1B1_MOUSE	7	6	6	6	5	6	6	6	5	5	6	5	8999.24	9786.99	7344.56	8541.41	5971.64	5922.16	6627.51	7944.13	4155.68	5229.36	5589.42	5289.89
P97370	Atp1b3	Sodium/potassium-transporting ATPase subunit beta-3	AT1B3_MOUSE	12	12	11	11	11	11	12	10	11	12	11	12	29562.1	36267.8	18630.7	32831.2	22149.1	21674.1	38608.7	21746	22902.8	21434.3	25551.5	28142
O55143	Atp2a2	Sarcoplasmic/endoplasmic reticulum calcium ATPase 2	AT2A2_MOUSE	38	37	33	34	33	36	37	33	35	35	34	37	63767.7	127091	35118.2	89603.3	64064.8	56670.8	64776.5	56229.6	65339.4	59700.1	51532.6	47324.3
Q64518	Atp2a3	Sarcoplasmic/endoplasmic reticulum calcium ATPase 3	AT2A3_MOUSE	49	48	46	47	44	46	47	43	45	47	48	47	99144	118798	101752	114421	88593.5	103502	88764.4	106368	106649	111491	112183	111180
G5E829	Atp2b1	Plasma membrane calcium-transporting ATPase 1	AT2B1_MOUSE	17	20	18	21	17	16	22	20	18	19	18	18	2525.39	2825.99	4009.14	3583.64	3138.73	2754.81	3103.05	3492.22	3639.83	2612.1	2573.29	2668.93
Q6Q477;Q6Q477-2	Atp2b4	Plasma membrane calcium-transporting ATPase 4;Isoform 2 of Plasma membrane calcium-transporting ATPase 4	AT2B4_MOUSE	1	1	1	4	2	3	1	NaN	2	2	1	1	194.953	232.979	147.073	1102.87	2730.33	1297.42	201.466		440.435	147.54	405.669	591.702
Q80XR2	Atp2c1	Calcium-transporting ATPase type 2C member 1	AT2C1_MOUSE	12	15	10	14	12	13	17	12	15	20	15	14	2221.33	2777.35	3466.99	2698.87	13284.3	11676.5	2152.94	2570	5986.55	6342.91	2981.45	7137.95
Q03265	Atp5f1a	ATP synthase subunit alpha, mitochondrial	ATPA_MOUSE	36	35	31	34	30	32	35	31	33	32	32	31	275591	316180	243011	278893	246982	247516	243533	227829	255322	254466	252150	246485
P56480	Atp5f1b	ATP synthase subunit beta, mitochondrial	ATPB_MOUSE	27	29	28	27	27	28	27	27	27	25	27	26	320960	365982	262642	346349	288199	289581	287724	269972	291758	290282	297784	285083
Q91VR2	Atp5f1c	ATP synthase subunit gamma, mitochondrial	ATPG_MOUSE	11	11	11	11	10	10	11	9	11	10	11	10	58676.9	57521.9	63906	62778.5	83300.5	72695.7	51890.9	57256.3	52487.8	51314.4	54120.2	56107.3
Q9D3D9	Atp5f1d	ATP synthase subunit delta, mitochondrial	ATPD_MOUSE	4	4	3	4	4	3	3	4	4	4	4	4	24301.6	27930.5	15156.6	25363.4	19490.2	21814.9	14541.4	21140.9	21467.6	22314.9	22467.4	18154.5
P56382	Atp5f1e	ATP synthase subunit epsilon, mitochondrial	ATP5E_MOUSE	3	3	3	3	3	3	3	2	3	3	3	3	39515.3	38082.2	33038.2	35283.9	26057.6	26141.2	30568.6	28582.6	30376.1	31304.2	29402.9	28824.3
O35143	ATP5IF1	ATPase inhibitor, mitochondrial	ATIF1_MOUSE	5	7	6	6	6	7	7	6	6	7	6	6	20065.4	29689.3	24797.5	27605.2	26695.2	28172.8	20557.4	20020.9	22034.7	26228.2	20516.1	20349.2
Q78IK2	Atp5md	ATP synthase membrane subunit DAPIT, mitochondrial	ATPMD_MOUSE	2	2	2	2	2	2	2	2	2	2	2	2	32193	44659.3	52394.5	43850.1	47147.9	49818.9	43773.9	44743	39582.5	41784.6	41045.8	39646.8
Q06185	Atp5me	ATP synthase subunit e, mitochondrial	ATP5I_MOUSE	4	4	4	4	4	4	4	4	4	4	4	4	62822.3	118390	66544.3	93357.4	75673.6	75178.9	85336.4	60254	74965.3	84081.2	70462.8	68365.6
P56135	Atp5mf	ATP synthase subunit f, mitochondrial	ATPK_MOUSE	4	4	4	4	4	4	4	4	4	4	4	4	76455.3	103895	68765.3	91162.5	75824.7	73780	80944.3	72371.2	78243.9	79735.5	79683.6	77133.1
Q9CPQ8	Atp5mg	ATP synthase subunit g, mitochondrial	ATP5L_MOUSE	5	6	7	5	6	5	5	6	5	6	6	5	66974.4	103270	57899.3	78390.6	66217	65466.6	74071.5	57255.2	75975.2	72817.7	70954.4	64446.9
P56379	Atp5mpl	ATP synthase subunit ATP5MPL, mitochondrial	ATP68_MOUSE	1	1	1	1	1	1	1	1	1	1	1	1	12216.3	16153	13906.8	13920.4	11088.2	9823.86	13511.3	11601.6	11505.9	12107.4	11372.5	11824.6
Q9CQQ7	Atp5pb	ATP synthase F(0) complex subunit B1, mitochondrial	AT5F1_MOUSE	12	13	11	14	13	13	12	14	13	13	13	13	26016.1	34508.2	22458.2	36799.7	27917.4	24038.7	24942.5	25975.4	28658.8	28715	26775.8	27623.8
Q9DCX2	Atp5pd	ATP synthase subunit d, mitochondrial	ATP5H_MOUSE	13	13	11	13	11	12	13	11	12	13	11	12	80553.3	84951.4	73292	84460.2	72865.6	65584.5	55926	68757.3	72686.2	73992.7	71274.9	68036.4
P97450	Atp5pf	ATP synthase-coupling factor 6, mitochondrial	ATP5J_MOUSE	2	3	1	2	2	NaN	3	NaN	NaN	1	NaN	NaN	1603.11	4203.28	521.623	2153.19	1528.56		1718.22			517.532
Q9DB20	Atp5po	ATP synthase subunit O, mitochondrial	ATPO_MOUSE	14	14	12	13	12	13	14	12	13	13	14	13	214777	5146260	375308	184120	306631	141431	183186	289261	168078	201423	159007	186113
Q9R1Q9	Atp6ap1	V-type proton ATPase subunit S1	VAS1_MOUSE	11	12	10	11	10	10	13	11	11	12	11	11	11301.4	13989.4	11754.5	14640.7	13327.5	14261.8	13421.2	15692.4	13971.1	14300.1	14499	14439.1
Q9CYN9	Atp6ap2	Renin receptor	RENR_MOUSE	9	10	6	11	8	8	11	10	9	11	10	10	4012.03	5850.52	2726.98	5688.68	5515.55	5684.66	3980.61	6751.35	4027.78	6206.3	6284.01	5232.81
Q9Z1G4;Q9Z1G4-2;Q9Z1G4-3	Atp6v0a1	V-type proton ATPase 116 kDa subunit a1;Isoform A1-I of V-type proton ATPase 116 kDa subunit a1;Isoform A1-III of V-type proton ATPase 116 kDa subunit a1	VPP1_MOUSE	17	18	17	18	17	17	19	16	16	17	18	16	5635.55	7397.55	4919.31	6209.09	5380.63	5914.26	6540.23	9760.58	6075.39	5998.85	7454.64	5769.44
P15920	Atp6v0a2	V-type proton ATPase 116 kDa subunit a2	VPP2_MOUSE	3	6	3	5	3	4	7	3	4	3	2	3	303.568	559.422	353.485	424.538	271.087	314.624	504.867	290.294	340.469	310.771	223.417	230.253
P63082	Atp6v0c	V-type proton ATPase 16 kDa proteolipid subunit	VATL_MOUSE	2	2	1	2	2	2	1	1	1	2	2	1	50644.8	91896.2	15878	32339.3	36926.7	45398.2	66388.1	24096.6	36758.1	37096.4	34892.9	33139
P51863	Atp6v0d1	V-type proton ATPase subunit d 1	VA0D1_MOUSE	17	17	17	16	16	17	17	17	16	17	17	17	73373.9	79797.8	50600.4	81432.3	65811.6	63686.5	63301.1	74202.2	77817.3	72155.2	69842	65374.3
P50516	Atp6v1a	V-type proton ATPase catalytic subunit A	VATA_MOUSE	43	44	40	42	41	40	43	38	42	45	42	41	127159	164564	128244	165817	144290	150509	154575	139137	169324	156156	169657	152603
Q91YH6	Atp6v1b1	Vacuolar proton pump subunit B	Q91YH6_MOUSE	1	1	1	1	1	1	1	1	1	1	1	1	2731.27	2261.64	613.824	2333.83	2182.66	1711.25	494.19	1361.82	1197.67	971.462	1929.69	1055.01
P62814	Atp6v1b2	V-type proton ATPase subunit B, brain isoform	VATB2_MOUSE	31	31	30	30	31	31	31	31	30	31	31	30	141920	150207	114599	140546	145160	147527	141048	132899	147160	137527	144730	135049
Q9Z1G3	Atp6v1c1	V-type proton ATPase subunit C 1	VATC1_MOUSE	22	25	21	26	23	23	24	22	23	25	24	24	28807.9	39483.4	28388	37278	38476.1	34718.2	32990	34377	42340	52680.8	41385.7	39998.5
P57746	Atp6v1d	V-type proton ATPase subunit D	VATD_MOUSE	13	17	12	14	13	12	17	13	13	15	13	14	29021.7	41221	24734.6	38922.4	34081	33984.9	39594.7	34231.2	40217	39528.5	39744	37929.4
P50518	Atp6v1e1	V-type proton ATPase subunit E 1	VATE1_MOUSE	15	14	14	15	15	14	14	15	14	14	15	14	147286	160772	115562	123279	140293	131330	146389	128815	137548	136588	136062	146203
Q9D1K2	Atp6v1f	V-type proton ATPase subunit F	VATF_MOUSE	8	9	5	8	5	7	6	6	7	8	5	7	32514.7	39175.6	7342.3	33664.5	10841.1	18732.4	12140.8	19093.1	15985.1	14836.2	11622.2	13618.8
Q9CR51	Atp6v1g1	V-type proton ATPase subunit G 1	VATG1_MOUSE	8	8	6	6	6	6	7	6	7	7	6	6	75247.1	88930.3	88495.5	104587	100072	90465.6	84055.9	88577.9	93902.3	95217.3	98317	89201.7
Q8BVE3	Atp6v1h	V-type proton ATPase subunit H	VATH_MOUSE	24	26	27	25	25	26	24	24	26	26	26	26	24762.9	32015	25879.1	31149.1	27393.1	28729.9	27958.4	27311.4	32919.8	31577.3	31571.1	30497.4
P70704-2	Atp8a1	Isoform 2 of Phospholipid-transporting ATPase IA	AT8A1_MOUSE	25	33	28	30	27	30	33	30	30	30	29	29	4011.73	5881.26	4768.19	8772.53	6550.87	7157.03	5542.76	6964.29	5500.35	5036.41	6185.84	5301.34
A2ANX3	Atp8b4	Phospholipid-transporting ATPase	A2ANX3_MOUSE	2	4	3	2	2	2	4	2	2	2	4	3	7792.91	14458.6	16251.1	13590.6	14728.7	14608.1	15567.6	14848.6	14535.3	15265.1	16425.6	16993.9
Q9WU60	Atrn	Attractin	ATRN_MOUSE	5	4	2	6	4	3	4	4	4	3	3	4	666.236	200.664	79.0717	244.2	187.033	105.744	166.725	190.173	153.664	146.982	121.433	170.704
Q61687	Atrx	Transcriptional regulator ATRX	ATRX_MOUSE	26	29	22	30	18	18	23	18	18	22	21	23	1084.02	1121.72	1194.08	1344.85	802.846	676.548	703.777	676.023	752.866	806.892	830.364	837.915
P28658	Atxn10	Ataxin-10	ATX10_MOUSE	25	26	23	26	21	21	23	22	21	23	25	23	32703.9	46625.3	34751.1	48968.1	25230.1	24480.3	25581.4	23211.7	31370.4	39244.4	37158	30402.6
P0C7T6	Atxn1l	Ataxin-1-like	ATX1L_MOUSE	2	3	NaN	2	1	2	1	3	1	4	2	2	510.384	115.344		104.637	39.5649	112.259	59.8345	137.42	64.186	114.633	96.1105	101.978
O70305;O70305-2	Atxn2	Ataxin-2;Isoform 2 of Ataxin-2	ATX2_MOUSE	2	5	3	5	2	4	2	2	4	5	1	4	81.6947	237.688	93.7201	211.253	72.2328	500.032	64.1082	51.4311	132.695	139.181	33.5785	137.245
Q7TQH0-2	Atxn2l	Isoform 2 of Ataxin-2-like protein	ATX2L_MOUSE	28	29	26	27	23	25	26	29	27	29	27	28	25160.2	26502.2	27252.9	29382.2	27856	29835.9	17972.9	31451.6	28318.2	24226.7	30572.2	23477.9
Q9CVD2	Atxn3	Ataxin-3	ATX3_MOUSE	5	8	1	4	4	4	6	4	6	5	5	4	1746.27	1946.72	135.137	782.809	1622.22	1003.12	1297.34	860.335	1376.88	1038.75	1109.43	888.086
Q9JLZ3	Auh	Methylglutaconyl-CoA hydratase, mitochondrial	AUHM_MOUSE	4	5	4	4	4	4	6	4	4	5	5	5	1938.9	5190.28	1976.05	4409.21	4523.41	1821.25	6114.29	4320.17	1825.04	5285.21	5115.95	5498.64
P70295	Aup1	Ancient ubiquitous protein 1	AUP1_MOUSE	6	10	5	7	5	5	7	5	6	6	8	6	3864.48	6124.64	2366.6	4367.06	3332.16	2992.1	6463.44	2873.99	3468.79	3289.94	8869.55	3379.66
Q80U56	Avl9	Late secretory pathway protein AVL9 homolog	AVL9_MOUSE	10	13	9	15	10	12	12	13	13	13	14	13	1399.86	2279.39	1049.08	2479.2	1360.7	1163.06	1968.56	1758.3	2047.69	2060.5	2266.34	2059.25
P01887	B2m	Beta-2-microglobulin	B2MG_MOUSE	7	7	5	7	7	6	6	6	5	6	7	5	200867	179421	145663	123553	132874	144568	146859	115219	122136	161585	140052	127469
Q91Z92	B3galt6	Beta-1,3-galactosyltransferase 6	B3GT6_MOUSE	2	2	2	3	2	1	2	2	2	2	2	3	539.809	568.64	462.206	773.617	323.198	200.44	302.408	423.274	429.771	468.261	283.65	487.522
Q9Z222	B3GNT2	N-acetyllactosaminide beta-1,3-N-acetylglucosaminyltransferase 2	B3GN2_MOUSE	11	9	8	9	8	9	10	7	10	10	9	10	6461.91	4820.9	3208.83	4200.05	3622.74	2788.67	3555.18	3412.71	3330.19	2848.45	2803.69	3175.67
Q09200	B4galnt1	Beta-1,4 N-acetylgalactosaminyltransferase 1	B4GN1_MOUSE	20	20	18	20	19	19	19	17	17	19	18	19	16292.5	25484.8	14316.2	24859.2	22333.3	27970.8	13886.9	13131.9	13532.6	29346.4	10611.3	27909.4
P15535	B4galt1	Beta-1,4-galactosyltransferase 1	B4GT1_MOUSE	11	11	9	13	9	9	9	12	10	10	9	9	13254.7	15485.8	13759.1	16417	14918.2	13482.7	11811.4	13534.9	13037.3	12149	12907.6	13016.6
Q91YY2	B4galt3	Beta-1,4-galactosyltransferase 3	B4GT3_MOUSE	1	2	1	1	NaN	NaN	1	1	1	2	2	NaN	25.866	277.973	8.91919	23.419			28.507	29.9484	26.1592	596.443	104.711
Q8BWP8;Q8BWP8-2	B4gat1	Beta-1,4-glucuronyltransferase 1;Isoform 2 of Beta-1,4-glucuronyltransferase 1	B4GA1_MOUSE	2	1	2	2	2	2	2	2	2	2	2	2	1286.41	382.745	1252.52	658.015	1341.7	1170.52	590.764	1241.1	554.971	621.56	565.349	659.841
Q3UI43	Babam1	BRISC and BRCA1-A complex member 1	BABA1_MOUSE	8	9	8	9	7	8	8	9	9	9	8	8	5105.2	5561.39	3348.58	6478.57	3421.76	5038.15	4643.41	3897.42	4700.91	4492.5	3528.28	3915.2
Q8K3W0	Babam2	BRISC and BRCA1-A complex member 2	BABA2_MOUSE	11	14	11	12	12	10	13	12	13	13	12	12	7073.32	10406.6	6224	11440.7	12349.9	10392	11120.6	11947.6	11993.2	11943.3	11240.6	10763.3
P97302	Bach1	Transcription regulator protein BACH1	BACH1_MOUSE	13	14	12	11	13	13	15	14	14	14	16	12	12751.3	1681.63	1528.01	1078.11	1868.84	2220.61	1905.18	2051.14	2122.69	2342.89	2446.95	1715.54
Q61337	Bad	Bcl2-associated agonist of cell death	BAD_MOUSE	1	1	1	1	NaN	1	1	1	1	1	1	1	49.7024	118.202	44.4867	40.2864		74.9993	93.2171	84.2202	81.6518	105.32	110.195	54.4423
Q60739	Bag1	BAG family molecular chaperone regulator 1	BAG1_MOUSE	8	9	7	10	7	9	10	9	9	9	8	9	6770.06	6557.22	4444.26	7157.83	4297.78	6564.24	5884.43	5362.83	6507.69	5939.13	5854.04	5665.34
Q91YN9	Bag2	BAG family molecular chaperone regulator 2	BAG2_MOUSE	1	2	1	1	NaN	1	1	1	1	1	1	1	493.311	705.696	756.495	464.065		561.255	478.618	541.623	595.853	567.664	463.654	484.589
Q8CI32	Bag5	BAG family molecular chaperone regulator 5	BAG5_MOUSE	3	8	4	8	4	5	8	4	7	7	7	4	658.145	2191.4	553.046	989.76	1085.02	709.892	1350.82	479.561	2246.38	1225.26	1065.6	837.984
Q9Z1R2	Bag6	Large proline-rich protein BAG6	BAG6_MOUSE	23	23	20	22	18	20	21	18	19	22	22	21	5380.72	6083.53	3456.13	6539.17	4716.68	3657.26	3650.47	3341.93	4320.74	4636.23	4297.94	3990.28
Q8BKX1;Q8BKX1-2;Q8BKX1-3;Q8BKX1-4	Baiap2	Brain-specific angiogenesis inhibitor 1-associated protein 2;Isoform 2 of Brain-specific angiogenesis inhibitor 1-associated protein 2;Isoform 3 of Brain-specific angiogenesis inhibitor 1-associated protein 2;Isoform 4 of Brain-specific angiogenesis inhibitor 1-associated protein 2	BAIP2_MOUSE	2	1	NaN	NaN	NaN	NaN	NaN	NaN	NaN	NaN	NaN	NaN	98.0651	69.8585
O08734	Bak1	Bcl-2 homologous antagonist/killer	BAK_MOUSE	9	8	6	9	9	9	9	8	9	8	10	9	17533.5	23395.8	13701.2	25114.3	31932.8	18734.9	17422.1	17721.6	18623.7	17391.2	19009.4	18289.6
O54962	Banf1	Barrier-to-autointegration factor	BAF_MOUSE	6	7	5	7	5	6	7	6	6	6	6	6	34124.2	68850.7	11150.4	47223.3	13565.7	24402.7	21276.8	25817.6	19512.7	19537.7	17069.1	23984
Q80VH0	Bank1	B-cell scaffold protein with ankyrin repeats	BANK1_MOUSE	2	2	1	1	1	1	1	1	2	2	1	2	37.8944	86.3382	16.0142	52.037	19.3413	18.4627	20.9719	37.0958	43.1393	60.7857	50.3525	63.1083
Q8VBU8;Q8VBU8-2;Q8VBU8-3;Q8VBU8-4	Banp	Protein BANP;Isoform 2 of Protein BANP;Isoform 3 of Protein BANP;Isoform 4 of Protein BANP	BANP_MOUSE	1	3	1	2	1	NaN	2	2	3	3	2	3	83.0748	130.154	8.1395	148.918	6.62576		69.9228	67.4357	140.167	135.332	88.7672	142.517
Q99PU7	Bap1	Ubiquitin carboxyl-terminal hydrolase BAP1	BAP1_MOUSE	1	1	NaN	1	NaN	NaN	2	NaN	1	NaN	NaN	NaN	11.5893	15.4225		606.203			58.4663		9.64471
Q9DCT6;Q9DCT6-2	Bap18	Chromatin complexes subunit BAP18;Isoform 2 of Chromatin complexes subunit BAP18	BAP18_MOUSE	3	3	3	3	3	3	3	3	3	3	3	3	5497.3	6955.15	5014.64	6144.7	5350.36	5177.59	4789.12	4351.77	5067.81	5135.76	4201.48	4397.86
Q91XV3	Basp1	Brain acid soluble protein 1	BASP1_MOUSE	11	13	13	12	13	13	13	13	13	13	13	13	18205	17213.8	20996	20514.3	29857.4	31141.9	26284.3	28564.7	43108.8	42201.7	30832.3	30803.4
Q07813	Bax	Apoptosis regulator BAX	BAX_MOUSE	6	7	6	7	6	7	7	6	7	7	7	6	13007.5	16681.7	12303.6	19500.7	16953.6	17962.5	15224.9	15598.2	16410.4	15720.9	16960.3	13925.7
O88379	Baz1a	Bromodomain adjacent to zinc finger domain protein 1A	BAZ1A_MOUSE	28	29	22	28	12	14	18	16	22	26	22	20	3001.49	3365.39	1566.19	3133.91	764.435	921.038	1070.53	1093.3	1510.38	1912.73	1847.19	1359.82
Q9Z277	Baz1b	Tyrosine-protein kinase BAZ1B	BAZ1B_MOUSE	46	52	40	49	40	45	50	41	46	52	51	50	8101.5	10638.1	7102.19	9296.62	7962.92	8938.81	9302.88	7513.54	9069.14	9052.06	9306.26	7728.04
Q91YE5;Q91YE5-2;Q91YE5-3	Baz2a	Bromodomain adjacent to zinc finger domain protein 2A;Isoform 2 of Bromodomain adjacent to zinc finger domain protein 2A;Isoform 3 of Bromodomain adjacent to zinc finger domain protein 2A	BAZ2A_MOUSE	6	10	5	9	3	1	5	2	4	7	4	5	187.318	417.238	185.735	387.08	53.6818	10.4178	177.001	54.72	137.635	293.149	69.5407	150.606
A2AUY4	Baz2b	Bromodomain adjacent to zinc finger domain, 2B	A2AUY4_MOUSE	4	5	3	3	NaN	NaN	3	3	3	8	3	2	234.789	130.835	278.991	449.471			69.7458	364.734	409.581	208.237	47.6714	324.95
Q3V079	Bbof1	Basal body-orientation factor 1	BBOF1_MOUSE	1	1	1	1	1	1	1	1	1	1	1	1	297.024	111.705	1966.22	1156.84	778.526	1215.37	142.178	1740.75	931.892	742.437	739.072	760.013
Q61334	Bcap29	B-cell receptor-associated protein 29	BAP29_MOUSE	7	6	4	5	4	5	5	8	5	7	8	6	1908.09	1846.45	691.24	1501.16	857.182	868.655	900.86	1097.66	1027.58	1197.58	1589.17	1181.84
Q61335	Bcap31	B-cell receptor-associated protein 31	BAP31_MOUSE	16	14	13	15	15	15	14	15	15	15	16	15	35513.9	41276.4	38190.2	40600.9	36978.7	38385.6	33447.8	40087.6	43372.7	45329.1	42865	41124.7
Q9D287	Bcas2	Pre-mRNA-splicing factor SPF27	SPF27_MOUSE	7	9	5	8	6	6	7	6	6	6	6	6	6157.59	7511.26	4421.64	7520.4	6485.14	4938.75	5480.31	5099.56	5357.9	5780.68	5333.26	4605.17
Q8CCN5	Bcas3	Breast carcinoma-amplified sequence 3 homolog	BCAS3_MOUSE	2	7	4	8	3	4	3	1	4	6	4	6	68.0219	310.19	437.994	544.826	359.003	219.729	71.8604	35.414	149.996	283.014	146.256	261.93
O35855	Bcat2	Branched-chain-amino-acid aminotransferase, mitochondrial	BCAT2_MOUSE	13	16	13	15	12	15	13	12	14	14	15	12	39079.3	54278.7	38008.4	52736.2	41266.7	43082.6	46126.5	44443.2	51696.8	48739.8	50515.8	45200.2
Q9CWI3	Bccip	BRCA2 and CDKN1A-interacting protein	BCCIP_MOUSE	4	7	5	6	1	NaN	2	2	3	5	2	3	756.6	1427.61	725.29	865.944	210.551		310.469	189.366	305.666	707.509	267.582	246.139
O55028	Bckdk	[3-methyl-2-oxobutanoate dehydrogenase [lipoamide]] kinase, mitochondrial	BCKD_MOUSE	3	4	NaN	3	1	NaN	2	1	4	3	3	2	433.755	574.561		638.214	91.8924		366.397	316.397	506.74	508.033	443.523	269.752
Q9Z0H7	Bcl10	B-cell lymphoma/leukemia 10	BCL10_MOUSE	10	12	9	12	10	12	12	9	11	12	10	10	14591.3	15978.9	17035.1	16973.6	12946.8	18310.7	17463.8	13822	12374.5	16931	12200.2	12232.7
Q64373;Q64373-2;Q64373-3;Q64373-4	Bcl2l1	Bcl-2-like protein 1;Isoform Bcl-X(S) of Bcl-2-like protein 1;Isoform Bcl-X(beta) of Bcl-2-like protein 1;Isoform Bcl-X(delta-TM) of Bcl-2-like protein 1	B2CL1_MOUSE	1	3	2	3	3	3	3	3	3	3	3	3	861.082	2271.88	2309.63	2852.31	5193.28	3921.77	2320.96	3325.79	2618.18	2751.99	2543.96	2559.8
P59017	Bcl2l13	Bcl-2-like protein 13	B2L13_MOUSE	9	11	7	9	9	10	9	8	10	11	9	10	4498.82	4405.14	2802.96	4527.02	3400.03	4316.33	2772.96	3733.85	3467.9	3562.01	3628.3	3084.86
P41183	Bcl6	B-cell lymphoma 6 protein homolog	BCL6_MOUSE	4	5	4	4	4	2	3	4	2	2	3	3	401.043	631.429	412.919	396.092	378.416	139.147	209.677	355.052	85.8784	86.907	145.919	123.718
Q921K9	Bcl7b	B-cell CLL/lymphoma 7 protein family member B	BCL7B_MOUSE	2	3	2	3	2	3	2	2	2	2	2	3	5635.64	7555.11	5179.54	7412.56	4908.28	5852.5	5449.97	4631.96	5222.6	5266.53	4483.46	5358.48
O08664	Bcl7c	B-cell CLL/lymphoma 7 protein family member C	BCL7C_MOUSE	1	1	2	1	1	1	2	1	1	1	1	1	6462.05	4674.47	18120.8	5254.26	5689.15	5685.97	8179.6	5618.77	4891.61	5369.93	4807.76	4572.1
Q8K019;Q8K019-2	Bclaf1	Bcl-2-associated transcription factor 1;Isoform 2 of Bcl-2-associated transcription factor 1	BCLF1_MOUSE	16	17	14	16	13	14	16	15	17	17	15	17	6381.14	5338.69	5603.09	6014.8	4622.04	4988.62	4737.73	5664.52	5571.37	5392.36	5391.18	5184.09
Q6PAJ1	Bcr	Breakpoint cluster region protein	BCR_MOUSE	2	1	NaN	2	NaN	NaN	1	1	1	2	2	1	53.288	24.0905		24497.1			21.137	20.704	19.8907	18605.4	98.9097	16.676
Q9CZP5	Bcs1l	Mitochondrial chaperone BCS1	BCS1_MOUSE	2	7	6	6	4	7	7	4	6	7	5	8	145.48	1794.57	822.665	1252.48	1598.24	1744.49	1135.1	645.164	769.915	1137.64	857.45	1510.47
O88597	Becn1	Beclin-1	BECN1_MOUSE	7	9	6	9	5	7	8	6	7	7	7	8	1795.37	2138.22	1126.59	2672	903.359	1808.86	1485.19	1249.28	2261.35	1837.17	2026.06	2319.92
O35623	Bet1	BET1 homolog	BET1_MOUSE	1	2	1	1	1	1	2	1	1	2	1	1	6776.93	4470.36	4338.93	5668.23	8479.85	4378.65	5058.81	5337.44	1317.17	7218.22	4399.38	4615.2
O35153	Bet1l	BET1-like protein	BET1L_MOUSE	1	2	1	2	1	2	2	1	2	2	2	2	1873.15	1989.03	1288.62	2097.59	1722.87	2329.24	1470.17	2279.59	2264.91	2363.2	1989.32	2094.7
Q921C5;Q921C5-2	Bicd2	Protein bicaudal D homolog 2;Isoform 2 of Protein bicaudal D homolog 2	BICD2_MOUSE	7	6	5	5	4	6	5	4	4	4	5	4	1200.38	548.596	380.127	572.551	275.088	553.954	309.625	189.027	296.936	744.077	406.95	257.33
F8VPZ9	Bicra	BRD4-interacting chromatin-remodeling complex-associated protein	BICRA_MOUSE	1	4	2	3	1	2	1	3	4	2	3	3	29.3405	5006.6	35.2058	386.715	11.6861	14.8597	29.9228	51.0874	75.6064	38.0399	70.7391	72.0297
Q8CHH5	Bicral	BRD4-interacting chromatin-remodeling complex-associated protein-like	BICRL_MOUSE	NaN	3	NaN	3	NaN	2	NaN	NaN	NaN	NaN	2	1		78.8229		71.9673		40.9089					49.7687	45.4402
P70444	Bid	BH3-interacting domain death agonist	BID_MOUSE	9	9	8	8	8	9	8	8	9	8	8	8	50540.3	58112.4	56499	64785.8	72367.5	61590.4	58190.4	74076.7	69107.6	65443.9	60747.9	58778.4
D3Z6Q9	Bin2	Bridging integrator 2	BIN2_MOUSE	22	22	19	21	21	21	22	20	22	22	22	22	83408.3	89281.5	88399.9	89836.8	111523	118076	96189.2	112039	99300.5	94834.5	101660	93982.3
Q9JI08	Bin3	Bridging integrator 3	BIN3_MOUSE	4	3	2	4	4	2	3	3	3	3	2	4	804.745	787.944	1072.23	1092.82	977.072	889.206	765.709	1001.07	785.414	842.903	647.904	1000.63
O88738;O88738-2;O88738-3	Birc6	Baculoviral IAP repeat-containing protein 6;Isoform 2 of Baculoviral IAP repeat-containing protein 6;Isoform 3 of Baculoviral IAP repeat-containing protein 6	BIRC6_MOUSE	45	59	42	50	33	34	47	34	43	51	41	42	938.329	1378.01	809.645	1018.44	747.87	658.938	810.091	689.405	873.046	796.665	651.699	798.401
Q8VD62	Bles03	UPF0696 protein C11orf68 homolog	CK068_MOUSE	9	11	10	9	10	11	10	11	11	10	11	11	10143.9	11411.9	8262.57	10266.7	11611.3	11658.9	11605.1	11684.4	12304.1	11169.7	11903.1	11266.5
Q8R016	Blmh	Bleomycin hydrolase	BLMH_MOUSE	27	28	24	28	24	26	28	27	28	28	28	28	50754.7	40234.7	25830.1	40178.7	35773.5	37637.8	33634.9	39777	38969.4	41458	45122.1	37336.7
Q5U5M8	Bloc1s3	Biogenesis of lysosome-related organelles complex 1 subunit 3	BL1S3_MOUSE	4	5	3	4	3	4	5	4	4	5	5	4	2201.09	3901.76	2044.29	4039.68	4651.1	4016.49	3598.41	3953.52	2048.68	2290.48	2237.77	3303.34
Q8VED2	Bloc1s4	Biogenesis of lysosome-related organelles complex 1 subunit 4	BL1S4_MOUSE	2	3	1	3	2	2	2	2	3	3	2	2	882.309	1127.8	709.299	1170.34	798.064	761.027	691.073	687.935	1118.37	1038.73	735.709	831.454
Q9R0C0	Bloc1s6	Biogenesis of lysosome-related organelles complex 1 subunit 6	BL1S6_MOUSE	1	1	1	1	1	1	1	1	2	1	1	1	352.027	555.975	162.374	541.792	355.057	253.688	200.994	257.962	413.782	331.255	419.212	325.72
Q9CY64	Blvra	Biliverdin reductase A	BIEA_MOUSE	14	16	14	14	14	14	16	14	15	14	17	14	24245.9	33265	25829.8	32425.9	29449.6	28945.1	31133.1	30088.8	31900.8	30728.2	33545.1	29699.7
Q923D2	Blvrb	Flavin reductase (NADPH)	BLVRB_MOUSE	6	7	7	7	6	7	6	6	7	7	6	7	8745.77	7914.41	7706.39	8849.36	11604.7	12288.5	7138.44	9362.25	8934.33	8311.23	9537.19	8335.27
P98063	Bmp1	Bone morphogenetic protein 1	BMP1_MOUSE	1	1	1	1	1	1	1	1	1	1	1	1	1260.15	1274.92	595.037	601.41	850.391	943.357	966.666	574.798	700.571	702.438	591.307	567.061
Q91Z96	Bmp2k	BMP-2-inducible protein kinase	BMP2K_MOUSE	4	4	3	5	2	3	4	3	3	5	6	4	210.918	289.614	32.1566	418.694	121.733	184.005	261.402	899.532	297.14	432.478	465.933	324.33
P97504	Bmx	Cytoplasmic tyrosine-protein kinase BMX	BMX_MOUSE	30	33	29	33	31	32	33	32	32	33	30	30	14911.1	18911.6	21551.7	19180.9	29470.4	21931.5	24256.9	26435.8	21768.7	22574.6	19562.6	21397.6
Q6QD59	Bnip1	Vesicle transport protein SEC20	SEC20_MOUSE	4	7	3	3	4	4	5	5	5	6	4	4	2033.69	3881.75	1857.34	1885.5	2387.79	2536.92	2208.41	2134.86	2109.84	2800.08	2447.81	1804.39
O54940	Bnip2	BCL2/adenovirus E1B 19 kDa protein-interacting protein 2	BNIP2_MOUSE	3	3	3	5	3	3	4	4	5	4	6	4	2220.8	2705.73	2088.43	3673.13	2811.41	2632.67	2304.09	2805.41	3967.81	3009.3	5536.38	3818.6
Q9Z2F7	Bnip3l	BCL2/adenovirus E1B 19 kDa protein-interacting protein 3-like	BNI3L_MOUSE	1	2	1	2	1	NaN	NaN	1	1	1	1	1	260.724	231783	317.126	11411.6	285.835			283.209	249.649	248.154	286.541	241.019
E9Q6J5;E9Q6J5-3	Bod1l	Biorientation of chromosomes in cell division protein 1-like 1;Isoform New of Biorientation of chromosomes in cell division protein 1-like 1	BD1L1_MOUSE	13	17	14	14	8	10	12	9	11	13	11	11	331.158	421.011	265.795	238.793	211.62	419.258	161.625	123.97	123.382	360.052	229.423	128.319
Q9D8S9	Bola1	BolA-like protein 1	BOLA1_MOUSE	3	3	2	2	2	3	3	2	2	3	3	3	3193.92	4075.59	3057.53	3436.79	3251.93	3429.93	3713.12	3141.22	3246.16	4399.97	3649.41	3626.61
Q8BGS2	Bola2	BolA-like protein 2	BOLA2_MOUSE	6	7	7	7	7	6	6	6	7	7	6	6	15657	35781.1	9177.81	27940.2	21909.5	16376.6	13668	13916.2	20865.5	18725.2	13761.5	13548.3
P97452	Bop1	Ribosome biogenesis protein BOP1	BOP1_MOUSE	2	4	1	2	NaN	NaN	NaN	NaN	NaN	NaN	NaN	NaN	390.099	595.148	150.163	50.2398
Q9D6W8	Borcs6	BLOC-1-related complex subunit 6	BORC6_MOUSE	9	10	6	9	8	9	7	8	10	11	10	9	2702.05	5149.6	1739.94	3186.57	3483.03	7902.44	2369.2	3866.25	3923.95	3735.42	3867.74	2862.36
P15327	Bpgm	Bisphosphoglycerate mutase	PMGE_MOUSE	1	NaN	NaN	NaN	1	NaN	NaN	1	1	NaN	NaN	1	200.365				359.233			167.274	38.4915			78.5935
Q8R164	Bphl	Valacyclovir hydrolase	BPHL_MOUSE	6	7	5	6	4	5	8	6	5	9	7	7	2202.49	2447.54	1583.59	1952.92	1201.66	1538.7	1492.04	1475.01	1548.53	2504.25	1827.07	1844.82
Q9Z0S1	Bpnt1	3'(2'),5'-bisphosphate nucleotidase 1	BPNT1_MOUSE	6	10	6	8	5	6	8	8	9	10	7	7	3609.67	5103.89	2715.81	3584.43	1198.9	2931.66	2792.48	3406.33	6707.22	3528.66	3174.91	3221.31
Q80V26	Bpnt2	Golgi-resident adenosine 3',5'-bisphosphate 3'-phosphatase	IMPA3_MOUSE	5	6	4	6	3	4	5	4	6	5	5	6	1879.33	1881.2	1162.5	3851.89	1085.67	1052.05	1317.68	1621.49	1394.63	1371.21	1473.96	1189.16
A2A654;A2A655;E9Q6A7	Bptf	Bromodomain PHD finger transcription factor	A2A654_MOUSE;A2A655_MOUSE;E9Q6A7_MOUSE	9	14	6	13	4	5	9	6	10	10	9	9	330.516	616.257	76.4004	606.395	164.803	65.5483	174.028	184.315	404.838	228.291	319.175	280.95
P28028	Braf	Serine/threonine-protein kinase B-raf	BRAF_MOUSE	8	8	7	8	8	8	8	7	8	9	8	8	2024.87	2210.41	1696.52	2077.08	2240.45	2415.78	2331.72	2215.9	2283.45	2516.94	2286.22	2259.63
Q99MP8;Q99MP8-2	Brap	BRCA1-associated protein;Isoform 2 of BRCA1-associated protein	BRAP_MOUSE	4	6	5	7	3	4	5	4	5	5	2	5	643.814	656.34	240.172	819.196	233.41	287.524	405.47	411.429	423.981	311.811	153.469	477.566
Q8C3R1	Brat1	BRCA1-associated ATM activator 1	BRAT1_MOUSE	8	6	5	8	4	3	7	5	6	5	6	5	782.966	759.448	760.717	885.593	131.924	86.745	642.268	168.199	274.973	610.114	542.551	669.232
P46737	Brcc3	Lys-63-specific deubiquitinase BRCC36	BRCC3_MOUSE	10	13	13	12	12	13	14	14	13	14	13	12	7160.5	22308.9	10661.8	10391.2	9324.54	12436.9	14135.3	15259.8	12368.5	11937.2	11170.7	10602.4
G5E8P1;G5E8P1-2	Brd1	Bromodomain-containing protein 1;Isoform 2 of Bromodomain-containing protein 1	BRD1_MOUSE	2	6	2	5	1	2	3	2	4	5	NaN	2	30.0877	364.593	426.587	121.463	22.1688	28.7117	36.2179	35.6874	237.057	273.712		23.9309
Q7JJ13;Q7JJ13-2	Brd2	Bromodomain-containing protein 2;Isoform 2 of Bromodomain-containing protein 2	BRD2_MOUSE	4	5	3	4	4	4	3	2	4	5	4	3	586.638	572.748	217.595	522.759	907.558	622.249	281.657	208.932	375.221	412.304	406.556	291.263
Q8K2F0	Brd3	Bromodomain-containing protein 3	BRD3_MOUSE	17	17	16	17	15	14	16	16	17	17	17	17	5652.59	5863.89	4511.28	5597.69	3734.2	4018.65	4082.75	3947.26	4768.27	4820.01	4541.02	4436.5
Q9ESU6	Brd4	Bromodomain-containing protein 4	BRD4_MOUSE	25	25	27	27	24	20	23	24	25	27	25	25	5325.91	5985.41	4569.67	6218.06	3817.52	3330.69	4830.79	4051.74	5176.04	5495.45	4776.01	4279.41
O88665	Brd7	Bromodomain-containing protein 7	BRD7_MOUSE	5	6	4	6	NaN	1	3	4	2	2	4	2	1215.87	1415.52	955.814	1883.73		97.6032	935.742	2432.7	834.131	895.619	852.571	137.277
Q8R3B7;Q8R3B7-2	Brd8	Bromodomain-containing protein 8;Isoform 2 of Bromodomain-containing protein 8	BRD8_MOUSE	1	6	1	3	NaN	2	2	NaN	5	6	5	6	43.6888	325.019	34.4208	123.723		74.6117	99.9636		187.38	197.906	178.563	146.425
Q3UQU0	Brd9	Bromodomain-containing protein 9	BRD9_MOUSE	3	4	3	3	2	3	3	5	4	4	4	4	6388.54	3335.62	9895.72	4298.21	14040.4	8269.81	4782.78	10129.6	4445.05	4525.99	4541.51	5932.48
P28662	Bri3	Brain protein I3	BRI3_MOUSE	1	1	1	1	1	1	1	1	1	1	1	1	1002.05	1311.41	1125.52	1291.05	1131.06	1438.23	1133.66	1785.22	1277.02	1214.31	1267.55	1249.73
Q8BXV2	Bri3bp	BRI3-binding protein	BRI3B_MOUSE	5	5	4	5	4	4	4	4	4	4	4	4	11106.4	15559.7	15170.3	15982.2	16601.3	17253.9	15809.3	16958.6	17891.4	16077.5	15259.3	15667.7
Q9DCA5	Brix1	Ribosome biogenesis protein BRX1 homolog	BRX1_MOUSE	5	5	3	4	1	4	4	NaN	3	3	3	4	1964.96	1594.53	583.582	1200.6	164.395	567.619	839.683		486.278	568.281	2823.45	847.582
Q99N20	Brms1	Breast cancer metastasis-suppressor 1 homolog	BRMS1_MOUSE	4	4	3	4	3	2	4	2	3	3	3	4	1417.2	1905.34	828.047	1353.84	989.038	404.495	1586.19	366.062	963.843	853.44	1010.77	1277.59
Q8K2Q7	Brox	BRO1 domain-containing protein BROX	BROX_MOUSE	8	8	7	8	8	8	7	7	9	8	8	8	4556.07	5151.52	3145.13	4263.57	3763.29	3807.32	4130.03	3278.62	4199.03	4262.68	4008.91	4058.62
B2RRD7	Brpf1	Peregrin	BRPF1_MOUSE	5	10	7	10	6	7	7	6	11	10	10	10	260.912	356.272	374.143	441.505	8171.8	6351.37	289.42	1047.93	2686.85	440.092	411.83	430.337
A2AHJ4	Brwd3	Bromodomain and WD repeat-containing protein 3	BRWD3_MOUSE	3	5	3	7	2	2	5	2	4	6	5	3	175.236	748.34	202.008	341.073	121.008	95.363	205.182	202.702	238.543	268.839	174.51	169.703
Q80Y55	Bsdc1	BSD domain-containing protein 1	BSDC1_MOUSE	3	6	3	4	3	2	5	4	5	5	4	3	174.202	623.157	242.966	433.198	210.258	114.357	359.959	283.368	503.257	596.215	476.426	227.835
P18572;P18572-2	Bsg	Basigin;Isoform 2 of Basigin	BASI_MOUSE	11	11	11	10	11	10	10	10	10	10	11	11	12685.5	10802.4	7536.88	10283.9	8334.26	6861.11	6694.53	6918.78	6065.1	5915.23	5019.7	5338.89
Q64277	Bst1	ADP-ribosyl cyclase/cyclic ADP-ribose hydrolase 2	BST1_MOUSE	7	9	8	10	9	9	10	9	11	11	9	9	13647.6	19749.6	11937.8	18877.2	25836.8	25174.8	29790.6	23819.3	27022.6	26523.9	26004.7	20432.9
E9QAE3	Btaf1	B-TFIID TATA-box-binding protein-associated factor 1	E9QAE3_MOUSE	5	10	10	11	8	6	8	6	7	9	6	9	178.442	602.681	924.747	534.367	761.614	733.258	799.217	595.669	412.047	469.219	205.54	616.013
Q8C726	Btbd9	BTB/POZ domain-containing protein 9	BTBD9_MOUSE	NaN	NaN	1	1	NaN	NaN	NaN	1	2	1	NaN	1			14.8166	29.8047				22.7342	23.0616	17.1385		25.9573
Q8CIF4	Btd	Biotinidase	BTD_MOUSE	NaN	3	NaN	2	3	3	3	2	3	3	3	3		242.497		78.2857	1869.57	3179.61	355.682	1852.65	232.263	193.114	1731.81	734.408
Q64152-2	Btf3	Isoform 2 of Transcription factor BTF3	BTF3_MOUSE	10	9	7	9	6	8	8	7	9	8	7	9	59745.7	37749.7	37096.2	45030.4	24738	23159	17159.7	26744.9	27053.5	22008.1	27462.2	27972.2
Q9CQH7	Btf3l4	Transcription factor BTF3 homolog 4	BT3L4_MOUSE	7	8	6	7	7	7	8	6	8	8	7	7	29765.1	22925.8	32295.6	30296.3	28556.6	26809.6	18392.5	28555.5	28748.4	28842.7	27449.7	24507
P35991	Btk	Tyrosine-protein kinase BTK	BTK_MOUSE	30	35	27	34	26	29	31	30	32	29	34	31	30862.9	32342.7	13612.1	34792	14937.5	14100.9	13635.1	43702.4	32332.2	30209.1	32742.9	32688.9
Q9WVA3	Bub3	Mitotic checkpoint protein BUB3	BUB3_MOUSE	13	14	13	14	13	13	13	14	14	14	14	14	36257.2	44837.9	32946.3	44434.4	31661.2	31044.4	31083.4	35060.5	36276	37509.3	35430.9	35159.2
Q8R149	Bud13	BUD13 homolog	BUD13_MOUSE	4	7	3	7	3	NaN	4	5	6	6	6	4	526.025	513.596	188.995	520.199	606.101		449.625	545.596	517.312	510.126	485.614	400.944
Q9CY21	Bud23	Probable 18S rRNA (guanine-N(7))-methyltransferase	BUD23_MOUSE	2	3	NaN	3	NaN	NaN	1	NaN	1	2	NaN	NaN	260.822	921.791		741.015			583.312		539.812	719.739
Q6PGH1	Bud31	Protein BUD31 homolog	BUD31_MOUSE	9	11	10	10	9	10	10	9	11	10	10	10	21600.2	26160.1	18088.3	25322.8	14190.5	20602.7	18149.3	17717.5	21944.4	21658.1	21127.2	20863.8
Q9CQC6	Bzw1	Basic leucine zipper and W2 domain-containing protein 1	BZW1_MOUSE	20	21	17	22	19	17	19	18	21	22	20	19	30892.7	43551.7	33235	43133.2	35931.6	29753.3	35097.4	34023.3	35865.7	36367.7	32263.6	30660.8
Q91VK1	Bzw2	Basic leucine zipper and W2 domain-containing protein 2	BZW2_MOUSE	8	10	8	9	5	7	8	8	9	7	7	9	7779.8	12523.8	9810.94	8095.6	10556.6	8416.85	6255.85	9827.5	9558.84	6548.48	6757.15	936561
Q9JJ06	C1galt1	Glycoprotein-N-acetylgalactosamine 3-beta-galactosyltransferase 1	C1GLT_MOUSE	1	2	1	1	3	3	2	NaN	2	2	2	2	194.982	783.205	217.989	360.523	808.405	822.682	604.801		679.969	617.292	597.544	678.366
Q9JMG2	C1galt1c1	C1GALT1-specific chaperone 1	C1GLC_MOUSE	NaN	2	NaN	2	1	NaN	2	NaN	2	2	2	1		267.858		300.272	126.911		176.412		271.261	209.77	661.449	126.897
P98086	C1qa	Complement C1q subcomponent subunit A	C1QA_MOUSE	NaN	NaN	NaN	NaN	NaN	NaN	NaN	NaN	1	1	NaN	NaN									21.0451	37.8533
O35658	C1qbp	Complement component 1 Q subcomponent-binding protein, mitochondrial	C1QBP_MOUSE	5	5	5	5	5	5	5	5	5	5	5	5	17517.7	15834	13805.3	18536	14832.6	14367.9	13317.7	14633.5	16384.9	16417	16857.1	15159
Q02105	C1qc	Complement C1q subcomponent subunit C	C1QC_MOUSE	1	NaN	NaN	NaN	2	2	2	1	2	2	2	1	1093.41				1747.21	1343.55	1277.38	1289.77	1373.21	1545.19	1363.69	59.8684
Q8R2Z0	C1qtnf12	Adipolin	ADIPL_MOUSE	1	3	1	1	NaN	NaN	3	1	1	1	2	1	126.782	814.766	341.008	344.741			408.431	273.707	237.159	267.51	607.032	325.706
Q9ES30	C1qtnf3	Complement C1q tumor necrosis factor-related protein 3	C1QT3_MOUSE	5	5	5	5	5	5	4	5	5	5	5	5	12818.6	6713.55	22238.6	9655.48	24081.4	19254.8	8932.55	19417.5	10274.7	10281.6	10066.9	10876.8
Q8CG16	C1ra	Complement C1r-A subcomponent	C1RA_MOUSE	1	NaN	NaN	NaN	3	2	1	2	1	NaN	1	NaN	17.2178				228.106	136.479	27.3794	121.512	17.908		22.0404
Q3UZ09	C1rl	Complement C1r subcomponent-like protein	C1RL_MOUSE	3	5	3	4	3	3	3	4	3	3	4	3	851.337	831.879	865.345	1046.55	723.435	680.562	588.514	1723.13	757.225	725.512	941.813	725.541
Q7TPS5	C2cd5	C2 domain-containing protein 5	C2CD5_MOUSE	8	14	6	12	11	11	14	10	12	14	10	9	1464.89	1420.55	352.747	2314.45	983.954	1048.65	1108.21	972.083	1160.03	1601.98	777.666	1952.62
P01027	C3	Complement C3	CO3_MOUSE	119	124	115	119	118	118	124	120	120	118	120	118	409575	499576	456632	478772	546436	558676	526256	534408	497900	501195	458361	492870
P01029	C4b	Complement C4-B	CO4B_MOUSE	8	11	8	8	10	9	10	9	11	12	12	11	15561.9	7695.2	22235.2	9854.11	33770.1	30577.4	10659.5	24063.2	10118.2	10578.3	10723.5	12759.1
P06684	C5	Complement C5	CO5_MOUSE	2	2	3	2	2	2	2	2	3	3	3	3	1241.39	1006.05	1945.16	1075.87	1300.41	1360.53	1124.45	721.273	1012.7	1090.82	1223.83	1291.66
P30993	C5ar1	C5a anaphylatoxin chemotactic receptor 1	C5AR1_MOUSE	6	6	6	6	6	6	6	6	6	6	6	6	26745.4	36726.8	32490.8	39666.6	44313.9	47093.4	47153.9	46908.8	38164.9	31683.8	36261.7	33832.5
D3YXF5	C7	Complement component 7	D3YXF5_MOUSE	3	2	3	2	3	3	3	3	2	2	3	2	1182.51	620.677	1310.07	533.435	1719.46	1933.55	915.65	1470.38	696.936	627.39	854.162	850.786
Q8BH35;Q8BH35-2	C8b	Complement component C8 beta chain;Isoform 2 of Complement component C8 beta chain	CO8B_MOUSE	1	1	1	1	NaN	1	1	1	1	1	1	1	184.898	24.4318	36.8931	30.2888		75.6943	26.4147	51.3121	24.2694	18.1738	27.6217	21.6348
P00920	Ca2	Carbonic anhydrase 2	CAH2_MOUSE	9	7	5	7	7	7	7	7	8	9	8	8	7601.96	3754.42	1998.39	3991.04	5744.02	4132.24	3376.89	4353.74	4134.95	5094	3331.87	3745.84
Q8VDY9	Caap1	Caspase activity and apoptosis inhibitor 1	CAAP1_MOUSE	2	1	NaN	1	NaN	1	NaN	1	1	1	NaN	1	270.534	22.6104		11.1534		15.1511		7.12671	18.0156	16.084		15.1092
Q06138	Cab39	Calcium-binding protein 39	CAB39_MOUSE	17	17	15	16	17	17	16	16	17	17	17	16	30235.2	38097.2	28837.6	34551.9	32474.2	31671.3	32179.3	31237.7	29772.2	30067.5	29097.7	29276
Q9DB16	Cab39l	Calcium-binding protein 39-like	CB39L_MOUSE	5	6	5	8	3	3	6	5	6	6	6	5	2886.64	5790.32	12222.3	6674.94	10062.7	10665.7	8593.07	8976.25	4419.28	5008.16	5555.66	4741.29
Q8K3M5	Cables2	CDK5 and ABL1 enzyme substrate 2	CABL2_MOUSE	NaN	3	NaN	NaN	NaN	NaN	1	NaN	1	NaN	1	1		5651.9					29.6		70.0779		756.797	115.711
Q9CS00	Cactin	Cactin	CATIN_MOUSE	3	5	3	3	NaN	NaN	4	1	5	5	4	2	295.721	417.141	190.963	305.884			334.543	105.767	318.156	364.279	330.465	192.347
Q9CXW3	Cacybp	Calcyclin-binding protein	CYBP_MOUSE	16	16	15	16	13	14	16	14	14	16	15	14	57448.6	61088.3	40697.3	58338.9	44923.1	44858.3	47683.7	43286.7	52607	50344.9	50189.9	42720.2
B2RQC6	Cad	CAD protein	PYR1_MOUSE	70	76	66	75	66	70	76	68	71	75	74	71	9664.02	14286.3	8563.67	12578	10206.2	10331.3	11092.3	9955.45	10977.3	11082.3	11113.6	10338.5
Q9R1W5	Calcrl	Calcitonin gene-related peptide type 1 receptor	CALRL_MOUSE	2	3	1	2	NaN	NaN	2	1	1	NaN	1	2	169.303	816.42	16.2778	160.572			122.375	28.6616	20.0471		24.719	124.609
D3Z6I7;E9Q0M9;E9QA15;E9QA16;Q8VCQ8	Cald1	Caldesmon 1	D3Z6I7_MOUSE;E9Q0M9_MOUSE;E9QA15_MOUSE;E9QA16_MOUSE;Q8VCQ8_MOUSE	8	7	8	7	10	11	8	10	7	7	7	6	1649.79	722.096	1854.22	437.648	3515.68	3394.94	836.095	2443.26	898.749	933.725	692.737	552.344
P0DP26;P0DP27;P0DP28	Calm1;Calm2;Calm3	Calmodulin-1;Calmodulin-2;Calmodulin-3	CALM1_MOUSE;CALM2_MOUSE;CALM3_MOUSE	10	13	8	12	9	10	12	11	10	12	11	11	499218	372733	35700.5	470791	57544.3	177718	121868	251442	112558	123518	94983.1	155081
P14211	Calr	Calreticulin	CALR_MOUSE	34	33	33	35	32	33	32	33	33	34	33	32	690835	659380	480325	643398	447975	465104	453272	436616	547329	529880	523310	446491
O35887	Calu	Calumenin	CALU_MOUSE	17	17	16	17	14	15	16	14	16	17	16	16	26983.8	23172.3	21860.8	25480.5	17657.1	19540.3	13972.8	18298.6	20274.6	21103.2	20438.6	18653.4
Q91YS8	Camk1	Calcium/calmodulin-dependent protein kinase type 1	KCC1A_MOUSE	4	5	4	6	6	5	4	5	6	6	5	5	626.007	922.773	458.602	1003.35	1601.89	1436.89	575.317	1134.14	2497.1	2191.9	1039.84	1058.49
Q8BW96	Camk1d	Calcium/calmodulin-dependent protein kinase type 1D	KCC1D_MOUSE	7	9	6	10	9	9	10	9	11	11	11	9	2096.91	2401.38	3299.04	7306.82	6119.01	8631.52	4460.45	8013.86	5467.76	87220.7	4806.15	86801.3
Q6PHZ2;Q6PHZ2-2;Q6PHZ2-4;Q6PHZ2-5	Camk2d	Calcium/calmodulin-dependent protein kinase type II subunit delta;Isoform 2 of Calcium/calmodulin-dependent protein kinase type II subunit delta;Isoform 3 of Calcium/calmodulin-dependent protein kinase type II subunit delta;Isoform 4 of Calcium/calmodulin-dependent protein kinase type II subunit delta	KCC2D_MOUSE	2	2	2	1	2	2	2	2	2	2	2	2	355.923	492.04	429.669	47.3181	594.881	555.549	537.134	590.741	544.265	493.256	504.093	513.576
Q923T9-3	Camk2g	Isoform 3 of Calcium/calmodulin-dependent protein kinase type II subunit gamma	KCC2G_MOUSE	NaN	1	1	1	1	1	1	1	1	1	1	1		70.9982	47.6655	119.721	122.37	77.994	13.0183	102.193	84.6615	101.89	104.31	90.8789
Q923T9;Q923T9-2	Camk2g	Calcium/calmodulin-dependent protein kinase type II subunit gamma;Isoform 2 of Calcium/calmodulin-dependent protein kinase type II subunit gamma	KCC2G_MOUSE	18	20	17	20	20	21	20	18	22	19	20	20	13414.5	12787.2	20140.6	11536.5	24681.8	42371.1	17429.1	22365.4	12716.5	21872.9	12427	24257.1
Q8C078-2	Camkk2	Isoform 2 of Calcium/calmodulin-dependent protein kinase kinase 2	KKCC2_MOUSE	1	5	4	1	2	3	3	2	1	3	3	2	130.045	1516.16	954.242	210.114	15817.4	4296.22	535.791	157.47	133.007	1551.19	685.236	249.774
P51437	Camp	Cathelicidin antimicrobial peptide	CAMP_MOUSE	10	10	8	9	10	8	10	10	10	13	11	9	14948400	12944800	12859800	12362000	12405800	13738700	12350400	13478700	12241100	12308700	12185500	11756600
A2AHC3;A2AHC3-2	Camsap1	Calmodulin-regulated spectrin-associated protein 1;Isoform 2 of Calmodulin-regulated spectrin-associated protein 1	CAMP1_MOUSE	NaN	NaN	1	NaN	1	1	1	1	NaN	NaN	1	1			256.578		1067.27	617.098	159.758	875.281			215.096	144.564
Q6ZQ38	Cand1	Cullin-associated NEDD8-dissociated protein 1	CAND1_MOUSE	50	52	48	54	49	49	52	47	51	50	51	49	26046.5	35473.5	27417.6	38721.9	33757.2	33456	31506	32270.3	50144.9	35210.8	54683.7	33008.7
Q8VCF1;Q8VCF1-3	Cant1	Soluble calcium-activated nucleotidase 1;Isoform 3 of Soluble calcium-activated nucleotidase 1	CANT1_MOUSE	6	8	8	10	5	7	8	7	7	8	8	8	2088.22	15572	16218.1	14262.8	2415.7	16181.9	15389.9	2942.88	2311.71	2700.87	17123	17381.5
P35564	Canx	Calnexin	CALX_MOUSE	42	44	38	41	39	39	40	40	40	41	40	42	129140	132197	115172	135120	116244	116018	107063	114408	128389	126956	123698	118157
P40124	Cap1	Adenylyl cyclase-associated protein 1	CAP1_MOUSE	44	46	42	43	43	43	44	43	42	43	43	42	1165410	1413960	1229660	1325930	1473340	1556260	1502240	1499970	1609940	1519310	1591030	1494870
P24452	Capg	Macrophage-capping protein	CAPG_MOUSE	11	12	11	11	11	11	11	11	11	11	11	11	280834	276062	265492	265572	297400	297361	284719	307806	326271	324540	337513	321155
O35350	Capn1	Calpain-1 catalytic subunit	CAN1_MOUSE	49	54	47	49	47	48	51	48	49	49	49	49	145354	191941	155901	189552	195696	200233	198605	197150	215286	207201	216674	201168
O08529	Capn2	Calpain-2 catalytic subunit	CAN2_MOUSE	2	2	3	3	3	3	3	3	2	2	3	3	4421.58	28.0142	2869.02	4201.71	4496.92	4486.77	4429.39	3755.76	3718.3	3871.22	3078.68	3279.75
Q9R1S8	Capn7	Calpain-7	CAN7_MOUSE	1	4	1	4	2	NaN	2	2	3	2	1	4	71.8556	192.824	81.4705	161.666	71.6165		105.064	78.4346	87.2759	83.3212	63.3176	370.529
O88456	Capns1	Calpain small subunit 1	CPNS1_MOUSE	10	10	9	11	10	10	9	10	10	10	10	10	104051	140405	117783	124149	152228	149617	126039	151616	153466	141915	143720	138293
Q60865	Caprin1	Caprin-1	CAPR1_MOUSE	13	14	12	13	12	11	11	10	12	13	11	11	7829.02	5828.5	5309.44	7154.17	3864.35	4187.49	3907.35	2811.26	3621.54	3551.53	3531.36	3634.42
P47753	Capza1	F-actin-capping protein subunit alpha-1	CAZA1_MOUSE	11	12	10	10	10	10	11	10	11	10	11	10	373691	454456	352637	408784	426294	462833	450633	414610	483245	462807	466480	443735
P47754	Capza2	F-actin-capping protein subunit alpha-2	CAZA2_MOUSE	17	18	17	17	17	17	18	17	17	17	17	17	230892	294219	249275	278464	276903	291294	296784	282999	299722	293932	291663	289584
P47757-2	Capzb	Isoform 2 of F-actin-capping protein subunit beta	CAPZB_MOUSE	6	6	5	6	5	6	6	6	6	6	6	6	79425.5	73227.8	78828.6	80198.9	82725.6	86081.6	77001.5	88176.1	88125	83604	85671.5	85034.2
P47757	Capzb	F-actin-capping protein subunit beta	CAPZB_MOUSE	20	23	17	20	18	21	21	19	19	20	21	19	646920	722102	683762	749877	762434	785582	744916	816561	843670	819792	851125	820436
Q9D1I2	Card19	Caspase recruitment domain-containing protein 19	CAR19_MOUSE	4	4	3	3	3	3	5	3	2	3	4	4	757.217	975.227	641.521	887.002	681.822	718.518	1125.3	819.977	708.985	853.336	956.818	1031.85
E9PWH2	Card6	Caspase recruitment domain family, member 6	E9PWH2_MOUSE	5	10	4	6	6	7	9	7	10	11	6	9	152.263	294.035	329.906	185.53	322.134	228.97	307.891	234.986	686.33	542.871	186.833	263.699
A2AIV8	Card9	Caspase recruitment domain-containing protein 9	CARD9_MOUSE	24	24	23	22	24	25	25	23	23	26	24	23	25632.1	23636.7	26143.7	27903	25219.4	23610.4	25244.2	24881.1	23543.3	23659.1	86207.1	23544.1
Q9CR86	Carhsp1	Calcium-regulated heat stable protein 1	CHSP1_MOUSE	6	6	6	6	6	6	6	6	6	6	6	6	62196.1	55375.4	50048.3	58721.7	71277.1	76543	59634.5	75594.5	60141.1	62764.5	78705.1	63836.5
Q9WVG6;Q9WVG6-2	Carm1	Histone-arginine methyltransferase CARM1;Isoform 2 of Histone-arginine methyltransferase CARM1	CARM1_MOUSE	5	4	3	3	2	3	3	3	3	4	3	3	535.547	362.449	612.463	414.939	302.035	656.529	566.23	568.191	382.149	480.449	374.413	441.437
Q80UY1	Carnmt1	Carnosine N-methyltransferase	CARME_MOUSE	2	4	2	4	3	2	3	2	2	3	3	2	387.72	659.713	39.7688	1150.45	459.004	538.343	179.97	716.916	537.104	203.502	99.6293	351.343
Q9ER72	Cars1	Cysteine--tRNA ligase, cytoplasmic	SYCC_MOUSE	26	30	26	30	27	26	29	24	28	28	28	28	6659.88	9365.83	7043.53	10944.1	7133.09	7301.17	6758.73	7132.94	10057.9	9712.67	9033.3	7340.21
Q8K3W3	Casc3	Protein CASC3	CASC3_MOUSE	5	4	4	4	5	6	4	5	3	3	4	3	327.446	199.363	341.404	183.624	1530.67	460.581	107.913	324.587	160.048	145.891	306.824	160.625
Q7TN73	Casd1	N-acetylneuraminate 9-O-acetyltransferase	CASD1_MOUSE	NaN	1	NaN	NaN	1	NaN	2	NaN	1	1	1	1		205.258			199.76		244.718		94.5614	89.3912	105.857	102.088
O70589;O70589-3;O70589-4;O70589-5	Cask	Peripheral plasma membrane protein CASK;Isoform 3 of Peripheral plasma membrane protein CASK;Isoform 4 of Peripheral plasma membrane protein CASK;Isoform 5 of Peripheral plasma membrane protein CASK	CSKP_MOUSE	1	2	2	5	2	2	3	2	5	2	3	3	33.9087	63.4675	170.168	381.554	148.459	51.6857	163.555	109.909	813.956	242.836	367.046	144.829
P29452	Casp1	Caspase-1	CASP1_MOUSE	20	19	17	20	20	19	20	18	21	21	19	21	17759.5	18232.8	12417	18078	15188.1	15744.9	16394.1	14184.8	17335.6	17377.5	18753.2	17155
P29594	Casp2	Caspase-2	CASP2_MOUSE	2	3	NaN	3	NaN	NaN	NaN	NaN	1	NaN	NaN	NaN	223.283	228.989		148.914					67.5279
P70677	Casp3	Caspase-3	CASP3_MOUSE	14	13	12	14	14	13	16	14	13	13	14	13	65235.1	59059.3	49172.6	60290	68686.4	66337.5	66620.2	68899.6	63876.7	59928.3	72423.6	58164.3
P70343	Casp4	Caspase-4	CASP4_MOUSE	3	7	3	5	4	2	6	2	7	8	7	7	1427.36	6877.73	5053.81	4520.26	5960.87	308.853	1430.15	1128.93	2622.79	3856.61	5878.41	2167.34
P97864	Casp7	Caspase-7	CASP7_MOUSE	13	14	12	14	12	10	14	9	12	13	12	12	27196.1	17218	20591.9	25590.4	22180.9	12413.2	25980.9	10727.8	14140.3	14010.2	13993.7	12960.1
O89110	Casp8	Caspase-8	CASP8_MOUSE	27	28	24	25	24	25	27	24	27	25	28	25	18249.3	19518.2	16913.8	23608.6	20675	17602	19092.4	18321.8	21117.4	19851.1	19953.3	19719.9
Q8C3Q9	Casp9	Caspase-9	CASP9_MOUSE	4	4	1	2	1	1	3	3	2	3	3	2	1914.09	700.661	299.998	507.757	261.538	298.515	449.227	871.756	490.384	888.875	507.64	422.806
Q08EC4;Q08EC4-2	Cass4	Cas scaffolding protein family member 4;Isoform 2 of Cas scaffolding protein family member 4	CASS4_MOUSE	NaN	NaN	NaN	NaN	2	NaN	1	NaN	1	1	1	1					753.098		16.9662		78.3948	69.4924	51.0647	63.8285
P51125-6	Cast	Isoform 6 of Calpastatin	ICAL_MOUSE	1	1	1	1	1	1	1	1	1	1	1	1	74.5072	61.7029	40.227	49.1645	43.9518	44.766	45.8838	43.3211	46.3868	41.8849	50.765	42.637
P51125;P51125-2	Cast	Calpastatin;Isoform 2 of Calpastatin	ICAL_MOUSE	38	45	42	44	40	41	41	43	40	43	40	40	47125.1	46040.8	41008.6	45604.6	45745.5	46040.8	41739.5	44428.9	44174.1	46692.2	47205.9	42757.1
P24270	Cat	Catalase	CATA_MOUSE	16	15	14	12	12	12	10	12	9	8	7	9	5880.56	3180.85	4969.22	2885.27	6634.53	3516.48	1131.63	4531.65	760.243	608.511	1326.55	1555.09
Q63918	Cavin2	Caveolae-associated protein 2	CAVN2_MOUSE	NaN	NaN	NaN	NaN	5	5	2	5	NaN	NaN	NaN	1					2058.1	1922.33	296.79	1023.26				8.35798
Q08024-2	Cbfb	Isoform 2 of Core-binding factor subunit beta	PEBB_MOUSE	2	2	1	2	2	2	2	2	2	2	2	2	5050.99	5223.99	4251.64	4576.21	3272.94	3398.09	3657.19	3461.78	3988.19	3995.54	3532.48	3767.81
Q08024	Cbfb	Core-binding factor subunit beta	PEBB_MOUSE	11	10	10	11	11	11	11	10	10	11	10	10	36739.3	34970.3	32895.7	37059.4	30593	33335.9	29993.5	30689.9	31310.8	31139	31822.3	30941.4
P22682	Cbl	E3 ubiquitin-protein ligase CBL	CBL_MOUSE	40	43	38	42	37	38	41	38	39	42	41	38	45075.1	47364.3	41076.8	47135.3	41966.1	45026.7	42931.6	43941.4	47055.7	46525.9	46130.3	42404.2
Q9JIY2;Q9JIY2-2;Q9JIY2-3	Cbll1	E3 ubiquitin-protein ligase Hakai;Isoform 2 of E3 ubiquitin-protein ligase Hakai;Isoform 3 of E3 ubiquitin-protein ligase Hakai	HAKAI_MOUSE	3	2	2	3	3	2	1	2	3	2	4	2	701.011	246.384	256.203	527.347	431.11	165.46	149.383	229.532	488.764	401.496	1440.52	193.013
Q8BME9	Cbln4	Cerebellin-4	CBLN4_MOUSE	1	1	1	1	1	1	1	1	1	1	1	1	24085.6	28681.4	22822.2	23825.5	20356.1	15694.2	15464.8	14867.2	14597.3	16029.8	14138.2	14283.3
P48758	Cbr1	Carbonyl reductase [NADPH] 1	CBR1_MOUSE	10	13	10	13	11	12	11	12	11	13	13	13	8673.87	9300.56	7075.11	8315.43	11493.9	11379.6	6733.66	11000.3	7888.75	9015.93	10097.8	8433.96
Q91VT4	Cbr4	Carbonyl reductase family member 4	CBR4_MOUSE	4	5	3	5	2	3	4	2	3	4	4	3	2057.23	3626.81	1866.97	3228.36	2208.96	1506.23	1832.27	1634.63	2667.73	2906.38	2667.59	1828.68
Q8VEH6	Cbwd1	COBW domain-containing protein 1	CBWD1_MOUSE	2	2	NaN	1	1	NaN	5	2	2	3	2	2	1489.99	1283.02		846.653	813.177		2998.23	815.317	1223	2855.91	763.2	1052.26
P83917	Cbx1	Chromobox protein homolog 1	CBX1_MOUSE	5	5	5	5	5	5	5	6	5	5	5	5	44071.1	48710.1	72969.7	46311.7	47416.8	52189.8	48276.5	54324.1	46325.7	47846.3	50586.4	42051.9
P23198	Cbx3	Chromobox protein homolog 3	CBX3_MOUSE	8	9	8	8	8	8	9	8	8	8	8	8	184236	184069	151905	166865	148438	166005	155455	162787	166538	170433	160336	160538
Q61686	Cbx5	Chromobox protein homolog 5	CBX5_MOUSE	9	9	8	8	8	8	9	8	9	9	8	8	41888.8	45160.6	35155	44167.8	39875.7	41424.3	41863.6	41035	44661.1	44678.3	43792.3	42070.8
Q9QXV1	Cbx8	Chromobox protein homolog 8	CBX8_MOUSE	NaN	2	2	1	NaN	1	2	NaN	NaN	NaN	NaN	NaN		147.705	40.2128	19.0355		0.00503486	54.1156
Q8K1A6	Cc2d1a	Coiled-coil and C2 domain-containing protein 1A	C2D1A_MOUSE	5	6	4	7	6	2	4	4	5	7	8	5	273.803	874.415	187.732	885.235	960.375	117.263	336.675	388.889	448.628	443.825	769.699	337.366
Q8BRN9	Cc2d1b	Coiled-coil and C2 domain-containing protein 1B	C2D1B_MOUSE	18	24	14	20	16	18	20	14	18	18	18	18	3160.02	4116.63	2516.78	3405.43	3239.04	3022.67	3231.05	2544.55	2930.71	2972.02	2799.89	3580.58
Q8CH18;Q8CH18-3	Ccar1	Cell division cycle and apoptosis regulator protein 1;Isoform 3 of Cell division cycle and apoptosis regulator protein 1	CCAR1_MOUSE	29	29	25	31	30	29	29	29	31	35	32	30	9771.66	12042.2	7544.48	10218.3	10576.9	8900.96	8796.7	8273.77	9226.62	9816.24	9607.75	9280.91
Q8VDP4	Ccar2	Cell cycle and apoptosis regulator protein 2	CCAR2_MOUSE	33	34	30	33	32	31	34	31	31	34	34	33	12883.5	13644.4	11060.4	13386.2	11490.6	10600.1	11251.3	10070.7	11985.2	12433.8	12301.8	11921.7
Q8VE99	Ccdc115	Coiled-coil domain-containing protein 115	CC115_MOUSE	5	5	5	5	3	4	3	4	4	5	5	4	5006.66	5568.45	3803.24	4800.39	2160.47	2750.65	2015.17	2654.6	3425.42	3504.67	3459.76	2945.14
Q8R344	Ccdc12	Coiled-coil domain-containing protein 12	CCD12_MOUSE	5	7	4	4	5	5	6	3	5	7	5	5	21163.6	24611.7	20727.7	5074.33	24191.6	22519.7	30069.4	2901.64	10249.1	34322.4	13695.1	11861.5
Q9D8X2	Ccdc124	Coiled-coil domain-containing protein 124	CC124_MOUSE	11	13	7	9	7	8	11	10	9	8	9	7	11842	12118.5	7330.08	10096.7	8040.83	9531.76	8732.73	9207.41	8098.74	5815.43	8049.96	6404.17
Q5U465	Ccdc125	Coiled-coil domain-containing protein 125	CC125_MOUSE	3	2	2	3	2	NaN	NaN	NaN	2	2	1	2	214.867	167.074	256.883	311.509	224.989				69.38	162.542	182.965	145.582
Q9D162;Q9D162-2	Ccdc167	Coiled-coil domain-containing protein 167;Isoform 2 of Coiled-coil domain-containing protein 167	CC167_MOUSE	3	4	3	3	2	2	3	1	3	3	2	3	4090.3	4323.16	4945.18	5022.02	2065.28	2124.83	1883.13	2107.47	2236.53	2894	2399.84	2468.21
Q9JIG7	Ccdc22	Coiled-coil domain-containing protein 22	CCD22_MOUSE	15	20	17	17	14	16	20	17	18	21	20	19	29417.7	22316.2	36566.5	29987.7	33600.9	36431.6	31374.3	37452.2	35278.5	36075.9	21960.4	26938.1
Q78PG9	Ccdc25	Coiled-coil domain-containing protein 25	CCD25_MOUSE	5	7	5	7	5	5	6	5	5	5	6	6	6020.33	6112.15	4754.47	5791.79	5425.17	5155.25	4907.8	4544.58	4840.33	4748.52	5119.86	4439.39
Q8CEG5	Ccdc28b	Coiled-coil domain-containing protein 28B	CC28B_MOUSE	1	2	1	1	1	1	1	1	1	1	NaN	1	1137.97	1594.64	914.872	1104.89	1183.84	796.229	726.941	871.154	795.51	930.785		729.252
Q9CR29	Ccdc43	Coiled-coil domain-containing protein 43	CCD43_MOUSE	1	3	2	5	2	3	3	4	5	3	4	5	462.359	949.346	548.647	2026.13	598.548	446.34	555.841	1436.67	1526.86	886.072	809.785	1487.49
Q9D024	Ccdc47	Coiled-coil domain-containing protein 47	CCD47_MOUSE	15	18	14	17	11	15	17	13	14	17	16	14	13095.1	10478.7	14992.2	9869.42	19101.6	14061.3	8442.68	11229.6	7323.63	8410.23	8479.48	8718.37
Q3URS9;Q3URS9-2	Ccdc51	Mitochondrial potassium channel;Isoform 2 of Mitochondrial potassium channel	MITOK_MOUSE	3	5	3	5	2	3	4	2	4	4	4	3	127.734	627.033	116.855	652.561	450.279	160.665	314.885	152.288	412.954	472.687	461.198	123.952
Q8R3Q6	Ccdc58	Coiled-coil domain-containing protein 58	CCD58_MOUSE	3	4	4	4	2	3	4	3	4	4	4	4	2714.74	4195.31	3878.38	4010.77	871.578	2997.81	3042.32	2878.7	3226.38	3306.46	3308.66	3071.07
D3YZP9	Ccdc6	Coiled-coil domain-containing protein 6	CCDC6_MOUSE	5	8	3	5	4	4	6	5	6	5	6	6	675.805	1691.82	200.818	1033.48	539.142	515.774	752.112	860.774	1208.24	414.772	726.133	455.455
E9Q4T4	Ccdc71l	Coiled-coil domain-containing 71-like	E9Q4T4_MOUSE	NaN	NaN	NaN	NaN	NaN	NaN	1	NaN	1	1	1	NaN							251.677		324.609	244.689	287.813
Q4QRL3	Ccdc88b	Coiled-coil domain-containing protein 88B	CC88B_MOUSE	72	74	61	67	68	68	76	69	68	70	70	70	47152.9	32501.9	25142.8	31357.7	45569.9	33714.2	27619.7	36299.1	30138.2	30889.8	32592	33452.3
Q6VGS5;Q6VGS5-2	Ccdc88c	Protein Daple;Isoform 2 of Protein Daple	DAPLE_MOUSE	10	16	10	13	8	9	11	8	8	11	11	8	223.026	603.676	335.606	428.219	247.405	373.691	341.606	249.307	249.699	3460.49	353.248	224.636
Q8VC31	Ccdc9	Coiled-coil domain-containing protein 9	CCDC9_MOUSE	8	8	8	9	6	8	9	9	6	6	9	7	2333.46	2392.55	2340.53	2599.4	1683.55	2124.91	2007.68	2299.31	1744.6	1554.49	2266.57	1846.09
Q7TQK5	Ccdc93	Coiled-coil domain-containing protein 93	CCD93_MOUSE	17	18	14	17	13	19	17	17	19	17	20	20	6758.81	4850.27	4076.23	5781.09	4524.56	9475.29	4690.38	4502.72	6446.52	5774.64	5382.27	6698.56
Q9DBT3	Ccdc97	Coiled-coil domain-containing protein 97	CCD97_MOUSE	2	4	1	2	2	NaN	3	NaN	4	NaN	2	2	766.304	685.166	318.377	407.983	233.328		355.892		463.639		272.811	295.37
P27784	Ccl6	C-C motif chemokine 6	CCL6_MOUSE	10	10	10	10	10	10	10	10	9	9	8	9	60858.3	51139.9	59691.7	65537.3	105420	129368	92131.9	133776	23823.7	22063.9	20868.3	24818
Q8K2Y9-2	Ccm2	Isoform 2 of Cerebral cavernous malformations protein 2 homolog	CCM2_MOUSE	16	17	17	17	16	18	18	16	17	18	16	17	16074.4	17051	10736.8	11757	15456.9	14420.3	14320.9	13575.7	15134.9	14023.3	10939.6	13319.7
P29268	Ccn2	CCN family member 2	CCN2_MOUSE	1	1	1	NaN	1	1	1	1	1	1	1	1	761.564	478.987	743.999		629.294	787.435	387.181	751.518	380.55	412.349	500.743	388.695
P30282	Ccnd3	G1/S-specific cyclin-D3	CCND3_MOUSE	4	10	5	9	3	2	3	2	3	4	3	3	825.86	2417.7	1407.99	2856.35	148.394	159.792	262.735	134.134	294.124	751.42	406.894	354.563
Q3TVC7;Q3TVC7-3	Ccndbp1	Cyclin-D1-binding protein 1;Isoform 3 of Cyclin-D1-binding protein 1	CCDB1_MOUSE	2	4	2	4	3	2	3	2	3	4	4	2	738.819	1737.87	303.59	1523.88	736.382	210.89	471.311	168.274	448.143	809.523	968.604	259.409
Q61458	Ccnh	Cyclin-H	CCNH_MOUSE	NaN	1	NaN	1	NaN	NaN	NaN	NaN	NaN	1	NaN	NaN		172.364		184.47						114.049
O88874	Ccnk	Cyclin-K	CCNK_MOUSE	7	9	7	9	8	8	9	9	7	9	9	8	1855.25	1680.74	3016	2975.43	2011.81	3097.71	3507.96	2821.15	2026.7	3553.93	2544.49	3246.02
Q9JJA7;Q9JJA7-2;Q9JJA7-3	Ccnl2	Cyclin-L2;Isoform 2 of Cyclin-L2;Isoform 3 of Cyclin-L2	CCNL2_MOUSE	1	3	1	1	1	1	1	1	1	2	NaN	2	287.784	1073.59	1543.61	1734.3	2525.56	1855.93	242.848	1058.37	746.897	1109.36		1439.51
Q9QWV9	Ccnt1	Cyclin-T1	CCNT1_MOUSE	10	7	9	10	5	8	10	7	10	10	10	9	844.911	674.89	547.636	696.556	399.916	415.898	563.188	495.131	649.77	757.134	571.459	824.173
Q8BGU5;Q8BGU5-2	Ccny	Cyclin-Y;Isoform 2 of Cyclin-Y	CCNY_MOUSE	1	3	1	NaN	NaN	2	3	1	1	1	2	1	151.039	651.677	194.721			487.762	460.514	53.2925	161.393	169.009	599.664	166.611
Q640L3;Q640L3-2;Q640L3-3	Ccpg1	Cell cycle progression protein 1;Isoform 2 of Cell cycle progression protein 1;Isoform 3 of Cell cycle progression protein 1	CCPG1_MOUSE	4	10	2	5	4	3	6	3	6	6	5	5	581.966	1178.47	201.526	667.13	481.633	268.598	746.533	246.304	780.07	916.738	812.104	1132.96
P51675	Ccr1	C-C chemokine receptor type 1	CCR1_MOUSE	6	6	5	6	6	6	6	6	6	6	6	6	3022.6	10666.6	3212.04	5106.41	6968.95	6966.14	8829.23	6717.18	8131.58	8241.56	12707	8213.46
Q9WU84	Ccs	Copper chaperone for superoxide dismutase	CCS_MOUSE	3	3	NaN	3	2	3	2	3	2	2	3	2	1698.88	1538.28		1589.97	882.736	1176.78	1202.54	1358.12	977.801	994.501	1443.31	997.834
P80314	Cct2	T-complex protein 1 subunit beta	TCPB_MOUSE	39	41	35	38	38	37	39	36	38	38	38	38	107724	137504	86367.2	127624	110684	116703	114443	98964.5	111097	119656	109212	101284
P80318	Cct3	T-complex protein 1 subunit gamma	TCPG_MOUSE	39	41	37	40	40	40	41	37	40	38	40	40	115355	147395	100288	129555	120641	122933	132284	114948	129230	126819	121688	119088
P80315	Cct4	T-complex protein 1 subunit delta	TCPD_MOUSE	34	35	34	34	33	35	37	32	33	36	34	34	112470	134796	103584	124884	126384	121104	119882	115877	131933	144071	124013	113551
P80316	Cct5	T-complex protein 1 subunit epsilon	TCPE_MOUSE	37	37	31	34	34	31	34	34	32	34	31	31	90616.9	87745.7	66328.5	87286.3	79975.7	78878.9	78498.1	77372.1	85047.2	79093.2	79135.8	67433.9
P80317	Cct6a	T-complex protein 1 subunit zeta	TCPZ_MOUSE	27	29	22	26	24	24	28	25	23	24	27	23	149970	105954	66331.4	267055	493133	325670	148237	76976.7	108801	103841	103822	512602
P80313	Cct7	T-complex protein 1 subunit eta	TCPH_MOUSE	33	33	32	32	32	33	34	32	32	32	33	32	96414.7	108930	83575.4	96920	92501.8	97242.7	92036.1	95148.4	94656.3	91746.7	96077.7	93028.3
P42932	Cct8	T-complex protein 1 subunit theta	TCPQ_MOUSE	41	41	39	40	39	39	42	40	41	40	41	40	109417	139093	108379	136265	117705	119539	133106	125488	131953	127562	130241	122300
Q8C1Y8	Ccz1	Vacuolar fusion protein CCZ1 homolog	CCZ1_MOUSE	13	16	12	11	12	16	14	14	14	18	15	14	8134.74	10117.5	8272.56	9070.66	9021.14	9554.01	9050.45	9963.22	10190	11158.2	10114.5	9631.54
A8E0Y8	Cd101	Immunoglobulin superfamily member 2	IGSF2_MOUSE	30	37	29	34	35	35	37	36	35	34	34	34	5520.69	8330.09	6940.82	8124.29	15836.5	18326.5	16340.5	18357.1	11764.2	18421.8	7992.16	9497.66
P10810	Cd14	Monocyte differentiation antigen CD14	CD14_MOUSE	5	8	NaN	6	7	5	8	5	12	12	13	12	363.748	3883.14		914.181	8865.65	473.354	3113.27	371.876	30850.6	32243.6	34566	28442.9
Q8R2S8	Cd177	CD177 antigen	CD177_MOUSE	43	40	38	39	36	38	40	37	38	38	39	37	1360780	1450720	1163970	1349590	1138030	1313420	1378880	1303680	1350260	1241040	1267590	1199730
P11609	Cd1d1	Antigen-presenting glycoprotein CD1d1	CD1D1_MOUSE	1	2	1	2	2	1	2	1	2	3	2	NaN	214.964	354.997	186.912	412.281	453.078	168.928	188.615	127.384	243.021	388.637	312.093
Q9ES57	Cd200r1	Cell surface glycoprotein CD200 receptor 1	MO2R1_MOUSE	3	3	3	4	3	3	4	3	4	4	4	4	1196.91	1490.89	1950.12	2672.95	2478.29	2264.49	2128.75	2086.67	2664.36	2588.12	2367.89	2137.34
Q9CWK3	Cd2bp2	CD2 antigen cytoplasmic tail-binding protein 2	CD2B2_MOUSE	7	7	6	7	5	5	7	4	6	8	6	6	11780.2	42362.8	4447.27	52740.3	3653.64	52258.4	51573.8	52783.6	3490.3	50696	3386.78	10271.4
Q6SJQ0;Q6SJQ0-2	Cd300a	CMRF35-like molecule 8;Isoform 2 of CMRF35-like molecule 8	CLM8_MOUSE	3	3	3	3	3	3	3	3	3	3	3	3	409.317	747.183	616.33	2247.18	1004.47	975.331	2008.22	968.73	732.719	746.22	637.275	700.227
Q3U497	Cd300lb	CMRF35-like molecule 7	CLM7_MOUSE	3	4	3	4	4	4	4	3	4	4	4	3	1038.72	1661.11	1148.64	1511.64	2177.63	2082.78	2227.71	1771.01	1728.28	1560.12	1617.76	1482.76
Q8VCH2	Cd300ld	CMRF35-like molecule 5	CLM5_MOUSE	NaN	1	1	2	2	2	1	2	2	2	2	2		371.577	1330.01	1045.25	2521.99	2167.88	520.372	2244.7	1407.6	1226.03	1540.13	1791.55
Q6SJQ7;Q6SJQ7-2	Cd300lf	CMRF35-like molecule 1;Isoform 2 of CMRF35-like molecule 1	CLM1_MOUSE	9	11	9	11	10	11	11	10	11	11	11	11	10782.9	13347.5	10597.1	14634.7	19125.7	19440.9	17642.3	17844.8	16152.4	16344.8	15818.7	15247.8
Q63994-2	Cd33	Isoform 33-A of Myeloid cell surface antigen CD33	CD33_MOUSE	11	10	11	11	10	11	11	11	11	11	10	11	3366.57	3320.46	3772.81	4275.77	4747.43	4766.34	4477.47	5380.81	4953.11	4834	4400.82	5063.45
Q61470	Cd37	Leukocyte antigen CD37	CD37_MOUSE	4	6	4	5	5	4	5	5	4	5	6	6	4877.13	5584.27	4885.22	4977.96	4236.1	3620.32	4387.02	4350.69	3623.74	3684.15	4388.08	4493.23
P15379;P15379-10;P15379-11;P15379-2;P15379-3;P15379-4;P15379-5;P15379-6;P15379-7;P15379-8;P15379-9	Cd44	CD44 antigen;Isoform 8 of CD44 antigen;Isoform 9 of CD44 antigen;Isoform 13 of CD44 antigen;Isoform 12 of CD44 antigen;Isoform 4 of CD44 antigen;Isoform 6 of CD44 antigen;Isoform 7 of CD44 antigen;Isoform 2 of CD44 antigen;Isoform 3 of CD44 antigen;Isoform 5 of CD44 antigen	CD44_MOUSE	10	10	10	10	10	10	10	10	10	10	10	10	38139.7	44299.2	38983.8	47994.9	44303.7	40671.4	40983.2	47398.1	34931	34161.9	38277	34273.4
Q61735	Cd47	Leukocyte surface antigen CD47	CD47_MOUSE	5	5	5	6	6	6	6	5	5	6	6	5	51766.9	83539.4	57124.5	67121.8	60524.6	64282.7	77664.3	63136	62936.9	61211	63453.7	59498.8
Q61735-2	Cd47	Isoform 2 of Leukocyte surface antigen CD47	CD47_MOUSE	2	2	2	2	2	2	2	2	2	2	2	2	1367.12	2042.34	1819.65	2326.36	1791.51	2144.05	2118.27	2103.54	2205.2	1984.66	2049	1679.43
P18181	Cd48	CD48 antigen	CD48_MOUSE	4	5	3	4	2	3	4	3	4	5	3	3	1452.17	2553.41	929.99	1739.57	949.645	823.693	1246.32	1092.69	1180.84	1427.04	768.505	796.054
Q61451	Cd53	Leukocyte surface antigen CD53	CD53_MOUSE	1	1	1	1	1	1	1	1	1	1	1	1	7571.08	18723.6	15427.8	16837.2	14047.8	17528.6	18230.2	20132.8	16346.6	15861.9	14853.2	15855.7
Q61475	Cd55	Complement decay-accelerating factor, GPI-anchored	DAF1_MOUSE	3	2	2	3	2	3	4	2	2	2	2	2	2910.81	1213.67	1972.94	2366.14	1051.44	12147.7	16544.9	1033.31	1563.79	1218.32	910.444	1406.95
P41731	Cd63	CD63 antigen	CD63_MOUSE	3	4	3	3	3	3	4	3	3	3	3	3	50689.9	80179	77620.1	98768.4	92361.2	79056.1	70544.1	83556.7	92428.7	94330	85381.9	85266.1
P31996;P31996-2	Cd68	Macrosialin;Isoform Short of Macrosialin	CD68_MOUSE	2	3	2	2	2	2	3	3	3	3	3	3	3387.37	5070.66	4889.85	5220.72	6780.09	6554.38	7166.63	7323.95	8478.24	8456.13	8892.81	8028.5
P50283	Cd7	T-cell antigen CD7	CD7_MOUSE	1	1	1	1	1	1	1	1	1	1	1	1	36177.1	43613.4	52144.7	37311.9	67114.2	42701.6	56336.1	56761	55637.8	48722.7	54995	60486.1
P35762	Cd81	CD81 antigen	CD81_MOUSE	1	1	1	1	NaN	NaN	NaN	NaN	NaN	NaN	NaN	NaN	279.01	7888.99	2360.18	1598.3
P40237	Cd82	CD82 antigen	CD82_MOUSE	6	6	5	6	5	5	6	5	5	6	5	5	11037	9664.53	7132.23	13139.8	6811.2	6943.47	8265.91	7615.45	5843.36	21762.3	5789	6049.62
Q18PI6	Cd84	SLAM family member 5	SLAF5_MOUSE	10	10	10	9	9	9	10	8	9	10	7	7	14485.7	15782	17904.7	13968.8	16902.2	16077.1	13883.8	14318.7	13956	19298.7	10887.7	11022.2
P40240	Cd9	CD9 antigen	CD9_MOUSE	5	7	5	6	5	5	7	5	6	6	6	5	24047.8	38772.8	41653.9	47047.8	50226.1	43261.5	34812.4	46575.8	39096.7	42018.8	36828.9	39174
O89103	Cd93	Complement component C1q receptor	C1QR1_MOUSE	3	5	3	4	2	2	4	2	3	6	6	4	355.358	1726.71	221.067	782.614	206.066	430.083	375.654	442.153	561.63	1101.4	1053.72	562.275
Q8CC12;Q8CC12-2	Cdan1	Codanin-1;Isoform 2 of Codanin-1	CDAN1_MOUSE	2	3	1	3	1	2	2	NaN	1	3	2	1	22.8013	102.879	31.1344	32.313	1.53566	20.4436	28.4652		51.7772	62.3467	15.9131	17.3534
Q8CII2	Cdc123	Cell division cycle protein 123 homolog	CD123_MOUSE	2	2	1	2	1	NaN	1	NaN	1	1	1	NaN	860.929	820.664	1213.01	895.496	48.0067		57.4529		81.1734	84.8285	70.9626
Q8R349	Cdc16	Cell division cycle protein 16 homolog	CDC16_MOUSE	7	8	6	8	7	7	6	4	6	6	5	4	792.022	2128.78	690.173	1337.67	2575.51	1559.55	825.418	604.553	1098.73	838.947	1847.31	699.024
Q8BGZ4	Cdc23	Cell division cycle protein 23 homolog	CDC23_MOUSE	8	11	6	10	6	9	8	6	5	11	6	6	993.063	1229.41	733.069	1307.86	470.339	763.935	571.624	478.938	525.373	1165.39	549.689	464.055
A2A6Q5;A2A6Q5-2;A2A6Q5-3	Cdc27	Cell division cycle protein 27 homolog;Isoform 2 of Cell division cycle protein 27 homolog;Isoform 3 of Cell division cycle protein 27 homolog	CDC27_MOUSE	3	2	2	3	NaN	NaN	NaN	2	2	3	4	1	17869.6	10585.9	20101.8	15961				19928.8	21330.8	21539.3	17296.1	19.375
Q8CFI2	Cdc34	Ubiquitin-conjugating enzyme E2 R1	UB2R1_MOUSE	3	5	3	4	3	2	3	3	5	3	4	5	2288.05	3847.83	1906.48	3566.03	1518.38	1149.53	19964.2	1606.69	18347.3	1484.17	2118.56	39717.1
Q61081	Cdc37	Hsp90 co-chaperone Cdc37	CDC37_MOUSE	16	18	14	15	14	15	17	14	15	14	14	14	48254.6	45433.1	45061.9	46743	39099	60146.4	39380.4	38685.8	48844.8	43998.6	37891	38528.1
Q9DC48	Cdc40	Pre-mRNA-processing factor 17	PRP17_MOUSE	16	19	16	17	12	14	17	15	14	16	16	18	5907.53	6730.97	6708.82	6659.69	6267.55	2918.18	5366.66	3688.34	5986.13	6131.26	6488.56	5970.56
P60766	Cdc42	Cell division control protein 42 homolog	CDC42_MOUSE	11	11	9	9	10	10	10	9	10	10	10	9	896307	946626	693053	915467	918045	883688	844904	847102	942063	872969	970574	833832
P60766-1	Cdc42	Isoform 1 of Cell division control protein 42 homolog	CDC42_MOUSE	1	1	1	1	1	1	1	1	1	1	1	1	1360.96	1376.11	268.058	1328.19	889.068	832.415	1311.34	790.701	1964.11	1237.06	1967.33	907.528
Q9CQC5	Cdc42ep3	Cdc42 effector protein 3	BORG2_MOUSE	1	3	1	3	1	3	2	2	1	1	3	1	231.175	8386.85	229.282	12354.1	242.261	1007.32	399.443	1420.06	199.61	175.378	8330.64	176.042
Q8BHL7	Cdc42se1	CDC42 small effector protein 1	C42S1_MOUSE	1	1	1	1	1	1	1	1	1	1	1	1	561.684	1852.86	1226.87	1039.64	1571.9	1934.92	2138.22	2009.46	1948.94	1372.39	1802.52	1625.04
Q8BGH7	Cdc42se2	CDC42 small effector protein 2	C42S2_MOUSE	1	1	1	1	1	1	1	1	1	1	1	1	4374.07	4670.42	2634.14	2870.05	3381.29	3918.78	3963.95	3623.08	3074.39	3031.19	3184.78	2789.32
Q6A068	Cdc5l	Cell division cycle 5-like protein	CDC5L_MOUSE	30	33	25	30	30	25	30	24	27	29	28	30	11106.8	14266.1	8593.69	12859.9	15985.6	15511.6	8346.19	7412.03	12568.4	10917	11174	12493.7
Q8JZM7	Cdc73	Parafibromin	CDC73_MOUSE	16	18	17	17	16	15	17	17	17	18	18	16	4556.23	5203.71	4390.27	4772.67	3636.72	3727.78	3912.9	3696.15	4038.59	4096.76	4036.06	3528.79
Q9D0M2	Cdca7	Cell division cycle-associated protein 7	CDCA7_MOUSE	1	1	NaN	NaN	NaN	NaN	NaN	NaN	NaN	NaN	NaN	NaN	21.9721	4.32934
Q9WTR5	Cdh13	Cadherin-13	CAD13_MOUSE	3	2	2	1	2	2	2	2	2	3	1	2	825.892	27.0374	45.2885	21.7207	120.011	107.118	40.3114	68.5174	34.3545	320.171	26.6534	45.8952
P55284	Cdh5	Cadherin-5	CADH5_MOUSE	1	1	NaN	1	1	1	1	1	NaN	1	1	1	81.2689	62.39		49.4661	188.439	125.086	83.1214	93.3718		47.7629	118.711	87.0135
Q8VDP6	Cdipt	CDP-diacylglycerol--inositol 3-phosphatidyltransferase	CDIPT_MOUSE	5	5	5	6	5	6	5	5	5	5	5	5	18247.5	25781.7	17577.7	26086.5	21453.9	28161	21357.4	22075.8	23576.3	24377.9	23445.3	24569.2
P11440	Cdk1	Cyclin-dependent kinase 1	CDK1_MOUSE	5	8	5	6	1	1	1	2	NaN	2	NaN	NaN	2041.01	4036.58	1718.05	3391.06	40.8982	528.247	648.664	850.281		248.05
P24788	Cdk11b	Cyclin-dependent kinase 11B	CD11B_MOUSE	20	19	19	21	17	17	18	17	18	19	20	20	88483.2	22274	56109.1	24521.5	7751.85	65392.5	15044.7	11477.4	10899.1	26237.9	16577.1	20106.6
Q14AX6;Q14AX6-3	Cdk12	Cyclin-dependent kinase 12;Isoform 3 of Cyclin-dependent kinase 12	CDK12_MOUSE	4	4	1	3	3	2	5	3	4	4	5	4	175.768	112.57	7.7296	78.944	20405	32.2287	11005.8	53.6927	76.0912	91.3305	124.12	65.2354
Q69ZA1	Cdk13	Cyclin-dependent kinase 13	CDK13_MOUSE	10	11	7	8	7	7	6	8	9	9	10	7	347.687	425.452	163.422	394.955	256.161	194.605	159.29	310.663	306.344	248.717	572.995	272.454
Q8BWD8	Cdk19	Cyclin-dependent kinase 19	CDK19_MOUSE	3	6	4	4	4	3	3	4	4	6	5	4	836.635	1192.31	1041.33	1286.39	517.365	391.948	494.408	967.578	556.172	986.516	775.996	676.44
P97377;P97377-2	Cdk2	Cyclin-dependent kinase 2;Isoform CDK2-alpha of Cyclin-dependent kinase 2	CDK2_MOUSE	17	20	20	20	19	17	18	19	20	20	18	19	29128.8	35126.9	30063.3	34071.9	26512	24894.1	25457.3	24391.9	25691.1	26931.9	27023.7	25627.5
P49615	Cdk5	Cyclin-dependent-like kinase 5	CDK5_MOUSE	12	15	11	12	13	13	14	11	14	13	13	14	11584.7	13935.4	12554	9841.37	14554.8	14451.8	13906.7	14625.5	15016.5	15091.9	13868.8	14162.6
Q99LM2	Cdk5rap3	CDK5 regulatory subunit-associated protein 3	CK5P3_MOUSE	5	8	6	9	3	3	4	2	6	6	6	5	1359.31	1610.12	908.298	1932.83	1108.62	557.653	612.213	542.765	1100.54	1287.24	1204.86	1031.55
Q64261	Cdk6	Cyclin-dependent kinase 6	CDK6_MOUSE	3	8	5	8	NaN	4	5	1	3	6	3	5	760.889	6068.63	1844.84	5067.34		2948.35	3287.04	855.89	698.863	3302.17	3243.28	3645.16
Q03147	Cdk7	Cyclin-dependent kinase 7	CDK7_MOUSE	1	NaN	NaN	1	NaN	NaN	NaN	NaN	1	NaN	NaN	NaN	52.8251			64.2582					41.2543
Q99J95	Cdk9	Cyclin-dependent kinase 9	CDK9_MOUSE	6	8	6	6	6	7	6	6	6	6	6	5	2192.35	3870.93	2186.89	3262.82	2142.43	2319.62	2429.28	1880.46	2356.91	2326.79	2550.14	1842.05
P46414	Cdkn1b	Cyclin-dependent kinase inhibitor 1B	CDN1B_MOUSE	11	12	11	11	11	11	12	11	11	11	11	11	29049.4	27444	24305.3	28999.6	34121.1	31265.7	30081.3	31941.8	34188	33720.4	31622.1	30301
Q8BI72	Cdkn2aip	CDKN2A-interacting protein	CARF_MOUSE	21	22	19	22	20	19	21	18	22	21	22	22	7349.28	7020.99	6930.56	7336.85	6897.98	6392.63	6342.25	6670.46	7550.39	7421.33	7435.89	7358.68
Q60773	Cdkn2d	Cyclin-dependent kinase 4 inhibitor D	CDN2D_MOUSE	5	5	2	5	2	2	3	2	4	4	5	5	2449.96	4030.36	1219.91	3370.81	1059.71	1017.64	1495.6	1009.98	2052.29	2574.17	3043.95	8483.04
Q99L43	Cds2	Phosphatidate cytidylyltransferase 2	CDS2_MOUSE	10	11	9	10	9	9	10	9	9	9	10	9	11421.5	17015.6	13745.2	16204	19492.4	20559.6	18427.8	18850.4	20102.9	19535.9	20316.4	19697.2
Q7TPC1	Cdsn	Corneodesmosin	CDSN_MOUSE	1	1	1	1	1	1	1	1	1	1	1	1	3426.69	1029.82	4762.25	617.567	4640.71	2391.57	752.471	4148.71	393.707	736.759	1741.96	1387.99
Q4VAA2	Cdv3	Protein CDV3	CDV3_MOUSE	15	14	12	15	12	12	15	13	15	14	14	15	30288.1	29892.9	25648.5	31288	26120.9	45666.1	24836.7	29744.8	27102.4	26647	35424.6	33828.4
Q9WTK2-2	Cdyl	Isoform 2 of Chromodomain Y-like protein	CDYL_MOUSE	5	6	3	6	5	4	6	3	5	4	6	5	3535.99	3112.91	322.284	3980.04	5168.77	4501.8	3168.1	4245.78	3886.11	3853.12	4121.43	3922.58
Q9D5D8	Cdyl2	Chromodomain Y-like protein 2	CDYL2_MOUSE	1	1	2	2	NaN	NaN	NaN	NaN	NaN	1	2	1	50.6653	19.2131	42.969	62.8476						25.947	262.585	26.1022
P31809	Ceacam1	Carcinoembryonic antigen-related cell adhesion molecule 1	CEAM1_MOUSE	4	4	4	4	4	4	4	4	4	4	3	4	35656.3	44060	22594.2	44535.1	30663.6	36528.8	39650.6	35540.4	48016.8	42113.3	46107.3	37227.7
Q61400	Ceacam10	Carcinoembryonic antigen-related cell adhesion molecule 10	CEAMA_MOUSE	4	4	3	4	3	4	4	5	4	3	4	4	2488.78	2643.38	2656.22	1384.66	2046.52	2503.44	3204.21	2644.88	2409.39	1829.59	1075.3	1588.41
Q925P2	Ceacam2	Carcinoembryonic antigen-related cell adhesion molecule 2	CEAM2_MOUSE	4	5	4	4	5	4	5	4	4	5	4	4	4981.6	6424.49	7316.66	6422.43	8050.93	9351.87	6688.56	10212.9	7615.8	7785.08	7053.68	6538.07
P28033-2	Cebpb	Isoform 3 of CCAAT/enhancer-binding protein beta	CEBPB_MOUSE	3	3	3	3	3	3	2	2	4	4	4	3	5459.45	6238.07	4597.68	5408.21	8117.95	6768.73	7372.14	5954.22	16138.9	18935.7	18254.1	17340.8
P28033;P28033-3	Cebpb	CCAAT/enhancer-binding protein beta;Isoform 2 of CCAAT/enhancer-binding protein beta	CEBPB_MOUSE	NaN	2	2	NaN	3	1	2	2	2	4	3	4		504.951	1064.48		1058.44	270.807	488.347	245.605	966.907	2394.29	1770.56	3335.72
Q00322	Cebpd	CCAAT/enhancer-binding protein delta	CEBPD_MOUSE	1	3	2	1	2	1	2	2	1	2	1	1	455.803	673.181	959.412	526.018	562.891	431.44	551.891	786.834	97.0918	700.631	301.437	306.834
Q6PZD9	Cebpe	CCAAT/enhancer-binding protein epsilon	CEBPE_MOUSE	13	12	10	12	7	9	9	7	10	9	8	8	33783.7	28680.3	30937.1	59061.4	9528.33	9094.41	7653.58	6993.78	6695.46	8650.07	5961.06	6373.68
P28659;P28659-2;P28659-3;P28659-4	Celf1	CUGBP Elav-like family member 1;Isoform 2 of CUGBP Elav-like family member 1;Isoform 3 of CUGBP Elav-like family member 1;Isoform 4 of CUGBP Elav-like family member 1	CELF1_MOUSE	4	4	2	4	4	3	3	3	4	6	3	3	644.113	668.212	356.433	640.5	453.253	209.988	289.588	333.688	536.371	635.554	406.584	377.915
Q9Z0H4;Q9Z0H4-11;Q9Z0H4-2;Q9Z0H4-4;Q9Z0H4-5;Q9Z0H4-6;Q9Z0H4-7;Q9Z0H4-8;Q9Z0H4-9	Celf2	CUGBP Elav-like family member 2;Isoform 11 of CUGBP Elav-like family member 2;Isoform 2 of CUGBP Elav-like family member 2;Isoform 4 of CUGBP Elav-like family member 2;Isoform 5 of CUGBP Elav-like family member 2;Isoform 6 of CUGBP Elav-like family member 2;Isoform 7 of CUGBP Elav-like family member 2;Isoform 8 of CUGBP Elav-like family member 2;Isoform 9 of CUGBP Elav-like family member 2	CELF2_MOUSE	17	17	15	17	16	17	16	17	17	17	17	17	30462.4	31890.3	22574	26914.3	22232.8	24518.9	24145.2	23750.9	25235.1	23442	25026.2	24165.9
Q5FWI3	Cemip2	Cell surface hyaluronidase	CEIP2_MOUSE	39	40	30	36	35	35	40	33	39	39	38	39	3577.05	4010.5	2373.76	3586.51	2836.57	2680.25	3031.96	2561.64	2852.64	2738.43	2899.49	2697.85
O35216	Cenpa	Histone H3-like centromeric protein A	CENPA_MOUSE	2	2	2	2	2	2	2	2	2	2	2	2	7556.94	9036.42	8581.84	8588.38	8522.9	8519.18	9138.43	8930.1	8558.65	9095.89	8413.34	8811.18
P49452	Cenpc	Centromere protein C	CENPC_MOUSE	18	17	16	18	17	17	18	17	19	18	16	17	2286.24	2694.23	1705.37	2185.61	2628.84	2295.31	2042.88	2543.76	2270.56	2241.83	2156.74	2195.79
E9Q3P4;Q155P7	Cenpf	Centromere protein F;LEK1	E9Q3P4_MOUSE;Q155P7_MOUSE	1	2	2	NaN	2	1	NaN	1	NaN	NaN	1	1	103.344	41.8047	103.434		198.38	142.442		109.319			29.1606	77.779
Q8K1K4	Cenpi	Centromere protein I	CENPI_MOUSE	NaN	2	NaN	NaN	NaN	2	2	1	2	4	2	2		454.026				296.147	372.011	23.3456	322.146	646.88	433.609	371.744
Q3U3S3	Cenpl	Centromere protein L	CENPL_MOUSE	2	3	2	3	2	3	3	3	3	4	4	3	69.9992	244.251	65.6607	280.763	100.025	293.87	231.276	255.752	231.423	363.901	776.198	283.598
Q9CZW2;Q9CZW2-2	Cenpn	Centromere protein N;Isoform 2 of Centromere protein N	CENPN_MOUSE	NaN	1	NaN	NaN	NaN	NaN	2	NaN	NaN	3	1	NaN		42.986					10008			8152.04	11031
Q8K015	Cenpo	Centromere protein O	CENPO_MOUSE	2	3	2	3	1	1	4	3	3	4	3	3	1138.4	683.137	570.976	597.814	115.198	867.835	798.765	1226.19	820.792	1075.36	621.87	641.509
Q9CZ92	Cenpp	Centromere protein P	CENPP_MOUSE	2	3	2	4	1	2	1	2	3	3	4	3	268.417	342.413	450.301	708.075	145.953	268.468	142.851	359.043	516.725	385.379	611.937	542.383
Q9CPQ5	Cenpq	Centromere protein Q	CENPQ_MOUSE	4	5	2	4	3	3	3	3	4	4	6	5	1399.57	1647.62	589.743	1464.77	1043.52	1005.99	806.066	1121.82	1104.72	1221.14	1976	1390.4
Q9D084	Cenps	Centromere protein S	CENPS_MOUSE	NaN	1	1	1	1	NaN	NaN	NaN	1	1	1	1		197.122	177.497	277.957	217.677				207.982	221.165	189.985	230.68
Q3TJM4	Cenpt	Centromere protein T	CENPT_MOUSE	1	3	NaN	NaN	3	NaN	NaN	2	1	2	NaN	2	4979.03	301.396			542.03			82.4108	37.3988	201.885		1146.97
Q8C4M7	Cenpu	Centromere protein U	CENPU_MOUSE	6	4	4	5	4	3	7	6	5	4	5	3	1482.91	566.396	535.249	725.72	671.744	377.493	1093.15	945.928	671.959	594.419	491.838	301.009
Q9CXS4	Cenpv	Centromere protein V	CENPV_MOUSE	NaN	4	3	3	3	3	4	3	4	4	4	4		831.379	427.198	440.033	1753.66	456.817	1004.73	594.386	1178.19	1235.19	966.609	896.693
Q7TSG1;Q7TSG1-2	Cep120	Centrosomal protein of 120 kDa;Isoform 2 of Centrosomal protein of 120 kDa	CE120_MOUSE	3	9	4	7	6	7	8	5	8	8	4	6	201.259	359.677	152.388	265.069	21424.2	366.423	315.573	200.326	336.755	371.104	167.347	263.942
Q8BI22;Q8BI22-2	Cep128	Centrosomal protein of 128 kDa;Isoform 2 of Centrosomal protein of 128 kDa	CE128_MOUSE	15	14	10	14	11	14	16	13	15	15	13	11	1461.87	811.304	797.832	768.6	1172.41	1843.03	824.787	1601.53	1512.98	1803.04	924.376	825.479
Q62036	Cep131	Centrosomal protein of 131 kDa	CP131_MOUSE	3	5	1	3	1	3	2	NaN	3	4	2	2	2687.91	5089.82	261.054	263.666	356.156	508.136	1994.4		1147.87	2037.22	72.4722	1939.46
Q6P5D4	Cep135	Centrosomal protein of 135 kDa	CP135_MOUSE	3	6	4	3	6	5	6	5	4	5	6	6	2031.26	2429.17	57323.5	2866.77	60124	65133.7	22907.5	2167.11	3281.41	26424.9	2322.32	2328.18
A2AUM9	Cep152	Centrosomal protein of 152 kDa	CE152_MOUSE	3	5	3	5	2	4	4	2	3	5	4	4	197.676	77.7703	71.5833	69.7001	44.0901	66.5794	123.495	40.8025	88.5061	35.7185	326.201	42.4572
Q6A065	Cep170	Centrosomal protein of 170 kDa	CE170_MOUSE	16	19	13	15	17	17	21	17	17	19	18	19	1243.07	1137.09	944.781	1259.55	1468.65	1072.77	1497.79	1427.3	1169.02	1244.12	1286.69	1359.01
Q60952	Cep250	Centrosome-associated protein CEP250	CP250_MOUSE	9	11	5	10	5	7	10	6	10	11	8	9	369.992	664.262	103.079	172.021	106.197	148.332	179.661	116.851	189.52	191.369	134.747	459.268
E9Q309	Cep350	Centrosome-associated protein 350	CE350_MOUSE	1	8	3	6	5	3	5	4	7	7	8	5	8.67414	143.454	23.1701	162.802	263.16	21.0006	33.2426	69.6418	150.934	87.6153	93.2974	47.9479
Q99NF3	Cep41	Centrosomal protein of 41 kDa	CEP41_MOUSE	NaN	1	NaN	1	1	NaN	1	1	NaN	NaN	1	1		50.7495		28.8031	11.728		20.4055	18.0791			21.666	26.5966
Q66JX5;Q66JX5-2	Cep43	Centrosomal protein 43;Isoform 2 of Centrosomal protein 43	CEP43_MOUSE	8	8	6	9	8	9	9	8	8	9	10	8	2235.68	2477.08	1868.29	4933.35	2419.48	3318.65	2396.3	2492.43	2197.11	3437.68	3236.77	2813.28
Q8BT07	Cep55	Centrosomal protein of 55 kDa	CEP55_MOUSE	5	4	4	6	2	1	4	3	3	6	3	4	1721.42	1409.84	817.202	2350.6	716.808	63.6324	1266.67	1452.11	800.388	2082.66	971.476	703.562
Q3UPP8;Q3UPP8-3	Cep63	Centrosomal protein of 63 kDa;Isoform 3 of Centrosomal protein of 63 kDa	CEP63_MOUSE	1	1	1	1	1	1	1	1	1	1	1	1	42.7342	56.3381	23.631	49.0501	36.5421	28.7294	29.2439	28.9038	33.7207	31.1608	38.0112	33.2616
Q8BGS7;Q8BGS7-2	Cept1	Choline/ethanolaminephosphotransferase 1;Isoform 2 of Choline/ethanolaminephosphotransferase 1	CEPT1_MOUSE	3	5	4	5	5	4	5	4	4	5	4	5	6589	9718.65	6723.69	8932.25	7162.04	6646.76	7606.62	6252.38	7439.61	7729.5	6751.78	7388.29
Q924Z4	Cers2	Ceramide synthase 2	CERS2_MOUSE	6	6	6	6	6	6	6	6	6	6	6	6	7294.72	12097	7743.12	11697.9	10487.9	8794.23	10000.5	9033.61	10811.4	11328	11950.7	10490.6
Q9D6K9	Cers5	Ceramide synthase 5	CERS5_MOUSE	1	3	2	4	1	3	3	2	1	3	4	2	73.8019	329.458	73.2233	525.704	44.7842	462.894	142.127	78.369	51.1921	323.844	661.218	90.1894
Q8C172	Cers6	Ceramide synthase 6	CERS6_MOUSE	5	4	5	4	4	4	5	4	4	4	5	4	3377.84	3094.81	1638.68	3234.73	5439.35	3946.9	3807.63	2770.92	3436.09	3078.11	4149.21	3468.65
Q9EQG9;Q9EQG9-2	Cert1	Ceramide transfer protein;Isoform 2 of Ceramide transfer protein	CERT_MOUSE	21	24	20	23	22	23	24	23	22	23	25	21	8782.21	11041.3	8186.62	11713.9	13575.3	8658.6	9179.91	8412.31	9652.58	10303	11001.1	8951.28
P23953	Ces1c	Carboxylesterase 1C	EST1C_MOUSE	9	10	8	10	10	11	10	11	9	8	8	9	5150.72	6221.85	6803.18	9167.93	9952.99	9823.39	8514.72	11065	7741.78	7038.52	7726.53	7820.92
Q8VCT4	Ces1d	Carboxylesterase 1D	EST1D_MOUSE	11	12	10	11	10	10	11	10	11	13	11	12	3988.52	5262.37	3878.37	4349.65	5017.52	5206.71	5041.99	5326.33	3897.3	5140.23	3443.62	4672.72
Q91WG0	Ces2c	Acylcarnitine hydrolase	EST2C_MOUSE	NaN	1	NaN	1	NaN	NaN	NaN	NaN	1	1	NaN	NaN		27.3859		25.2277					10.0342	15.1978
Q9R1K9	Cetn2	Centrin-2	CETN2_MOUSE	4	3	3	3	3	2	2	4	2	3	3	3	8024.58	5076.17	4395.33	4915.63	1812.92	1618.51	1213.32	4788.36	1587.63	5012.26	4709.88	4449.59
Q8BTU1	Cfap20	Cilia- and flagella-associated protein 20	CFA20_MOUSE	7	6	7	6	5	7	6	6	7	7	7	7	4327.88	5043.95	4823.88	5030.99	7165.13	5625.83	4496.35	5117.46	5477.23	5374.71	5232.76	5169.64
P04186	Cfb	Complement factor B	CFAB_MOUSE	2	2	2	2	2	2	2	2	2	2	2	2	2392.61	1333.9	4321.61	2090.74	6957.25	5808.28	2602.46	5108.1	2371.08	2143.95	2312.28	2998.8
O88271	Cfdp1	Craniofacial development protein 1	CFDP1_MOUSE	8	8	8	8	7	7	6	7	8	8	8	8	5503.25	5203.4	3757.73	5751.24	4059.26	3283.36	3138.47	3171.7	4859.78	5237.1	4739.14	4581.14
P06909	Cfh	Complement factor H	CFAH_MOUSE	NaN	NaN	NaN	NaN	NaN	NaN	NaN	NaN	1	1	NaN	NaN									42.9569	43.5743
P18760	Cfl1	Cofilin-1	COF1_MOUSE	27	29	26	26	27	28	31	26	28	28	27	27	6826250	5903740	5978080	6668970	6432130	6835140	6158650	6882660	6506960	6351890	7131660	6370420
P45591	Cfl2	Cofilin-2	COF2_MOUSE	3	3	2	4	4	3	3	4	4	4	3	4	89084.4	117079	88009.7	79828.3	93943.3	105283	128639	88922.3	97099.9	189138	84901.5	191159
P11680	Cfp	Properdin	PROP_MOUSE	17	18	17	17	16	17	19	17	17	17	16	18	59677.9	37471.2	44903.3	63862.9	29397.4	446725	40675.1	461508	34112.6	35129.3	31980	33548.6
Q8C6L5	Cgas	Cyclic GMP-AMP synthase	CGAS_MOUSE	8	11	9	12	10	10	10	10	11	11	12	12	4201.86	3532.78	1845.79	3768.67	2922.1	2351.12	2671.53	2485.28	3284.37	3258.07	3143.93	2897.94
Q8BHG9	Cggbp1	CGG triplet repeat-binding protein 1	CGBP1_MOUSE	12	12	12	12	12	12	12	12	12	12	12	12	46654.5	44395	41756.2	42145.2	41772.2	42148.5	39782.7	40240.7	40093.3	41555.7	39340.6	40209.6
Q9D0N7	Chaf1b	Chromatin assembly factor 1 subunit B	CAF1B_MOUSE	1	4	NaN	2	NaN	NaN	NaN	NaN	NaN	NaN	NaN	NaN	96.4676	271.13		76.8698
Q8K327	Champ1	Chromosome alignment-maintaining phosphoprotein 1	CHAP1_MOUSE	1	2	NaN	2	NaN	NaN	1	NaN	NaN	2	1	NaN	178.338	286.995		293.38			176.827			233.707	157.164
Q9CRB9	Chchd3	MICOS complex subunit Mic19	MIC19_MOUSE	8	8	7	6	6	6	8	7	6	7	7	5	7071.01	8317.61	6522.07	6785.85	5080.6	6161.32	5292.84	6479.1	5778.1	6076.41	5708.18	4847.26
P40201	Chd1	Chromodomain-helicase-DNA-binding protein 1	CHD1_MOUSE	10	14	9	14	7	4	8	5	9	12	13	7	704.05	683.981	364.026	1953.44	1441.38	88.4266	1280.86	1376.04	1701.48	474.233	1642.48	1553.71
Q9CXF7;Q9CXF7-2	Chd1l	Chromodomain-helicase-DNA-binding protein 1-like;Isoform 2 of Chromodomain-helicase-DNA-binding protein 1-like	CHD1L_MOUSE	NaN	1	NaN	1	NaN	NaN	NaN	NaN	NaN	NaN	NaN	NaN		75.2387		67.0742
E9PZM4	Chd2	Chromodomain-helicase-DNA-binding protein 2	CHD2_MOUSE	4	4	3	4	3	NaN	3	2	5	4	4	5	242.26	97.4848	143.531	90.3411	747.835		72.9226	181.134	110.239	265.999	84.2321	1406.43
Q6PDQ2	Chd4	Chromodomain-helicase-DNA-binding protein 4	CHD4_MOUSE	69	75	63	72	59	65	68	66	68	70	71	70	11868.7	12167.5	10166.8	13325.9	8763.48	10107.7	8304.61	8860.92	9566.24	10257.1	9924.08	8894.4
A2A8L1	Chd5	Chromodomain-helicase-DNA-binding protein 5	CHD5_MOUSE	NaN	NaN	1	1	NaN	2	1	1	1	1	NaN	2			170.982	145.43		441.231	80.8088	205.749	366.901	172.679		263.351
A2AJK6;A2AJK6-3	Chd7	Chromodomain-helicase-DNA-binding protein 7;Isoform 3 of Chromodomain-helicase-DNA-binding protein 7	CHD7_MOUSE	1	1	2	2	NaN	NaN	NaN	1	2	1	1	1	18.6864	19.3366	15.0572	25.1925				5.46032	21.1015	11.7297	11.4617	7.52561
Q09XV5	Chd8	Chromodomain-helicase-DNA-binding protein 8	CHD8_MOUSE	10	10	8	7	5	4	3	5	5	9	7	5	448.88	275.594	180.802	211.401	159.502	211.898	108.972	173.91	113.567	384.157	422.508	339.1
Q8BJ64	Chdh	Choline dehydrogenase, mitochondrial	CHDH_MOUSE	22	23	19	22	21	22	24	16	21	24	21	20	9908.44	11029.7	7789.66	9558.8	8163.37	7106.46	8647.8	6483.33	7754.55	9759.62	8940.85	8036.66
Q9Z265	Chek2	Serine/threonine-protein kinase Chk2	CHK2_MOUSE	2	5	2	4	3	1	2	1	3	5	4	3	347.207	567.379	199.854	528.615	255.867	128.429	234.777	178.668	240.605	466.813	404.408	265.38
Q8CGZ0	Cherp	Calcium homeostasis endoplasmic reticulum protein	CHERP_MOUSE	12	19	12	16	11	13	15	12	12	16	13	14	5622.76	5368.75	4986.37	5468.14	4702.89	4125.18	4869.04	3986.7	3065.32	4615.75	4511.94	5327.47
Q810L3;Q810L3-2;Q810L3-4	Chfr	E3 ubiquitin-protein ligase CHFR;Isoform 2 of E3 ubiquitin-protein ligase CHFR;Isoform 4 of E3 ubiquitin-protein ligase CHFR	CHFR_MOUSE	1	2	NaN	2	NaN	NaN	1	NaN	1	1	2	1	184.718	119.386		32.5159			13.7311		17.3129	16.708	87.8201	19.4088
Q61362;Q61362-2;Q61362-3	Chi3l1	Chitinase-3-like protein 1;Isoform 2 of Chitinase-3-like protein 1;Isoform 3 of Chitinase-3-like protein 1	CH3L1_MOUSE	22	23	20	20	20	21	22	19	20	20	19	20	469510	508164	368713	472806	418942	523862	541140	458165	455715	459643	413960	388318
Q922Q9	Chid1	Chitinase domain-containing protein 1	CHID1_MOUSE	NaN	3	1	3	NaN	1	2	1	1	3	NaN	3		451.826	2853.5	663.568		1099.65	1030.9	550.319	338.92	429.666		437.979
O35744	Chil3	Chitinase-like protein 3	CHIL3_MOUSE	32	37	29	32	32	33	36	30	32	36	33	29	11519800	11544400	8300580	10677000	9656450	11007000	9987370	10243900	9432900	9663240	9833100	10167100
Q91Z98	Chil4	Chitinase-like protein 4	CHIL4_MOUSE	3	3	2	2	2	2	3	2	2	3	2	2	12420.1	16900.4	2620.98	4318	3298.25	6449.03	14564.2	3131.6	3971.02	10078.5	4888.06	3757.98
Q9D7Q1	Chit1	Chitotriosidase-1	CHIT1_MOUSE	8	12	7	9	7	8	11	11	10	14	11	11	4197.17	4375.91	2311.57	3317.65	2352.73	2840.05	3396.23	3250.76	2704.21	4531.87	2960.34	2389.1
O55229	Chkb	Choline/ethanolamine kinase	CHKB_MOUSE	4	8	4	5	5	5	8	4	6	7	4	4	1350.12	3755.56	771.634	1644.1	1415.94	1724.54	2864.57	1410.35	6921.07	3580.46	1460.36	1539.4
Q9QXG2	Chm	Rab proteins geranylgeranyltransferase component A 1	RAE1_MOUSE	8	12	8	13	8	10	11	7	12	14	11	11	4672.77	4154.11	2091.84	4531.87	5152.99	3724.17	3386.03	2434.22	4062.44	4213.84	3931.5	3806.21
Q921W0	Chmp1a	Charged multivesicular body protein 1a	CHM1A_MOUSE	6	6	7	6	6	6	6	6	6	7	6	7	15785.7	18288.5	75987	16687.2	18774.1	19814.2	18706.8	19770.7	19802.4	21875.9	18355.7	31015.7
Q99LU0	Chmp1b1	Charged multivesicular body protein 1b-1	CH1B1_MOUSE	8	7	7	7	7	6	8	7	7	8	7	6	28790.7	25948.5	45977.6	27148.1	35087.7	25100.6	28097.7	36801.3	44754.8	32475.9	25613.6	27559.5
Q9CQD4	Chmp1b2	Charged multivesicular body protein 1b-2	CH1B2_MOUSE	1	2	1	2	1	1	1	2	1	2	1	2	2368.55	8728.23	2804.42	11939.9	2462.75	2515.37	2603.09	27382.9	2568.17	10683.4	2699.84	9275.78
Q9DB34	Chmp2a	Charged multivesicular body protein 2a	CHM2A_MOUSE	12	11	12	11	11	11	11	11	12	11	11	11	74076.8	92943	58617.9	91993.8	50398.2	45993.8	61519.3	68350.8	97074.8	78180.7	94388.5	86233.8
Q8BJF9	Chmp2b	Charged multivesicular body protein 2b	CHM2B_MOUSE	5	4	4	5	3	4	4	3	3	4	3	3	7165.32	3678.76	4643.65	4255.69	3963.41	4316.88	3681.52	3886.06	3759.83	4408.33	3431.92	3693.74
Q9CQ10	Chmp3	Charged multivesicular body protein 3	CHMP3_MOUSE	6	6	6	6	6	6	6	6	6	6	6	6	30111.4	19822.4	22299.7	18020.5	19883.9	18628.4	18409.9	15145.4	17755	17907.1	21411.6	20887.1
Q9D8B3	Chmp4b	Charged multivesicular body protein 4b	CHM4B_MOUSE	14	16	15	15	14	14	16	14	14	17	17	16	59727.9	941133	418096	61400.3	64074.2	66344.9	779925	67885.5	72146.4	394372	862800	1023750
Q9D7S9	Chmp5	Charged multivesicular body protein 5	CHMP5_MOUSE	6	7	6	6	7	7	7	6	6	7	6	6	29667.5	27194.4	23068.8	26065.4	22275.4	24720.6	24300.6	20849.1	25016.9	24304.7	23311.9	24351.3
P0C0A3	Chmp6	Charged multivesicular body protein 6	CHMP6_MOUSE	3	3	3	3	3	3	3	3	3	3	3	3	3282.59	3686.84	2736.85	3345.73	2753.64	3079.63	2930.22	3222.03	3074.69	3268.04	3064.63	3022.7
Q8R1T1	Chmp7	Charged multivesicular body protein 7	CHMP7_MOUSE	5	4	3	4	4	4	5	4	4	6	3	2	2293.35	1276.74	2218.68	2290.2	4195.03	1799.47	833.113	1604.42	781.839	1952.78	740.079	241.319
Q9D1P4	Chordc1	Cysteine and histidine-rich domain-containing protein 1	CHRD1_MOUSE	15	15	16	15	14	17	14	16	16	16	17	16	42957.1	29059.2	22293.5	34208.2	23985.5	24099.5	30735.8	39401.8	31726.2	29738.1	35372.9	35839
P61022	Chp1	Calcineurin B homologous protein 1	CHP1_MOUSE	10	11	9	9	9	9	10	9	11	9	10	10	25787.5	20411.2	19612.3	22398.1	23256.6	24645.2	21909.5	22457.5	24321.2	21633.2	20961	20878.9
Q3UU43	Chpf2	Hexosyltransferase	Q3UU43_MOUSE	NaN	NaN	1	2	NaN	NaN	1	1	NaN	3	3	2			2.33777	45.9713			36.446	51.5345		61.6994	74.8107	67.616
Q9JKP8	Chrac1	Chromatin accessibility complex protein 1	CHRC1_MOUSE	3	3	2	2	1	2	2	2	3	2	2	2	11103.8	6309.48	4607.16	5571.56	387.042	3212.01	3694.49	3357.85	3624.75	4442.41	3931.64	3951.09
Q9JME2	Chst11	Carbohydrate sulfotransferase 11	CHSTB_MOUSE	3	4	NaN	4	3	1	4	1	1	2	2	1	307.099	515.647		645.254	366.002	223.362	1420.73	216.335	201.498	301.745	330.335	165.854
Q99LL3	Chst12	Carbohydrate sulfotransferase 12	CHSTC_MOUSE	14	15	14	14	13	15	15	14	15	13	15	14	92357.2	110691	54734.4	108731	76750.8	73874.5	68445.8	85608	85910.5	78312.2	108218	86079.8
Q91XQ5	Chst15	Carbohydrate sulfotransferase 15	CHSTF_MOUSE	1	5	2	2	1	2	3	2	2	2	2	3	63.8238	1559.3	160.893	444.023	83.3621	309.128	908.801	408.342	120.638	205.67	226.757	960.129
Q6ZQ11	Chsy1	Chondroitin sulfate synthase 1	CHSS1_MOUSE	1	1	1	1	NaN	1	1	1	1	NaN	NaN	1	100.671	69.886	80.4749	98.0768		99.2488	68.8388	84.1272	71.3162			115.866
Q8BIW9	Chtf18	Chromosome transmission fidelity protein 18 homolog	CTF18_MOUSE	2	6	3	2	NaN	NaN	1	NaN	2	2	1	2	183.369	301.893	170.618	37.8764			19.011		106.245	49.01	14.2417	122.006
P0CG15	Chtf8	Chromosome transmission fidelity protein 8 homolog	CTF8_MOUSE	1	1	1	1	NaN	NaN	1	NaN	1	1	1	1	178.068	370.383	152.207	313.496			147.761		121.84	121.296	124.393	99.3446
Q9CY57;Q9CY57-2;Q9CY57-3;Q9CY57-4;Q9CY57-5	Chtop	Chromatin target of PRMT1 protein;Isoform 2 of Chromatin target of PRMT1 protein;Isoform 3 of Chromatin target of PRMT1 protein;Isoform 4 of Chromatin target of PRMT1 protein;Isoform 5 of Chromatin target of PRMT1 protein	CHTOP_MOUSE	6	6	6	6	6	6	6	6	6	6	6	6	8193.08	12411.2	6523.6	9042.83	7813.46	9602.73	8074	7689.39	10308.9	10123.7	10235.5	9397.34
Q60680	Chuk	Inhibitor of nuclear factor kappa-B kinase subunit alpha	IKKA_MOUSE	4	5	5	5	5	5	6	4	5	6	5	4	190.672	430.452	325.144	428.897	424.938	347.796	388.201	128.902	307.45	429.677	389.658	250.356
Q6DG52	Churc1	Protein Churchill	CHUR_MOUSE	1	2	2	2	3	2	2	2	2	2	2	2	1879.87	2482.85	1815.04	2366.89	4427.1	1704.49	1317.75	1392.37	1378.25	1857.79	1680.03	1567.17
Q99KN2	Ciao1	Probable cytosolic iron-sulfur protein assembly protein CIAO1	CIAO1_MOUSE	5	7	5	6	4	4	6	4	4	6	4	6	3283.02	3369.13	2461.73	3113.19	2273.55	2623.56	2142.59	2526.9	1803.35	2473.63	2147.06	2645.77
Q9DCL2	Ciao2a	Cytosolic iron-sulfur assembly component 2A	CIA2A_MOUSE	2	3	2	2	2	2	2	2	2	2	2	2	2024.09	2022.03	1006.63	1759.04	1254.04	1233.92	1190.29	1177.1	1177.44	1397.14	1313.56	1207.88
Q7TMW6;Q7TMW6-2	Ciao3	Cytosolic iron-sulfur assembly component 3;Isoform 2 of Cytosolic iron-sulfur assembly component 3	CIAO3_MOUSE	3	7	2	6	3	NaN	5	NaN	3	4	3	2	1222.79	2535.48	336.82	763.057	2716.48		4884.33		310.816	1942.1	1557.11	1096.75
Q8WTY4	Ciapin1	Anamorsin	CPIN1_MOUSE	12	11	10	10	11	11	9	11	10	12	11	11	20046.9	15944.9	7932.62	15889.8	7555.6	7959.39	13132.3	17113.5	14045.2	16755.8	15234.3	15002.5
Q9Z0F4	Cib1	Calcium and integrin-binding protein 1	CIB1_MOUSE	7	8	5	5	6	6	6	6	6	6	5	5	8887.01	10579.8	4098.45	6126.32	5264.78	5335.43	4755.82	5202.05	3736.01	3731.58	3153.56	2832.1
Q924A2	Cic	Protein capicua homolog	CIC_MOUSE	4	2	1	2	1	2	2	2	5	2	1	4	259.675	80.5746	8.97349	209.638	7.77425	189.477	239.005	15.8494	848.149	20.6252	4.60724	140.352
Q8BWY9	Cip2a	Protein CIP2A	CIP2A_MOUSE	4	12	2	8	2	2	3	2	3	5	8	3	296.265	1756.27	163.28	2082.94	372.359	435.815	429.814	214.509	429.745	1008.53	3180	443.12
Q9DA19	Cir1	Corepressor interacting with RBPJ 1	CIR1_MOUSE	1	1	1	1	1	1	1	1	1	1	1	1	791.674	1299.98	1148.85	1381.91	1466.79	1489.19	1614.2	1539.02	1392.02	1229.2	1477.21	1348.26
P60824	Cirbp	Cold-inducible RNA-binding protein	CIRBP_MOUSE	5	4	4	4	4	4	3	5	3	3	3	3	7344.26	7405.46	5973.89	7282.01	5511.15	5466.9	4428.4	4975.4	4000.35	4164.49	4743.6	4347.85
Q91WS0	Cisd1	CDGSH iron-sulfur domain-containing protein 1	CISD1_MOUSE	1	1	1	1	1	1	1	1	1	1	1	1	540.449	771.922	417.215	666.764	652.137	646.969	611.681	498.038	742.093	623.139	623.79	647.045
Q9CQB5	Cisd2	CDGSH iron-sulfur domain-containing protein 2	CISD2_MOUSE	7	7	7	7	7	7	7	7	7	8	8	7	43350.2	41883.5	39032.6	43769.3	40779.9	39753.2	38643.8	41725.8	42819.7	45428.4	45087	42550.5
Q3UUV0;Q8VEH2	Ciz1	CDKN1A-interacting zinc finger protein 1	Q3UUV0_MOUSE;Q8VEH2_MOUSE	NaN	3	2	2	1	3	NaN	NaN	NaN	2	1	1		176.381	104.999	104.602	37.3728	81.6121				94.1088	81.1252	43.872
Q8BMK4	Ckap4	Cytoskeleton-associated protein 4	CKAP4_MOUSE	41	42	38	38	35	33	38	29	36	36	35	35	129774	118408	102246	107164	27498.2	21694.3	28905	20642.7	38955.5	45783.8	45538.4	35298.5
A2AGT5;A2AGT5-3	Ckap5	Cytoskeleton-associated protein 5;Isoform 3 of Cytoskeleton-associated protein 5	CKAP5_MOUSE	59	65	53	61	52	55	59	51	53	57	57	54	7706.46	6967.72	7722.5	10258	8131.7	8783.87	5242.46	7040.42	8421.13	8552.73	8471.81	8232.62
Q04447	Ckb	Creatine kinase B-type	KCRB_MOUSE	3	2	4	2	5	5	5	5	2	4	3	4	1806.15	913.281	2503.65	905.404	3269.83	3534.26	1138.3	2543.68	485.016	979.338	949.538	1120.25
Q80TV8	Clasp1	CLIP-associating protein 1	CLAP1_MOUSE	30	39	28	38	28	30	36	24	35	37	35	32	3532.35	8437.77	2423.64	4623.59	2184.44	2374.07	3276.64	2198.71	3007.63	3779.52	3166.07	3251.52
Q8BRT1-5	Clasp2	Isoform 2 of CLIP-associating protein 2	CLAP2_MOUSE	1	1	NaN	1	NaN	2	1	1	1	3	NaN	1	73.5842	84.8255		140.011		193.212	83.2744	126.009	93.3837	148.453		68.4209
Q8BRT1	Clasp2	CLIP-associating protein 2	CLAP2_MOUSE	19	24	20	24	14	17	23	16	21	25	21	19	1662.44	1936.21	2171.69	2768.6	962.129	3658.71	4513.42	917.999	4486.27	4756.73	1289.08	2263.86
Q99LI2	Clcc1	Chloride channel CLIC-like protein 1	CLCC1_MOUSE	7	7	8	8	7	6	7	8	7	8	7	8	1642.24	1423.19	1438.94	1687.23	1517.09	1360.31	1050.96	2142.13	1503.48	1875.55	1523.36	1545
Q9WVD4	Clcn5	H(+)/Cl(-) exchange transporter 5	CLCN5_MOUSE	NaN	1	1	1	2	2	2	2	1	NaN	1	1		154.268	70.3669	147.566	14327.3	18077.9	8440.69	13492.6	120.905		122.975	124.827
O70496	Clcn7	H(+)/Cl(-) exchange transporter 7	CLCN7_MOUSE	3	5	1	5	1	3	3	3	4	4	4	4	328.514	765.931	66.3264	817.21	238.045	298.748	407.141	504.73	509.43	674.995	505.384	250.055
O88551	Cldn1	Claudin-1	CLD1_MOUSE	1	3	3	2	2	3	2	3	3	3	3	3	635.636	4421.96	2563.87	3258.74	2792.47	2096.47	1948.44	3957.76	2629.26	3018.2	2423.19	2890.91
P49300	Clec10a	C-type lectin domain family 10 member A	CLC10_MOUSE	4	5	4	5	4	4	4	5	4	4	4	5	3235.16	3055.35	2801.72	3369.22	3618.5	3683.18	3146.13	3377.33	2877.06	2421.06	2930.93	2893.35
O88200	Clec11a	C-type lectin domain family 11 member A	CLC11_MOUSE	1	1	NaN	1	1	1	1	1	1	1	1	NaN	1189.45	691.288		316.78	1534.33	1068.54	659.822	577.153	688.269	594.841	722.797
Q504P2	Clec12a	C-type lectin domain family 12 member A	CL12A_MOUSE	13	14	11	11	11	12	12	11	11	12	12	11	34386.6	39121.6	36030.8	41128.8	37449.7	38144	35617.8	37217.5	34409.9	33126.6	34885.9	34320.1
Q91V08	Clec2d	C-type lectin domain family 2 member D	CLC2D_MOUSE	6	9	6	6	6	7	7	7	6	8	8	7	4554.5	7167.22	4357.38	6113.41	5276.77	6523.04	7135.21	6622.5	8221.35	6904.76	7103.49	7396.4
Q9QZ15	Clec4a	C-type lectin domain family 4 member A	CLC4A_MOUSE	8	7	7	8	7	8	7	8	7	8	9	8	11415.9	12194.2	13409.7	12198.7	11699.6	14191.5	9378.81	12331.7	10543.8	12189.1	12131.5	12940.4
Q9Z2H6	Clec4d	C-type lectin domain family 4 member D	CLC4D_MOUSE	3	4	4	5	2	5	5	5	6	6	6	5	502.593	1041.05	701.896	859.274	522.874	1603.14	1329.44	1113.82	3285.95	3314.32	3364.42	2204.15
Q9R0Q8	Clec4e	C-type lectin domain family 4 member E	CLC4E_MOUSE	2	2	2	2	2	2	2	2	2	2	2	2	817.606	1275.56	846.399	1303.42	1089.59	996.381	1428.71	979.361	2850.67	3376.06	3299.24	2931.59
Q9R007;Q9R007-1	Clec5a	C-type lectin domain family 5 member A;Isoform 1 of C-type lectin domain family 5 member A	CLC5A_MOUSE	6	6	5	6	6	6	5	6	6	6	6	6	18658.1	15793	15251.2	19180.4	15532.9	17361.6	15781.5	17073.4	16311.1	15492.1	15666.4	14977.3
Q6QLQ4	Clec7a	C-type lectin domain family 7 member A	CLC7A_MOUSE	4	6	3	5	5	5	6	5	5	5	5	5	2011.93	3610.25	1763.36	3815.26	6754.68	6815.27	6934.21	7138.46	8436.55	7508.37	10548.3	8690.77
Q9Z1Q5	Clic1	Chloride intracellular channel protein 1	CLIC1_MOUSE	18	19	16	16	15	17	19	15	17	19	19	17	617542	674779	644934	663706	647014	685633	680899	642673	677555	671454	648747	647617
Q9QYB1	Clic4	Chloride intracellular channel protein 4	CLIC4_MOUSE	14	15	13	15	14	15	15	13	15	15	13	13	24737.2	22997.5	8815	29315.9	29674.1	33580.7	30791.6	10434	26911.9	12482.7	23838.7	24346.4
Q8BHB9;Q8BXK9	Clic6;Clic5	Chloride intracellular channel protein 6;Chloride intracellular channel protein 5	CLIC6_MOUSE;CLIC5_MOUSE	1	1	1	1	1	1	1	1	1	1	1	1	9793.23	9471.67	9224.3	10870.3	10249.5	10412.5	9808.68	10205.2	11704.3	11161.8	10132	11127
Q99KN9	Clint1	Clathrin interactor 1	EPN4_MOUSE	23	25	21	21	22	22	24	21	24	23	22	22	27260.8	35928.1	25619.5	29129.3	28428.1	28030.8	21751	25567.5	31019.4	28345.5	23789.7	24342.9
Q922J3	Clip1	CAP-Gly domain-containing linker protein 1	CLIP1_MOUSE	70	74	68	71	67	66	74	70	69	73	72	67	15446.5	14080.6	17092.2	15092.7	14708.5	14241.8	15135.7	15256.5	16611.1	16490.6	16834.2	15105.6
Q9Z0H8;Q9Z0H8-2	Clip2	CAP-Gly domain-containing linker protein 2;Isoform 2 of CAP-Gly domain-containing linker protein 2	CLIP2_MOUSE	2	2	2	4	4	3	3	3	4	5	4	5	484.874	1105.53	52.2834	474.279	2447.72	206.863	78.666	2066.67	1420	1462.92	208.44	1477.25
O35492	Clk3	Dual specificity protein kinase CLK3	CLK3_MOUSE	2	5	NaN	3	1	1	NaN	2	2	2	3	2	171.663	626.196		317.356	81.6102	78.5608		111.506	122	82.6841	190.191	128.358
Q3UMW8	Cln5	Ceroid-lipofuscinosis neuronal protein 5 homolog	CLN5_MOUSE	5	6	5	5	6	4	6	5	5	7	6	5	2269.37	8640.02	2502.52	2732.33	200864	1619.15	296800	2903.74	2710.47	235030	221578	2825.68
Q3U466	Cln6	Ceroid-lipofuscinosis, neuronal 6	Q3U466_MOUSE	1	2	NaN	1	1	1	2	1	1	1	2	1	900.038	1215.23		506.573	397.229	439.78	577.937	330.87	446.025	499.713	390.405	274.933
Q61189	Clns1a	Methylosome subunit pICln	ICLN_MOUSE	3	3	3	3	3	3	3	3	3	3	3	3	26358.6	27442.4	29682.6	28739.5	28576	32675.5	30639.7	35298.9	28340	26702	34011.6	31436.9
Q99LI9	Clp1	Polyribonucleotide 5'-hydroxyl-kinase Clp1	CLP1_MOUSE	2	6	1	6	2	2	6	3	4	3	4	6	331.261	1818.89	237.072	1673.02	371.692	288.914	1282.28	1041.36	1137.19	692.718	702.719	1618.21
O88696	Clpp	ATP-dependent Clp protease proteolytic subunit, mitochondrial	CLPP_MOUSE	4	6	5	5	3	4	4	2	4	6	4	3	3702.1	4340.23	3771.08	3149.07	2512.04	3705.9	2445.84	1729.23	2807.61	3565.44	2524.23	2202.19
Q8VBZ3	Clptm1	Cleft lip and palate transmembrane protein 1 homolog	CLPT1_MOUSE	11	13	10	12	8	8	11	7	10	13	11	9	1938.41	3210.35	1619.94	2643.48	1052.53	962.852	1257.56	549.536	1214.01	2107.06	1751.31	1260.47
Q8BXA5	Clptm1l	Cleft lip and palate transmembrane protein 1-like protein	CLP1L_MOUSE	5	7	5	6	5	5	6	7	6	7	6	6	1020.98	1916.31	1725.54	2017.96	1221.85	1237.93	1249.52	3215.46	1389.88	1569.24	1745.04	1711.7
Q9JHS4	Clpx	ATP-dependent Clp protease ATP-binding subunit clpX-like, mitochondrial	CLPX_MOUSE	1	3	NaN	3	NaN	NaN	NaN	NaN	NaN	3	NaN	2	198.456	374.603		252.938						122.739		88.708
O08585	Clta	Clathrin light chain A	CLCA_MOUSE	7	7	7	7	7	7	7	7	7	7	7	7	34147.8	51161.9	33502.3	49248.9	35628.3	30073.4	36517.2	27254.7	33598.1	31983.6	27563.5	19809
Q68FD5	Cltc	Clathrin heavy chain 1	CLH1_MOUSE	103	105	96	103	97	99	99	97	101	99	100	99	153776	173347	126621	169487	146692	165074	154967	146979	161135	157969	166332	153171
Q06890	Clu	Clusterin	CLUS_MOUSE	1	NaN	NaN	1	1	1	1	1	1	NaN	NaN	1	41.8709			46.3137	73.1421	69.4967	50.9479	46.2046	35.0322			18.0379
P21844	Cma1	Chymase	CMA1_MOUSE	NaN	NaN	NaN	NaN	1	NaN	NaN	NaN	6	6	6	6					55.3178				8191.5	7248.93	11514.2	10247.1
Q61419;Q61419-2	Cmah	Cytidine monophosphate-N-acetylneuraminic acid hydroxylase;Isoform 2 of Cytidine monophosphate-N-acetylneuraminic acid hydroxylase	CMAH_MOUSE	1	4	2	2	2	2	3	2	4	3	5	3	118.297	716.413	1333.53	407.507	491.29	286.184	528.981	194.009	1043.39	543.163	1326.17	1054.87
Q99KK2	Cmas	N-acylneuraminate cytidylyltransferase	NEUA_MOUSE	17	20	18	19	19	18	19	16	20	20	18	19	14032.5	22034.7	16162.5	23156.1	18980.3	16154.4	16402.4	14162.4	26223.2	26747.8	25175.9	25640.1
Q8K199	Cmc2	COX assembly mitochondrial protein 2 homolog	COXM2_MOUSE	1	1	1	1	1	NaN	NaN	NaN	NaN	NaN	NaN	NaN	632.371	958.172	746.473	979.19	791.375
Q9D486	Cmip	C-Maf-inducing protein	CMIP_MOUSE	9	10	8	10	7	9	9	8	10	10	7	10	2957.67	2300.24	968.105	2525.83	2200.25	1262.92	2570.11	2902.06	1983.68	2029.09	1528.21	2571.57
Q9DBP5	Cmpk1	UMP-CMP kinase	KCY_MOUSE	13	14	10	11	12	12	14	10	13	13	13	13	133983	128742	108493	127301	127513	122798	128741	124311	129929	129271	131199	123292
Q3U5Q7	Cmpk2	UMP-CMP kinase 2, mitochondrial	CMPK2_MOUSE	25	27	24	25	25	25	26	26	25	26	25	25	63218.2	64480.5	55112.4	64003.6	64374.4	80070	71332.1	78461.4	77468.4	77276	77099.8	74226.6
Q9CZ69	Cmtm6	CKLF-like MARVEL transmembrane domain-containing protein 6	CKLF6_MOUSE	3	3	3	3	3	3	3	3	3	3	3	3	13854.5	17222.9	15486.3	23830.3	17733.8	16612.6	15005.3	24038.2	19968.3	19942.8	19222.3	20120.2
Q9ESD6;Q9ESD6-2	Cmtm7	CKLF-like MARVEL transmembrane domain-containing protein 7;Isoform 2 of CKLF-like MARVEL transmembrane domain-containing protein 7	CKLF7_MOUSE	3	4	3	4	3	3	3	4	4	4	4	4	14018.8	30961.4	24007.3	30267.5	28347.3	30659.5	25919	34698.1	28523.5	29924.1	26552.4	28025.5
Q9DBC3	Cmtr1	Cap-specific mRNA (nucleoside-2'-O-)-methyltransferase 1	CMTR1_MOUSE	40	40	33	42	38	36	41	36	40	42	43	42	23680.1	29151.9	15537.6	34020.3	20783.4	22431.2	21105.6	21951.3	24163.1	23634.8	22985.7	21405
P53996-2;P53996-3	Cnbp	Isoform 2 of Cellular nucleic acid-binding protein;Isoform 3 of Cellular nucleic acid-binding protein	CNBP_MOUSE	1	1	1	1	1	1	1	1	1	1	1	1	6655.15	7619.2	5654.28	8014.11	183.275	3530.16	3310.98	3343.06	4787.76	5125.61	4645.05	4271.11
P53996	Cnbp	Cellular nucleic acid-binding protein	CNBP_MOUSE	8	8	8	8	5	8	7	6	7	8	8	7	20375.5	17488.9	15420.5	15877.6	7944.5	13645.7	8116.94	8905.93	9809.93	10318.2	9274.94	9215.47
Q9D1A2	Cndp2	Cytosolic non-specific dipeptidase	CNDP2_MOUSE	28	30	27	31	28	27	27	28	30	29	31	30	69993.9	81655.4	50880.4	82774.9	68438.6	85548.5	87865.6	67025.3	94932.2	69140.8	79628.2	75061.4
O35372	Cnih1	Protein cornichon homolog 1	CNIH1_MOUSE	NaN	1	NaN	1	1	1	1	NaN	1	1	1	1		552.463		279.838	553.507	398.028	252.172		403.683	217.752	329.644	310.563
Q9CX13	Cnih4	Protein cornichon homolog 4	CNIH4_MOUSE	1	1	1	1	1	1	1	1	1	1	1	1	4152.85	7994.88	1812.64	5182	3495.41	3173.16	4805.75	2481.88	4898.52	4286.85	3932.18	4007.62
Q08093	Cnn2	Calponin-2	CNN2_MOUSE	18	20	17	17	17	17	20	17	17	17	17	17	519640	440754	467514	459278	381664	414786	394997	546474	446571	432846	465652	425512
Q32NY4;Q32NY4-2	Cnnm3	Metal transporter CNNM3;Isoform 2 of Metal transporter CNNM3	CNNM3_MOUSE	7	9	9	10	7	8	8	8	9	5	6	6	572.095	1754.41	1621.94	1856.77	1884.06	1124.43	1301.13	1265.27	1260.82	1012.32	1178.47	814.867
Q69ZF7	Cnnm4	Metal transporter CNNM4	CNNM4_MOUSE	3	7	2	8	7	4	5	3	5	7	5	4	662.176	1390.71	612.103	1492.45	1839.26	1374.88	904.352	787.429	779.929	1318.67	1204.36	773.418
Q6ZQ08;Q6ZQ08-4	Cnot1	CCR4-NOT transcription complex subunit 1;Isoform 4 of CCR4-NOT transcription complex subunit 1	CNOT1_MOUSE	52	61	51	65	45	51	60	54	55	60	58	54	6888.4	7603.41	4226.15	8400.29	6060.23	5491.54	5895.38	6270.02	4953.77	6229.55	6345.74	5807.24
Q8BH15;Q8BH15-2	Cnot10	CCR4-NOT transcription complex subunit 10;Isoform 2 of CCR4-NOT transcription complex subunit 10	CNO10_MOUSE	7	8	9	9	7	8	8	6	8	10	10	7	829.04	1152.91	1104.37	1317.05	1229.89	946.364	875.393	969.843	832.363	1145.82	1036.47	856.266
Q9CWN7	Cnot11	CCR4-NOT transcription complex subunit 11	CNO11_MOUSE	2	5	4	5	3	4	4	2	4	3	4	4	589.59	1941.51	1898.45	1851.1	1780.27	1576.55	1308.74	583.408	1162.98	1097.67	1546.57	1027.03
Q8C5L3;Q8C5L3-2;Q8C5L3-3	Cnot2	CCR4-NOT transcription complex subunit 2;Isoform 2 of CCR4-NOT transcription complex subunit 2;Isoform 3 of CCR4-NOT transcription complex subunit 2	CNOT2_MOUSE	7	8	8	8	5	7	8	6	7	8	7	8	2320.55	3268.84	2739.3	3077.24	1508.97	2534.74	2395.92	1717.28	1691.21	2964.56	2522.07	2630.07
Q8K0V4	Cnot3	CCR4-NOT transcription complex subunit 3	CNOT3_MOUSE	7	9	7	8	6	7	6	6	6	7	9	5	1504.91	2726.1	1428.99	2479.67	1191.36	1601.59	941.158	1445.61	1101.35	1748.89	1833.88	881.334
Q8VEG6;Q8VEG6-2;Q8VEG6-3	Cnot6l	CCR4-NOT transcription complex subunit 6-like;Isoform 2 of CCR4-NOT transcription complex subunit 6-like;Isoform 3 of CCR4-NOT transcription complex subunit 6-like	CNO6L_MOUSE	3	2	3	1	3	1	4	2	2	2	3	3	703.15	403.226	940.14	359.709	1028.18	766.662	497.762	347.916	4284.15	373.949	474.979	660.411
Q60809	Cnot7	CCR4-NOT transcription complex subunit 7	CNOT7_MOUSE	5	7	7	7	5	6	7	5	7	7	6	5	3343.48	4809.89	2185.34	3522.4	2333.68	3235.06	3074.3	2727.01	3923.56	3782.48	3114.25	2657.11
Q9JKY0	Cnot9	CCR4-NOT transcription complex subunit 9	CNOT9_MOUSE	8	11	8	10	8	9	9	8	10	9	11	9	4593.63	6683.77	3664.24	5569.77	4110.72	4069.36	3991.93	3681.5	4397.21	4502.8	11140.5	3741.98
P16330;P16330-2	Cnp	2',3'-cyclic-nucleotide 3'-phosphodiesterase;Isoform CNPI of 2',3'-cyclic-nucleotide 3'-phosphodiesterase	CN37_MOUSE	6	7	4	7	9	7	6	8	7	8	7	8	853.8	904.625	577.56	1025.61	1598.3	1311.16	722.426	1414.48	974.222	1036.86	859.58	956.402
Q9QXT0	Cnpy2	Protein canopy homolog 2	CNPY2_MOUSE	10	10	10	10	9	10	10	10	10	10	10	10	23024.7	20481.3	18604.3	21005.2	12534.1	15126.7	13008.4	13731.5	15726.2	16439.6	15806	14681.2
Q9DAU1	Cnpy3	Protein canopy homolog 3	CNPY3_MOUSE	6	7	5	6	5	5	6	5	6	8	6	6	7425.47	4672.62	3173.29	4319.56	6003.7	3098.43	2802.64	2546.54	3604.02	4442.9	3393.18	6270.05
Q8BQ47	Cnpy4	Protein canopy homolog 4	CNPY4_MOUSE	4	5	3	5	4	4	3	4	4	4	5	4	2740.27	2416.67	2204.54	2553.19	2299.74	2391.39	1139.26	1717.44	2021.35	2257.98	2264.16	1789.07
P47936	Cnr2	Cannabinoid receptor 2	CNR2_MOUSE	2	2	2	2	2	2	2	2	2	2	2	2	1108.48	1349.83	1632.75	1419.93	1925.88	1954.53	1569.05	1829.73	1753.41	1395.39	1493.77	1454.64
P12960	Cntn1	Contactin-1	CNTN1_MOUSE	1	1	1	1	1	1	1	1	1	1	1	1	120.429	57.6526	93.6226	62.0161	227.422	150.009	81.2463	89.2651	66.6455	63.3629	54.6207	79.2867
A2AL36	Cntrl	Centriolin	CNTRL_MOUSE	21	34	21	28	16	21	24	22	24	21	24	24	684.197	3378.82	704.321	985.916	719.777	818.504	642.29	938.586	984.541	694.729	890.806	1093.66
Q8CB62	Cntrob	Centrobin	CNTRB_MOUSE	NaN	4	NaN	2	NaN	2	3	2	3	3	3	2		94.0483		40.8473		49.9115	44.6803	38.3298	47.5908	57.9603	41.2205	27.1029
Q9DBL7	Coasy	Bifunctional coenzyme A synthase	COASY_MOUSE	11	14	13	14	12	13	15	12	12	13	13	13	3465.16	5512.7	3354.88	5834.17	18684.2	24307.1	24318.1	23082.6	4348.39	23487.2	3669.78	4781.16
Q9Z160	Cog1	Conserved oligomeric Golgi complex subunit 1	COG1_MOUSE	13	17	11	18	10	11	18	10	16	18	17	13	1133.26	1825.22	732.517	2801.77	1696.99	841.515	1315.37	779.735	1988.14	1727.18	1694.17	956.151
Q921L5	Cog2	Conserved oligomeric Golgi complex subunit 2	COG2_MOUSE	9	16	8	10	10	8	14	8	16	13	13	9	1132.38	2024.36	692.762	1351.04	2512.88	1080.03	1231.93	1085.68	1788.76	19339.9	1552.54	1056.54
Q8CI04	Cog3	Conserved oligomeric Golgi complex subunit 3	COG3_MOUSE	11	13	9	11	8	12	14	11	12	12	14	13	741.774	1229.45	778.328	1054.86	2418.6	936.543	767.622	1056.3	1046.59	788.782	780.261	977.413
Q8R1U1	Cog4	Conserved oligomeric Golgi complex subunit 4	COG4_MOUSE	11	18	9	17	10	15	14	15	16	17	15	16	2415.45	3058.92	3104.68	2581.77	2014.66	2409.15	1706.23	3398.37	2458.81	2627.79	2268.29	2179.31
Q8C0L8	Cog5	Conserved oligomeric Golgi complex subunit 5	COG5_MOUSE	10	12	5	9	6	6	7	6	7	11	11	6	2659.85	1936.86	597.316	1338.78	733.487	584.658	794.529	658.541	916.669	1297.99	1422.26	1057.98
Q8R3I3	Cog6	Conserved oligomeric Golgi complex subunit 6	COG6_MOUSE	5	9	5	7	4	4	4	6	6	6	7	6	1258.43	1151.41	1003.24	1355.87	829.016	784.018	14168.9	1258.15	1261.81	60018.4	1229.37	1662.61
Q3UM29	Cog7	Conserved oligomeric Golgi complex subunit 7	COG7_MOUSE	5	8	5	7	7	6	8	6	5	6	4	8	582.583	903.825	626.959	934.137	747.803	585.619	585.88	601.808	681.627	679.321	514.599	703.672
Q9JJA2	Cog8	Conserved oligomeric Golgi complex subunit 8	COG8_MOUSE	4	8	8	7	6	4	8	6	7	8	8	7	280.376	1260.72	863.089	1104.54	586.225	323.573	1759.94	544.699	879.185	1058.22	1129.96	856.204
Q60847;Q60847-2;Q60847-5	Col12a1	Collagen alpha-1(XII) chain;Isoform 2 of Collagen alpha-1(XII) chain;Isoform 5 of Collagen alpha-1(XII) chain	COCA1_MOUSE	2	1	2	1	2	2	1	2	2	1	2	1	302.071	145.603	555.35	170.268	705.881	719.829	234.805	614.72	242.275	226.732	224.495	246.439
O35206	Col15a1	Collagen alpha-1(XV) chain	COFA1_MOUSE	2	1	2	2	2	2	2	2	2	2	1	2	67.2231	23.5696	66.2222	49.7187	93.4646	108.492	45.2771	76.062	47.3033	41.9208	25.0094	42.5491
P39061;P39061-1	Col18a1	Collagen alpha-1(XVIII) chain;Isoform 2 of Collagen alpha-1(XVIII) chain	COIA1_MOUSE	5	5	5	5	5	5	5	5	5	5	5	5	5628.45	4898.68	6558.05	5596.8	6257.22	6937.01	5158.45	6795.57	3264.33	5096.08	4816.11	5419.28
P11087	Col1a1	Collagen alpha-1(I) chain	CO1A1_MOUSE	8	7	8	8	8	9	8	8	8	7	8	8	2689.13	1206.13	3290.71	1578.24	3594.74	4519	2178.17	3155.63	1799.95	1646.19	1923.05	2230.76
Q01149	Col1a2	Collagen alpha-2(I) chain	CO1A2_MOUSE	5	3	6	6	6	4	6	6	5	5	5	5	1502.85	171.895	3702.16	1932.19	2464.21	854.766	1952.07	1581.15	3319.26	1872.76	820.404	2409.81
P28481;P28481-1;P28481-2;P28481-4;P28481-5;P28481-6;P28481-7	Col2a1	Collagen alpha-1(II) chain;Isoform 2 of Collagen alpha-1(II) chain;Isoform 3 of Collagen alpha-1(II) chain;Isoform 4 of Collagen alpha-1(II) chain;Isoform 5 of Collagen alpha-1(II) chain;Isoform 6 of Collagen alpha-1(II) chain;Isoform 7 of Collagen alpha-1(II) chain	CO2A1_MOUSE	2	2	2	2	2	2	2	2	2	2	2	2	234.836	177.229	382.152	161.405	502.17	372.524	206.145	349.395	219.662	226.655	204.532	223.528
P08121	Col3a1	Collagen alpha-1(III) chain	CO3A1_MOUSE	3	4	4	4	4	4	4	4	4	4	4	4	2266.27	1121.1	2869.46	1253.1	3935.27	3848.5	1974.24	2902.08	1238.96	1401.11	1387.31	1557.83
Q04857	Col6a1	Collagen alpha-1(VI) chain	CO6A1_MOUSE	3	3	4	4	5	4	3	5	3	4	2	2	2430.45	1016.88	2682.84	4594.08	11464.3	3174.57	1473.8	9192.56	3369.29	3444.99	1150.4	1400.89
A0A087WS16;E9PWQ3;J3QQ16	Col6a3	Collagen, type VI, alpha 3;Collagen, type VI, alpha 3;Collagen, type VI, alpha 3	A0A087WS16_MOUSE;E9PWQ3_MOUSE;J3QQ16_MOUSE	5	5	5	5	4	5	5	5	5	5	5	5	455.386	296.68	578.808	338.964	508.145	738.427	280.486	532.917	282.922	322.047	343.335	352.85
Q05722	Col9a1	Collagen alpha-1(IX) chain	CO9A1_MOUSE	1	NaN	1	1	1	1	1	1	NaN	NaN	NaN	1	202.117		449.717	84.9306	347.946	492.826	141.151	277.793				89.9284
Q8K297	Colgalt1	Procollagen galactosyltransferase 1	GT251_MOUSE	7	6	5	6	4	1	3	4	4	5	5	5	1063.87	1154.72	539.861	1190.37	748.121	70.8865	211.021	216.087	400.059	504.65	395.027	411.524
Q8K4M5	Commd1	COMM domain-containing protein 1	COMD1_MOUSE	4	4	3	4	4	3	3	4	4	4	4	4	4307.41	3928.53	5848.95	5103.64	3978.5	3568.06	2853.95	3807.4	3384.93	3554.54	3566.05	3465.75
Q8JZY2	Commd10	COMM domain-containing protein 10	COMDA_MOUSE	3	5	5	5	4	5	4	5	5	5	5	5	2690.6	4359.53	4678.58	4682.98	11265.2	5405.15	3346.55	5204.45	4930.86	5008.95	4015.62	3931.79
Q8BXC6	Commd2	COMM domain-containing protein 2	COMD2_MOUSE	6	7	7	8	6	6	6	6	7	7	7	7	57966.3	161562	174841	58323.4	149427	137906	153165	167516	192596	178230	153170	177900
Q63829	Commd3	COMM domain-containing protein 3	COMD3_MOUSE	7	9	3	8	3	4	5	4	5	5	5	3	3261.85	5585.56	717.815	5706.58	689.028	1174.42	1408.33	1925.15	2692	1345.29	1482.08	1080.09
Q9CQ02	Commd4	COMM domain-containing protein 4	COMD4_MOUSE	4	5	4	4	4	5	4	4	4	4	5	4	3719.45	3330.14	4710.28	4184.77	4242.28	4403.05	2609.61	4019.31	3924.52	3548.23	3828.77	3645.47
Q8R395	Commd5	COMM domain-containing protein 5	COMD5_MOUSE	7	7	8	8	6	9	8	8	8	7	8	7	2875.28	3394.56	3798.65	4087.55	2895.39	4326.83	3436.13	3890.28	3736.08	3523.24	3601.21	3164.21
Q3V4B5	Commd6	COMM domain-containing protein 6	COMD6_MOUSE	3	3	1	3	1	3	2	1	3	3	3	2	3117.83	3955.23	406.271	2308.59	483.802	2137.95	1033.15	950.323	1749.35	1705.63	1697.33	1388.98
Q8BG94	Commd7	COMM domain-containing protein 7	COMD7_MOUSE	1	4	4	3	3	3	3	3	3	5	3	4	474.138	1829.11	1367.67	1736.05	1576.58	1407.34	1209.86	1617.76	1277.71	1495.35	1046.06	1151.23
Q9CZG3	Commd8	COMM domain-containing protein 8	COMD8_MOUSE	2	2	NaN	2	2	2	1	1	1	1	2	2	941.825	983.776		1202.06	470.906	641.715	200.079	206.646	349.508	263.041	810.829	590.07
Q8K2Q0	Commd9	COMM domain-containing protein 9	COMD9_MOUSE	7	6	3	7	2	3	4	5	6	5	6	4	2978.75	2031.37	3428.42	3113.32	835.631	875.159	715.47	1020.04	1648.51	1344.4	1597.66	795.365
Q9R0G6	Comp	Cartilage oligomeric matrix protein	COMP_MOUSE	12	12	12	12	12	12	12	12	12	12	12	12	7953.8	3538.67	11172.2	5141.21	15384	12927.3	5151.12	11702.8	5190.73	4662.5	5442.5	6437.34
O88587;O88587-2	Comt	Catechol O-methyltransferase;Isoform Soluble of Catechol O-methyltransferase	COMT_MOUSE	9	11	12	10	10	9	9	10	9	9	9	9	7573.41	23961.4	43403.4	10352.3	16695.8	5724.02	6655.87	45483.9	6863.41	6639.63	29236.8	42723.8
Q8BIG7	Comtd1	Catechol O-methyltransferase domain-containing protein 1	CMTD1_MOUSE	6	7	4	5	5	5	5	4	5	6	6	5	5409.16	5546.48	5140.68	5638.56	5354.2	5752.31	5000.73	5590.2	4840.59	5287.49	5269.93	5079.19
Q9R1A8	Cop1	E3 ubiquitin-protein ligase COP1	COP1_MOUSE	1	2	2	2	3	1	2	2	2	2	1	2	9.77777	61.2163	60.7451	45.8174	427.914	11.0444	45.8799	43.4584	51.8686	52.4107	21.7279	60.7553
Q8CIE6	Copa	Coatomer subunit alpha	COPA_MOUSE	68	71	66	72	67	67	72	69	68	71	70	70	38220.9	50990.9	39792.3	52806.1	41951.3	44600.6	43404.8	45485.1	49203.9	48012.4	48543.6	44555.4
Q9JIF7	Copb1	Coatomer subunit beta	COPB_MOUSE	48	48	47	50	49	46	47	49	47	47	49	48	32631	43179.2	31750.9	43331.3	36108	39160.6	36307.4	36304	40296	39541.8	40805.1	37247.5
O55029	Copb2	Coatomer subunit beta'	COPB2_MOUSE	47	48	43	46	45	47	46	45	46	48	47	47	44630.2	48538.5	45294.1	48422	50215.7	47218.3	46133.2	46928	46064.3	48030.1	50256.4	45868
O89079	Cope	Coatomer subunit epsilon	COPE_MOUSE	11	11	11	11	12	11	12	12	11	12	11	10	34783	40280.2	25872.7	39307.5	33887.9	32802.1	35431.4	33061.2	34834.4	37191.1	35617.5	29084.5
Q9QZE5	Copg1	Coatomer subunit gamma-1	COPG1_MOUSE	30	34	34	33	30	34	33	32	33	33	34	31	10619.4	14183.4	10121.8	14587.9	10540.5	11909.9	10416.7	10408.7	12233.6	11807.5	13933.1	10771.2
Q9QXK3	Copg2	Coatomer subunit gamma-2	COPG2_MOUSE	34	38	33	38	33	36	35	35	36	35	37	35	38443.4	39747.3	35133.5	37565.7	37038.5	41374.8	39126.7	38211.6	37733.9	39034.4	38306.3	37730.6
P61202;P61202-2	Cops2	COP9 signalosome complex subunit 2;Isoform 2 of COP9 signalosome complex subunit 2	CSN2_MOUSE	17	20	16	19	19	17	17	18	19	22	22	21	12253.1	18130.8	13948.1	19419.1	15258.5	14292.9	14565	18036.8	16195.4	15865.8	16289.5	15014.9
O88543	Cops3	COP9 signalosome complex subunit 3	CSN3_MOUSE	14	15	13	15	12	15	16	15	14	15	16	16	11848.8	16305.9	61697.5	28248.8	14349.4	13206.4	14534.2	13115.7	13640.1	13117.6	20703.4	12394.8
O88544	Cops4	COP9 signalosome complex subunit 4	CSN4_MOUSE	22	23	20	23	21	21	22	19	23	22	21	23	20566.5	24737.7	18914.2	27497.6	20961.1	22768.5	22189.9	27048	25724.7	24051.9	24612	23935.2
O35864	Cops5	COP9 signalosome complex subunit 5	CSN5_MOUSE	14	15	15	16	15	13	16	13	15	15	16	16	27139.6	35896.4	11867.4	17865.4	45549.4	13366.5	16982.3	31159.7	17859.8	13914.2	29496.5	17998.5
O88545	Cops6	COP9 signalosome complex subunit 6	CSN6_MOUSE	13	13	13	13	13	13	13	13	13	13	13	13	25288	21917	29935.9	23259.4	42399.7	31635.7	23154.7	33941.3	22858	23865.3	20511.3	22900.9
Q9CZ04;Q9CZ04-2	Cops7a	COP9 signalosome complex subunit 7a;Isoform 2 of COP9 signalosome complex subunit 7a	CSN7A_MOUSE	7	8	4	7	7	6	7	7	8	8	7	7	2310.24	3315.48	1381.16	2844.11	2628.04	1584.01	2180.7	2703.16	2897.06	3043.8	2623.61	2515.85
Q8BV13	Cops7b	COP9 signalosome complex subunit 7b	CSN7B_MOUSE	8	9	8	9	7	7	8	10	8	8	8	8	10352.9	15423.1	8240.31	10574.7	7675.71	10711.4	13386	10363.8	13952.9	13430.1	11332.1	12000.4
Q8VBV7	Cops8	COP9 signalosome complex subunit 8	CSN8_MOUSE	5	6	5	4	5	5	5	5	5	6	5	5	8705.49	12693.7	6480.77	9442.74	6710.48	8939.32	8927.69	7805.02	9261.39	9029.44	8134.94	7387.6
P61924	Copz1	Coatomer subunit zeta-1	COPZ1_MOUSE	6	6	4	5	5	5	6	5	6	5	5	5	29955	30827	6118.42	23139.6	9082.32	16960.8	13802.1	19107.4	13062	11060.9	10350.7	12813.8
Q8R1S0	Coq6	Ubiquinone biosynthesis monooxygenase COQ6, mitochondrial	COQ6_MOUSE	2	2	1	2	2	2	3	2	2	2	2	2	12809.7	14849.2	4844.22	13933.5	21716.5	26694.7	9320.66	26465.7	15793.3	15068.9	16542.1	26822
Q8K1Z0	Coq9	Ubiquinone biosynthesis protein COQ9, mitochondrial	COQ9_MOUSE	NaN	1	NaN	1	NaN	NaN	1	1	1	1	NaN	NaN		94.2082		111.057			88.4142	105.2	145.17	148.471
O89053	Coro1a	Coronin-1A	COR1A_MOUSE	27	32	27	27	28	28	29	27	28	29	28	27	2090270	2344480	2034480	2261440	2350110	2555070	2475370	2482610	2563420	2460220	2544620	2447880
Q9WUM3	Coro1b	Coronin-1B	COR1B_MOUSE	23	24	21	21	22	20	22	19	20	21	22	22	67313.9	78310.3	66960.5	77434.3	89343.6	89562.6	76447.8	83972	84641.8	80145.1	86835.1	83486
Q9WUM4	Coro1c	Coronin-1C	COR1C_MOUSE	22	24	22	22	24	23	24	22	23	23	23	22	65332.2	85121.7	69454.9	75232.7	98180.2	84490.9	82545.9	83306.4	90794.3	87199.7	89858.3	87888.1
Q8C0P5	Coro2a	Coronin-2A	COR2A_MOUSE	1	2	3	NaN	1	2	1	NaN	2	5	2	2	62.5921	278.649	1044.35		238.65	237.954	177.768		234.639	605.631	305.531	237.427
Q9D2V7	Coro7	Coronin-7	CORO7_MOUSE	44	46	42	43	44	44	44	41	41	42	43	42	114701	114384	82702.3	103247	89646.9	91507.5	96896.4	89370.5	96684.1	94755.9	100548	93604.1
Q9CQI6	Cotl1	Coactosin-like protein	COTL1_MOUSE	13	14	13	13	12	13	14	13	13	13	13	13	2184590	2584770	2311670	2693970	2810100	2827350	2575990	2744270	2704810	2632790	2944050	2653040
Q8BJ03;Q8BJ03-2	Cox15	Cytochrome c oxidase assembly protein COX15 homolog;Isoform 2 of Cytochrome c oxidase assembly protein COX15 homolog	COX15_MOUSE	3	5	3	3	2	2	2	2	3	3	5	3	800.433	2071.97	483.77	883.535	474.362	1419.79	312.371	540.698	649.184	363.605	1145.64	351.274
P19783	Cox4i1	Cytochrome c oxidase subunit 4 isoform 1, mitochondrial	COX41_MOUSE	9	9	8	8	9	8	9	8	8	8	8	8	148941	183838	127082	159047	125271	137928	136830	118720	139942	138565	139276	127124
P12787	Cox5a	Cytochrome c oxidase subunit 5A, mitochondrial	COX5A_MOUSE	6	8	2	6	3	5	4	3	3	6	5	4	93024.2	142357	5442.07	144399	9281.39	98649.1	98740	150824	9980.08	104768	31727.7	85248
P19536	Cox5b	Cytochrome c oxidase subunit 5B, mitochondrial	COX5B_MOUSE	6	7	5	6	5	5	7	5	6	6	6	5	34814.7	95379.3	13934.3	47874.9	18852.8	32659.2	25573.6	28342.5	28824.5	26604.2	24527.1	28543
P43024	Cox6a1	Cytochrome c oxidase subunit 6A1, mitochondrial	CX6A1_MOUSE	3	2	2	2	2	2	2	2	2	2	2	2	15363.9	8526.09	7555.11	11583.7	157535	115533	77071.9	3956.41	15555.8	4898.31	21069.1	14553.4
P56391	Cox6b1	Cytochrome c oxidase subunit 6B1	CX6B1_MOUSE	6	6	6	6	6	6	6	6	6	6	6	6	232545	264630	211699	254557	211536	203331	208203	195652	232386	226044	222906	210363
Q9CPQ1	Cox6c	Cytochrome c oxidase subunit 6C	COX6C_MOUSE	9	9	7	8	7	8	9	7	8	8	8	8	181341	249399	194793	221123	193778	190673	194828	184395	200388	200792	208245	197105
P48771	Cox7a2	Cytochrome c oxidase subunit 7A2, mitochondrial	CX7A2_MOUSE	2	2	2	2	2	2	2	2	1	2	2	2	1961.2	11002.8	1697.28	3484.28	2594.1	2208.89	4237.19	1673.85	986.151	1526.01	1198.72	1917.41
P56393	Cox7b	Cytochrome c oxidase subunit 7B, mitochondrial	COX7B_MOUSE	2	2	2	2	2	2	2	2	2	2	2	2	15315	34904.9	9716.53	25630.3	9887.31	9094.25	9558.71	12331.1	11224.3	8718.16	7638.78	9534.11
P17665	Cox7c	Cytochrome c oxidase subunit 7C, mitochondrial	COX7C_MOUSE	1	1	1	1	1	1	1	1	1	1	1	1	304.203	2736.71	763.576	464.229	863.691	1222.07	1002.15	868.464	1054.45	1034.09	783.895	832.896
Q61147	Cp	Ceruloplasmin	CERU_MOUSE	5	6	4	6	7	7	6	5	6	4	4	5	246.577	518.551	199.113	488.228	578.306	492.984	665.264	361.629	276.181	199.133	226.382	218.803
P15089	Cpa3	Mast cell carboxypeptidase A	CBPA3_MOUSE	1	1	NaN	1	NaN	NaN	NaN	NaN	8	8	8	8	88196.3	446.391		1449.63					27101.6	34282.3	30872.2	34214
B2RS76;Q7TPZ8	Cpb1;Cpa1	carboxypeptidase B1 (Tissue);Carboxypeptidase A1	B2RS76_MOUSE;CBPA1_MOUSE	1	1	1	1	1	1	1	1	1	1	1	1	448.698	163.608	444.214	339.802	1156.17	519.002	179.779	571.758	159.46	149.886	269.724	217.65
Q9JHH6	Cpb2	Carboxypeptidase B2	CBPB2_MOUSE	3	3	3	3	3	3	3	3	3	3	3	3	6240.83	5289.3	6672.45	5562.33	8574.93	6426.82	5906.69	7458.56	5261.5	5265.65	5178.94	5732.98
O89001	Cpd	Carboxypeptidase D	CBPD_MOUSE	12	17	18	12	11	15	13	14	12	19	17	13	716.164	926.112	1062	839.985	678.746	948.467	765.587	662.397	701.776	1060.17	947.734	641.312
Q7TN98;Q7TN98-2;Q7TN98-3;Q7TN98-4;Q7TN98-5	Cpeb4	Cytoplasmic polyadenylation element-binding protein 4;Isoform 2 of Cytoplasmic polyadenylation element-binding protein 4;Isoform 3 of Cytoplasmic polyadenylation element-binding protein 4;Isoform 4 of Cytoplasmic polyadenylation element-binding protein 4;Isoform 5 of Cytoplasmic polyadenylation element-binding protein 4	CPEB4_MOUSE	2	3	1	1	NaN	NaN	2	NaN	1	1	1	1	140.873	252.236	64.0988	89.158			65.1051		40.9394	49.3028	41.8374	45.8691
Q9JJN5	Cpn1	Carboxypeptidase N catalytic chain	CBPN_MOUSE	2	2	2	2	2	2	2	2	1	2	2	2	414.935	250.165	423.384	267.197	702.397	593.61	304.081	428.983	223.899	208.755	296.701	284.333
Q8C166	Cpne1	Copine-1	CPNE1_MOUSE	21	20	12	20	19	18	19	21	19	20	20	19	40295.5	45650.2	43539.2	48365.6	53882.2	51589.6	55320.7	60273.7	54161.3	54127.5	50402.6	56301.3
P59108	Cpne2	Copine-2	CPNE2_MOUSE	19	21	19	19	19	18	21	19	19	19	20	19	33618.4	47529.6	31974.5	44215.7	32987.8	33816.7	36115.6	34523.5	37649.5	37747.6	38713.5	34567.2
Q8BT60	Cpne3	Copine-3	CPNE3_MOUSE	28	30	28	28	27	26	28	27	27	28	28	28	296231	379692	279707	360309	278566	279587	297580	275772	310518	302871	311417	285913
P36552	Cpox	Oxygen-dependent coproporphyrinogen-III oxidase, mitochondrial	HEM6_MOUSE	2	3	NaN	3	2	NaN	NaN	NaN	1	NaN	1	NaN	868.115	253.454		3102.57	754.537				295.898		312.672
Q9WVJ3	Cpq	Carboxypeptidase Q	CBPQ_MOUSE	5	7	5	7	6	6	7	7	7	6	7	6	2214.22	3582.94	2348.17	2714.65	2730.34	3022.6	2556.97	3110.93	2566.79	2535.44	2660.45	2925.93
Q9EPU4	Cpsf1	Cleavage and polyadenylation specificity factor subunit 1	CPSF1_MOUSE	26	34	26	28	24	29	28	28	31	29	25	29	3565.46	4403.38	3019.47	4133.05	2770.37	3164.98	3215.17	15316.6	3441.69	3393.74	11001.8	3322.69
O35218	Cpsf2	Cleavage and polyadenylation specificity factor subunit 2	CPSF2_MOUSE	17	20	12	19	13	13	18	13	20	19	17	17	12831.9	4226.19	2534.42	8509.33	2939.65	15767.3	12530	2908.26	3475.45	3822.78	3878.71	3403.88
Q9QXK7	Cpsf3	Cleavage and polyadenylation specificity factor subunit 3	CPSF3_MOUSE	15	18	14	20	13	14	18	14	17	16	17	17	5363.7	5431.58	4698.43	5826.19	5919.8	2840.28	4243.88	7822.82	4018.71	4218.33	4308.65	4402.34
Q8BQZ5	Cpsf4	Cleavage and polyadenylation specificity factor subunit 4	CPSF4_MOUSE	6	6	4	6	3	6	5	3	5	5	4	5	3856.63	3776.11	2801.49	4091.07	2992.42	3211.32	2845.5	2527.61	3475.04	3299.66	3103.97	3011.88
Q8BQZ5-2;Q8BQZ5-3	Cpsf4	Isoform 2 of Cleavage and polyadenylation specificity factor subunit 4;Isoform 3 of Cleavage and polyadenylation specificity factor subunit 4	CPSF4_MOUSE	1	1	1	1	1	1	1	1	1	1	2	1	836.689	1003.98	831.68	901.529	516.575	712.248	677.829	738.604	688.799	826.679	899.154	789.047
Q6NVF9	Cpsf6	Cleavage and polyadenylation specificity factor subunit 6	CPSF6_MOUSE	12	12	11	12	12	11	11	11	11	11	12	12	16225.5	22188.4	18282.1	17328.3	16810.5	16193.4	12396.3	14665.7	13940.8	13601.6	15320.8	15797.3
Q8BTV2;Q8BTV2-2	Cpsf7	Cleavage and polyadenylation specificity factor subunit 7;Isoform 2 of Cleavage and polyadenylation specificity factor subunit 7	CPSF7_MOUSE	13	15	12	15	14	14	14	14	13	14	13	13	6244.17	7123.42	3799.93	7822.94	6547.3	6318.55	5283.34	5507.77	5963.56	5870.43	6131.24	5894.98
P97742	Cpt1a	Carnitine O-palmitoyltransferase 1, liver isoform	CPT1A_MOUSE	23	26	22	24	24	24	23	22	25	26	25	21	11523.9	9908.48	7542.85	8877.67	9473.87	9337.79	7853.35	7596.52	11462	14819.9	9958.31	7905.43
P52825	Cpt2	Carnitine O-palmitoyltransferase 2, mitochondrial	CPT2_MOUSE	16	20	16	19	18	17	19	17	19	19	16	19	14260	15076.5	30615	27374.4	26449.7	24546.7	21703.1	28499	24890	26540.5	19599.1	30338.3
Q8BS40	Cptp	Ceramide-1-phosphate transfer protein	CPTP_MOUSE	1	2	3	4	2	3	2	3	3	3	3	3	1129.3	1322.73	1349.66	2587.94	1444.9	747.437	1099.11	1628.8	1591.41	1493.07	1493.89	1419.58
Q64735;Q64735-2	Cr1l	Complement component receptor 1-like protein;Isoform 2 of Complement component receptor 1-like protein	CR1L_MOUSE	8	9	8	9	8	8	9	8	8	7	9	8	6538.73	8751.02	6213.92	9636.21	7636.86	7753.13	7425.38	8276.52	6570.4	6016.26	7361.24	6216.74
E9Q3M9	Cracdl	Capping protein-inhibiting regulator of actin-like	E9Q3M9_MOUSE	1	1	1	1	1	1	1	1	1	1	1	1	80.73	291.511	106.751	220.586	218.597	203.486	173.575	192.551	280.791	257.2	327.58	247.342
Q3UP38	Cracr2a	EF-hand calcium-binding domain-containing protein 4B	EFC4B_MOUSE	1	1	1	1	1	1	1	1	1	1	1	1	239.079	198.534	169.561	269.059	228.91	214.877	219.83	238.542	214.748	252.461	248.035	266.151
O88843	Cradd	Death domain-containing protein CRADD	CRADD_MOUSE	1	1	1	NaN	NaN	NaN	1	NaN	1	1	1	1	2185.69	1336.1	660.278				1344.85		966.033	1263	1088.45	1178.16
P47934	Crat	Carnitine O-acetyltransferase	CACP_MOUSE	4	8	3	8	5	4	7	4	7	8	7	5	373.364	971.26	196.643	1032.24	402.176	218.004	511.778	300.023	606.92	604.226	669.057	478.047
Q8C7D2;Q8C7D2-2;Q8C7D2-3	Crbn	Protein cereblon;Isoform 2 of Protein cereblon;Isoform 3 of Protein cereblon	CRBN_MOUSE	2	2	1	3	2	2	NaN	2	2	3	2	2	294.107	169.683	298.932	237.064	291.591	346.679		349.625	222.055	283.764	195.46	218.023
Q01147;Q01147-2	Creb1	Cyclic AMP-responsive element-binding protein 1;Isoform 2 of Cyclic AMP-responsive element-binding protein 1	CREB1_MOUSE	2	2	2	2	2	2	2	2	2	2	2	2	4635.44	3621.61	3344.89	3519.59	3881.37	3780.33	3018.99	3236.42	3497.68	3600.45	3255.46	3314.41
P45481	Crebbp	Histone lysine acetyltransferase CREBBP	CBP_MOUSE	7	12	7	9	4	5	7	6	6	8	10	9	140.167	321.795	99.4492	197.038	85.7815	78.9051	69.3907	91.0332	100.672	127.572	207.706	157.919
O88668	Creg1	Protein CREG1	CREG1_MOUSE	5	5	4	5	3	4	5	4	4	4	5	4	37854.5	31124.1	14753.3	24751.5	20801.3	30066.7	27125.3	22990.3	26135.5	22979.8	22150.8	22330.5
Q9CYA0	Creld2	Protein disulfide isomerase Creld2	CREL2_MOUSE	10	10	6	9	4	7	9	9	10	10	9	9	12366.5	4359.18	5770.76	4699.86	1220.36	4933.11	6702.34	5782.78	7682.21	7736.2	7781.21	6836.6
P63254	Crip1	Cysteine-rich protein 1	CRIP1_MOUSE	3	4	2	2	3	3	4	4	3	4	4	4	16770	9072.22	17431	11329.1	1560.64	16826.6	9392	16989.3	12966.3	17673.6	11848.5	13083.8
Q9DCT8	Crip2	Cysteine-rich protein 2	CRIP2_MOUSE	1	1	1	1	1	1	1	1	1	1	1	1	1344.95	529.059	1001.23	530.844	1025.07	1306.97	691.322	900.91	566.887	645.233	522.122	671.54
O70333	Cript	Cysteine-rich PDZ-binding protein	CRIPT_MOUSE	3	3	2	3	2	2	3	2	3	3	3	3	9526.09	9363.48	6354.22	8421.87	7004.54	6525.46	7623.69	7748.5	8413.1	8551.18	8501.64	8193.73
Q8BZQ2;Q8BZQ2-2	Crispld2	Cysteine-rich secretory protein LCCL domain-containing 2;Isoform 2 of Cysteine-rich secretory protein LCCL domain-containing 2	CRLD2_MOUSE	31	34	29	28	27	30	34	28	28	29	30	30	359525	166419	262633	197715	379008	253261	199144	249611	145325	136547	161414	174477
Q64010	Crk	Adapter molecule crk	CRK_MOUSE	4	5	4	5	5	6	4	5	4	5	9	4	2537.26	2380.72	2163.52	1797.21	10933.4	14491.6	1579.76	1641.79	1624.14	10756.1	8197.93	1554.84
P47941	Crkl	Crk-like protein	CRKL_MOUSE	14	14	12	14	12	14	14	12	13	13	13	12	33736.6	35955.7	25668.6	34043.5	29555.7	37624.6	32747.4	28974.5	33636	34286.9	30156.8	28781.8
Q8CII9;Q8CII9-3	Crlf2	Cytokine receptor-like factor 2;Isoform 3 of Cytokine receptor-like factor 2	CRLF2_MOUSE	1	2	1	2	1	1	1	1	2	2	2	1	326.988	515.556	185.477	605.748	181.994	217.565	225.584	184.253	247.865	296.796	412.684	227.766
Q9Z2L7	Crlf3	Cytokine receptor-like factor 3	CRLF3_MOUSE	15	16	16	17	16	17	16	16	16	16	16	16	28160.4	29764.2	21884.7	28652.6	27227.9	29179.1	23279.3	25902.6	30164.2	28379.4	27841.1	26443.3
P63154	Crnkl1	Crooked neck-like protein 1	CRNL1_MOUSE	14	19	14	13	10	9	11	10	10	13	13	12	2851.2	3902.99	3524.98	3107.78	1987.05	1724.49	1834.68	1774.02	1913.37	1964.83	2105.29	1928.23
F6XLV1	Crocc2	Ciliary rootlet coiled-coil, rootletin family member 2	F6XLV1_MOUSE	NaN	1	1	1	NaN	1	1	1	1	1	1	1		444.797	243.981	415.3		159.006	217.361	266.986	432.724	403.367	430.67	397.105
Q9DC50	Crot	Peroxisomal carnitine O-octanoyltransferase	OCTC_MOUSE	17	23	17	18	16	17	20	16	20	20	20	20	9837.44	9816.03	6021.77	9573.44	7654.5	7259.62	6948.42	10480.2	8405.87	7930.4	10242.9	8093.8
Q68ED7	Crtc1	CREB-regulated transcription coactivator 1	CRTC1_MOUSE	1	NaN	NaN	NaN	NaN	NaN	NaN	NaN	1	1	NaN	NaN	32.4402								55.5799	42.748
Q3U182	Crtc2	CREB-regulated transcription coactivator 2	CRTC2_MOUSE	3	5	2	3	3	4	4	2	4	3	3	3	1082	5932.97	1049.42	1038.53	1110.75	6929.42	964.514	967.503	1065.3	1126.22	934.238	949.799
Q91X84	Crtc3	CREB-regulated transcription coactivator 3	CRTC3_MOUSE	3	3	2	2	1	2	2	2	2	2	2	3	453.474	427.258	331.063	221.804	234.539	406.977	350.718	451.418	251.409	298.174	367.689	844.297
Q99KP3	Cryl1	Lambda-crystallin homolog	CRYL1_MOUSE	6	4	4	4	4	4	4	3	3	6	5	5	4944.43	2867.31	4055.81	3848.09	4643.18	2058.62	2629.37	2963.62	2647.31	3251.99	3103.79	3447.77
P47199	Cryz	Quinone oxidoreductase	QOR_MOUSE	7	8	2	6	5	2	6	3	8	8	4	5	2011.52	1959.67	910.124	1583.36	3611.32	1342.91	1825.36	1364.44	2786.52	2545.57	1513.37	1714.68
Q921W4	Cryzl1	Quinone oxidoreductase-like protein 1	QORL1_MOUSE	12	11	10	10	11	10	12	11	11	11	10	11	8554.62	10107.7	7558.56	10505.5	9412.48	8754.63	8828.77	9254.79	8783.11	8203.19	9217.25	10253.3
Q3UNZ8	Cryzl2	Quinone oxidoreductase-like protein 2	QORL2_MOUSE	6	8	3	7	2	4	8	6	6	6	5	7	1024.2	1540.27	285.914	1244.2	148.333	581.731	931.014	841.201	794.428	786.36	418.552	1019.55
Q9CZU6	Cs	Citrate synthase, mitochondrial	CISY_MOUSE	18	19	17	19	19	18	18	18	18	19	19	18	139868	160072	118571	161644	128836	137204	144792	132619	151888	142408	146160	138572
Q91W50	Csde1	Cold shock domain-containing protein E1	CSDE1_MOUSE	25	29	22	30	21	19	23	18	24	26	26	23	6739.96	7874.38	6006.08	11544.3	5732.56	4346.34	4568.79	4761.75	5291.07	5687.63	5943.9	10959.1
Q9ERK4	Cse1l	Exportin-2	XPO2_MOUSE	43	45	40	42	43	43	43	43	44	43	43	43	16941.1	23606	20472.2	24338.7	22318.8	22926.3	23466.4	23417.1	24880.3	23909.4	24907.4	22993.1
Q00941	Csf2ra	Granulocyte-macrophage colony-stimulating factor receptor subunit alpha	CSF2R_MOUSE	12	12	10	10	9	11	11	10	10	9	11	8	9237.44	11314.1	11381.7	11207.4	10505.5	12760.5	10920.3	10422.3	9271	8920.13	9630.09	8385.25
P26955	Csf2rb	Cytokine receptor common subunit beta	IL3RB_MOUSE	4	6	3	7	3	5	5	4	7	7	5	8	268.032	637.833	215.338	1547.35	388.487	380.004	541.451	410.059	2211.92	740.576	424.558	2404.84
P40223	Csf3r	Granulocyte colony-stimulating factor receptor	CSF3R_MOUSE	9	10	7	8	11	9	10	9	10	10	10	10	1030.24	2479.1	1178.49	4046.64	4888.17	5028.85	4062.5	4734.32	4111.74	4525.35	4603.46	3387.96
Q8C1F4	Csgalnact2	Chondroitin sulfate N-acetylgalactosaminyltransferase 2	CGAT2_MOUSE	8	12	6	12	6	7	11	9	12	12	9	12	3171.24	3715.75	2249.97	3972.37	2657.68	2016.73	2614.66	2375.35	3037.76	2980.33	2718.91	2979.67
P41241	Csk	Tyrosine-protein kinase CSK	CSK_MOUSE	24	25	25	25	25	25	25	25	25	25	25	25	43160.5	52220.5	39742.9	48379.7	52181.5	54781.1	54688.3	51469.6	54108.3	52893	52444.3	51210.4
Q8BK63	Csnk1a1	Casein kinase I isoform alpha	KC1A_MOUSE	13	15	9	14	10	8	12	11	10	12	13	9	7090.29	21855.1	8037.99	9335.96	13952.8	13407.8	6579.19	15552	10440.4	10984.3	10515.4	5907.19
Q9DC28;Q9DC28-2	Csnk1d	Casein kinase I isoform delta;Isoform 2 of Casein kinase I isoform delta	KC1D_MOUSE	2	2	2	2	1	1	2	2	2	2	1	2	1061.65	3211.8	957.062	1305.16	760.26	961.527	2417.26	1015.23	957.406	1054.84	870.654	1014.11
Q9JMK2	Csnk1e	Casein kinase I isoform epsilon	KC1E_MOUSE	8	11	6	10	10	8	11	9	11	10	9	8	3321.39	5940.58	1550.31	3272.12	3900.45	2716.17	3449.55	4779.03	3983.98	3840.4	2408.91	1858.5
Q8BTH8	Csnk1g1	Casein kinase I isoform gamma-1	KC1G1_MOUSE	2	4	1	4	2	2	4	4	3	3	3	3	235.295	424.739	233.98	478.411	251.884	257.318	391.519	447.153	331.803	299.836	331.284	301.278
Q8BVP5	Csnk1g2	Casein kinase I isoform gamma-2	KC1G2_MOUSE	NaN	1	NaN	NaN	NaN	2	2	2	NaN	2	NaN	2		1405.02				359.733	1693.34	78.0108		851.334		957.341
Q8C4X2	Csnk1g3	Casein kinase I isoform gamma-3	KC1G3_MOUSE	5	10	5	8	8	9	6	7	7	9	9	9	1966.94	3504.54	2960.55	3098.28	3648.56	4063.13	2778.49	2731.17	2874.88	3357.75	3662.47	2372.85
Q60737	Csnk2a1	Casein kinase II subunit alpha	CSK21_MOUSE	21	19	18	19	19	20	19	19	19	19	18	19	31641.3	60642.7	34339.2	77215.4	27764.4	28767.7	73299.2	39017.2	37943.7	36604.8	38763.2	46182.2
O54833	Csnk2a2	Casein kinase II subunit alpha'	CSK22_MOUSE	13	14	15	15	14	14	14	15	14	14	14	13	6751.68	8548.69	7912.86	9352.61	10838.1	10470.9	6732.99	10223.2	8566.28	8013.22	8722.21	8277.26
P67871	Csnk2b	Casein kinase II subunit beta	CSK2B_MOUSE	8	8	7	8	7	7	7	7	7	7	8	6	115179	34580.5	214481	78529.9	53213	62732.8	37520.6	123432	74138.2	61585.3	47820.1	19333.9
P97315	Csrp1	Cysteine and glycine-rich protein 1	CSRP1_MOUSE	12	12	13	13	12	13	13	13	11	13	12	13	78035.6	71433.2	71859.5	73421.4	62611.5	79430.7	66283.6	78050.1	70856.7	75407.2	61003	63733.7
P21460	Cst3	Cystatin-C	CYTC_MOUSE	6	7	6	7	5	6	7	7	6	6	6	6	116724	125426	109948	121195	117037	129086	125315	134819	97362.1	91430.1	103739	101833
O89098	Cst7	Cystatin-F	CYTF_MOUSE	1	1	1	1	1	1	1	1	1	1	1	1	1280.3	1689.55	1338.03	1481.68	1404.98	1367.82	1410.46	1194.39	1601.88	1468.94	1300.09	1302.01
Q62426	Cstb	Cystatin-B	CYTB_MOUSE	6	6	5	6	6	5	6	5	6	6	6	6	60970.6	68700.8	33093	57976	58921.4	56834.1	64518.1	56672.9	80693.5	72830.6	73434.3	64051.3
Q99LC2	Cstf1	Cleavage stimulation factor subunit 1	CSTF1_MOUSE	11	13	9	14	9	9	14	11	13	14	13	13	4954.05	6881.32	14845.7	6331.39	16873	17075.4	17421.2	15850.9	18253.5	17903.8	5425.24	17006.2
Q8BIQ5	Cstf2	Cleavage stimulation factor subunit 2	CSTF2_MOUSE	14	13	13	12	12	13	13	13	13	12	12	13	13773.7	12084.7	10615.1	10045.9	9745.8	11499.1	8465.04	10834.7	9336.04	9773.79	8675.38	8986.78
Q8C7E9	Cstf2t	Cleavage stimulation factor subunit 2 tau variant	CSTFT_MOUSE	4	6	3	5	5	3	4	3	5	5	4	5	633.112	1312.71	347.906	1451.61	1700.88	384.654	318.038	468.443	1177.32	1204.66	729.749	1111.76
Q99LI7	Cstf3	Cleavage stimulation factor subunit 3	CSTF3_MOUSE	17	19	15	17	17	17	18	13	19	17	16	15	6735.6	7014.22	4829.45	5952.73	7457.04	5157.98	5109.07	3863.32	5671.52	5539.98	7701.23	4780.73
O88712	Ctbp1	C-terminal-binding protein 1	CTBP1_MOUSE	16	16	12	16	14	14	15	12	14	15	17	16	21572.9	30483.7	18378.8	30056.9	26293.2	22926.5	22365.1	19969.7	24045	27117	31071.1	24651.3
P56546-2	Ctbp2	Isoform 2 of C-terminal-binding protein 2	CTBP2_MOUSE	10	11	9	11	10	10	12	9	10	11	10	8	3135.99	3543.02	1943.43	3086.69	2790.39	3500.55	2894.21	2386.96	2879.85	2186.88	3171.09	1549.16
Q8R242	Ctbs	Di-N-acetylchitobiase	DIAC_MOUSE	11	13	10	12	10	10	12	11	11	12	11	11	9732.46	15682.8	8664.91	14836.5	10850.4	9931.55	13185.3	12983.2	12605.5	13301.9	12695.6	11392.1
Q61164	Ctcf	Transcriptional repressor CTCF	CTCF_MOUSE	19	21	21	22	17	23	22	20	21	22	21	21	4134.06	5502.25	3280	4321.28	2828.78	4506.36	16716.6	3110.41	4191.81	4011.82	3431.08	4033.16
A2APF3;A2APF3-2	Ctcfl	Transcriptional repressor CTCFL;Isoform 2 of Transcriptional repressor CTCFL	CTCFL_MOUSE	1	1	1	1	1	1	1	1	1	1	1	1	16154.6	23055.4	19242.6	19117.7	18481.5	19036.8	24236.1	19825.3	20401.1	20945.3	19879.5	21577.8
Q3TP92	Ctdnep1	CTD nuclear envelope phosphatase 1	CNEP1_MOUSE	2	2	NaN	2	NaN	2	1	NaN	1	2	2	2	572.788	772.819		563.003		458.405	378.241		408.603	489.097	321.038	519.725
Q7TSG2	Ctdp1	RNA polymerase II subunit A C-terminal domain phosphatase	CTDP1_MOUSE	15	22	13	21	13	15	17	14	15	19	15	16	4252.85	5682.95	5202.8	6951.75	6335.41	1180.4	4666.09	890.287	5957.9	6316.59	6230.73	6532.11
P58466	Ctdsp1	Carboxy-terminal domain RNA polymerase II polypeptide A small phosphatase 1	CTDS1_MOUSE	3	4	3	3	3	3	3	3	4	3	4	3	4286.37	5447.01	4896.5	5229.78	5284.8	4800.84	4552.28	4958.95	4652.24	4473.74	5036.78	4035.62
P58465	Ctdspl	CTD small phosphatase-like protein	CTDSL_MOUSE	3	2	1	3	2	2	2	2	2	2	2	2	1991.26	714.053	177.642	2026.14	650.214	548.897	2191.03	543.135	519.512	536.136	287.413	468.333
Q8BG15;Q8BG15-2;Q8BG15-6	Ctdspl2	CTD small phosphatase-like protein 2;Isoform 2 of CTD small phosphatase-like protein 2;Isoform 6 of CTD small phosphatase-like protein 2	CTSL2_MOUSE	5	7	5	5	5	5	4	3	5	5	6	6	1978.08	1724.76	885.839	2079.43	4745.88	2588.9	1149.38	2472.36	1688.83	1605.28	2060.97	2422.23
P26231	Ctnna1	Catenin alpha-1	CTNA1_MOUSE	1	3	2	1	NaN	NaN	NaN	NaN	1	1	NaN	1	20.2209	63.1698	56.3804	22.286					4.21944	7.40485		7.96701
Q9CWL8	Ctnnbl1	Beta-catenin-like protein 1	CTBL1_MOUSE	13	14	13	12	11	12	14	11	12	13	13	12	3794.91	4804.28	2951.44	3839.24	2467.37	2474.42	3301.53	2385.36	2987.41	3403.69	3131.68	2698.15
P70698	Ctps1	CTP synthase 1	PYRG1_MOUSE	21	25	20	24	23	19	24	22	23	25	24	24	9577.47	11730	7674.45	11470.7	9288.14	9231.25	9998.97	9627.39	9976.51	10009.1	9802.14	9400.08
P70303	Ctps2	CTP synthase 2	PYRG2_MOUSE	21	29	21	24	23	24	25	25	26	27	27	23	9888.84	14318.3	9024.44	12919.8	12019.2	13227.1	12904.2	11778.6	13848.2	13231.1	13120.3	11726.4
Q62018;Q62018-3	Ctr9	RNA polymerase-associated protein CTR9 homolog;Isoform 3 of RNA polymerase-associated protein CTR9 homolog	CTR9_MOUSE	14	18	11	17	8	9	13	12	11	11	15	13	14355.8	8520.02	697.405	4214.57	582.086	599.182	732.236	798.832	794.912	721.762	976.993	3777.03
P16675	Ctsa	Lysosomal protective protein	PPGB_MOUSE	9	10	9	10	9	10	9	10	10	10	10	10	15425.4	15981.8	9204.77	18423.3	16780.2	15819.3	16862.4	12619.9	16811	19838	18586.1	15461
P10605	Ctsb	Cathepsin B	CATB_MOUSE	14	15	13	13	12	13	15	13	14	14	14	13	99828	102011	87855.4	101879	66120.6	84402.5	82611.6	84877	86188.3	79282.1	98583.2	90658.5
P97821	Ctsc	Dipeptidyl peptidase 1	CATC_MOUSE	6	6	6	6	6	6	6	6	6	6	6	6	12273.5	11888.7	9033.63	14210.1	15816.8	16449.2	9681.81	11816.9	12025.5	11230.1	10795.5	9595.79
P18242	Ctsd	Cathepsin D	CATD_MOUSE	15	17	14	15	15	15	17	15	15	15	16	14	129967	121775	87970.5	145133	252671	202864	128773	230889	156677	144484	146780	166101
P70269	Ctse	Cathepsin E	CATE_MOUSE	1	2	2	2	1	2	2	2	2	2	2	2	960.279	1164.01	1449.12	1009.6	2119.98	1847.73	1340.64	1553.18	1623.46	1655.44	1358.18	1341.15
P28293	Ctsg	Cathepsin G	CATG_MOUSE	16	20	16	17	15	15	18	16	17	17	18	18	1814710	1971280	1392110	1833100	1538660	1389140	1728310	1523440	1708370	1531910	1410330	1322990
P49935	Ctsh	Pro-cathepsin H	CATH_MOUSE	7	8	8	9	8	7	8	9	7	9	8	9	19095.1	18029.6	17501.3	18603.8	15661.3	17432.7	17120.9	16540.2	16731.8	17773.1	16287	16498.5
P06797	Ctsl	Cathepsin L1	CATL1_MOUSE	3	3	3	3	3	3	3	3	4	4	3	3	1233.13	1241.45	786.816	1241.16	997.423	661.122	1007.01	866.755	1860.46	1807.98	1076.68	961.74
O70370	Ctss	Cathepsin S	CATS_MOUSE	3	4	3	3	3	3	5	3	5	5	6	4	1510.18	1212.59	1014.09	1150.52	1305.56	1617.32	2441.85	1630.33	2914.83	4704.19	5913.17	2766.04
Q9WUU7	Ctsz	Cathepsin Z	CATZ_MOUSE	11	12	12	12	12	12	11	12	13	12	12	12	61701	67423.5	50619.2	64391.9	53077.7	63487.9	65871.5	62692.1	69106.3	63375.5	64287.8	61724.5
Q99J10	Ctu1	Cytoplasmic tRNA 2-thiolation protein 1	CTU1_MOUSE	NaN	3	NaN	2	NaN	NaN	1	NaN	1	1	1	2		1162.53		5852.86			37.1501		44.5483	44.3757	6361.27	173.058
Q3U308	Ctu2	Cytoplasmic tRNA 2-thiolation protein 2	CTU2_MOUSE	6	8	7	10	5	9	8	7	7	9	8	8	599.49	1597.89	1251.14	2566.49	473.223	1507.55	1303.53	590.447	675.252	1058.83	2363.43	1505.29
Q9CXX9	Cuedc2	CUE domain-containing protein 2	CUED2_MOUSE	NaN	2	NaN	1	NaN	NaN	NaN	NaN	NaN	NaN	NaN	NaN		298.397		141.989
Q9WTX6	Cul1	Cullin-1	CUL1_MOUSE	23	30	21	30	26	25	28	23	24	26	24	23	5914.95	16654.9	5037.36	13245.3	25361.3	6836.27	4905.59	5940.69	6464.2	6649.06	5280.45	5622.02
Q9D4H8	Cul2	Cullin-2	CUL2_MOUSE	16	24	20	22	14	16	21	17	20	21	20	21	3050.84	5774.36	4816.83	5942.64	2947.97	4211.91	4242.22	3528.58	4333.83	4615.6	4429.81	4442.42
Q9JLV5	Cul3	Cullin-3	CUL3_MOUSE	36	40	34	42	39	38	40	38	39	40	41	40	13163.9	15828.9	14008.5	15734.4	20615.1	17079.3	15850.6	15915.7	16135.7	15552.5	16064.1	15094.5
Q3TCH7	Cul4a	Cullin-4A	CUL4A_MOUSE	14	18	12	18	15	14	19	15	16	18	16	19	1271.58	2134.49	950.182	2242.31	1775.49	1208.25	1678.26	1397.71	1976.34	1840.06	1819.01	3524.26
A2A432	Cul4b	Cullin-4B	CUL4B_MOUSE	24	32	29	29	26	29	30	26	31	32	30	28	5891.81	7168.07	8784.64	10320.8	8397.76	8711.76	7406.86	9682.48	10029.8	9344.56	8591.81	9346.23
Q9D5V5	Cul5	Cullin-5	CUL5_MOUSE	23	29	21	29	24	23	27	23	27	31	27	26	6663.05	6347.18	9444.58	7199.82	13521.7	10936.2	7213.16	11352.1	7192.43	7065.12	7397.39	7622.66
Q9CQ89	Cuta	Protein CutA	CUTA_MOUSE	NaN	2	NaN	2	NaN	NaN	1	1	1	1	1	1		6761.65		1499.86			84.006	114.673	170.72	91.9872	132.859	269.394
Q9D8X1	Cutc	Copper homeostasis protein cutC homolog	CUTC_MOUSE	5	6	4	6	5	4	5	4	5	5	5	5	1988.82	2764.21	1430.18	2521.44	1982.26	1750.63	1874.65	1585.24	1844.9	2017.41	2175.49	2186.91
P70403	Cux1	Protein CASP	CASP_MOUSE	3	3	2	3	1	3	NaN	2	2	3	4	2	217.055	110.114	41.5625	214.832	69.5836	49.9165		57.6839	83.7535	151.247	214.876	109.938
P53564-3	Cux1	Isoform 3 of Homeobox protein cut-like 1	CUX1_MOUSE	7	17	8	13	6	6	9	7	9	12	10	12	332.752	754.458	236.691	555.024	147.063	175.122	203.127	142.967	318.739	407.955	346.984	340.069
Q9JHS9	Cwc15	Spliceosome-associated protein CWC15 homolog	CWC15_MOUSE	5	6	7	7	6	7	6	5	6	6	5	4	4648.77	4380.49	4546.21	6127.61	4520.67	4073.62	3635.55	3668.5	4050.11	3481.13	3251.96	2794.62
Q8C5N3;Q8C5N3-2	Cwc22	Pre-mRNA-splicing factor CWC22 homolog;Isoform 2 of Pre-mRNA-splicing factor CWC22 homolog	CWC22_MOUSE	7	11	8	9	6	11	9	7	9	10	8	8	632.955	921.164	480.963	781.858	324.114	1130.35	539.396	876.391	584.629	996.734	505.601	882.102
Q9DBF7	Cwc25	Pre-mRNA-splicing factor CWC25 homolog	CWC25_MOUSE	4	5	4	5	3	2	5	3	4	3	3	2	300.155	810.934	418.556	336.62	461.01	114.442	565.727	401.281	583.499	223.744	350.314	126.582
Q3TKY6	Cwc27	Spliceosome-associated protein CWC27 homolog	CWC27_MOUSE	6	6	7	7	4	5	5	4	7	8	6	7	6246.6	3436.12	6861.55	3777.37	3093.99	3999.58	3072.19	3764.68	3450.32	3322.13	3075.48	3298.68
Q8CI33	Cwf19l1	CWF19-like protein 1	C19L1_MOUSE	9	10	7	10	7	8	10	7	9	11	10	9	1660.81	1986.66	1576.09	2228.37	1602.79	1586.54	1644.33	1527.62	1720.37	1871.39	1985.09	1655.17
Q8BG79	Cwf19l2	CWF19-like protein 2	C19L2_MOUSE	2	2	1	3	3	2	2	NaN	1	2	2	2	83.3997	46.9782	10.1702	46.7614	86.7873	80.6824	54.1208		18.3508	48.7705	38.1897	35.1413
P12850	Cxcl1	Growth-regulated alpha protein	GROA_MOUSE	NaN	NaN	NaN	NaN	NaN	NaN	1	NaN	1	1	1	1							751.55		3559.68	3445.32	1187.65	2955.61
P40224;P40224-1	Cxcl12	Stromal cell-derived factor 1;Isoform Alpha of Stromal cell-derived factor 1	SDF1_MOUSE	1	1	1	1	NaN	1	1	NaN	NaN	1	NaN	NaN	6325.66	5524.87	7519.44	5723.98		5519.8	3216.55			2568.46
P10889	Cxcl2	C-X-C motif chemokine 2	CXCL2_MOUSE	NaN	NaN	NaN	NaN	NaN	NaN	NaN	NaN	2	2	2	2									43762	75102.7	62910.1	67190.3
Q6W5C0	Cxcl3	C-X-C motif chemokine 3	CXCL3_MOUSE	NaN	NaN	NaN	NaN	NaN	NaN	1	NaN	1	1	1	1							66.212		10782.9	5104.52	5322.73	6224.35
P35343	Cxcr2	C-X-C chemokine receptor type 2	CXCR2_MOUSE	5	6	6	5	5	6	6	5	6	5	5	5	15308.8	33388.6	24347.9	31297.9	37785.7	43185.1	49075	43715	38119.7	39226.2	39608.7	39274
P70658;P70658-2	Cxcr4	C-X-C chemokine receptor type 4;Isoform CXCR4-A of C-X-C chemokine receptor type 4	CXCR4_MOUSE	1	2	1	2	1	1	1	1	2	2	2	2	95.2085	346.287	106.776	261.119	63.4354	80.4745	99.7897	69.5107	241.883	199.398	293.271	215.591
Q9CWW7	Cxxc1	CXXC-type zinc finger protein 1	CXXC1_MOUSE	8	9	5	7	4	4	7	5	6	7	6	6	1231.59	1253.46	736.092	1325.72	504.041	764.555	985.157	645.957	876.318	1018.83	1042.99	1035.76
Q6P1H1	Cyb561a3	Cytochrome b ascorbate-dependent protein 3	CYAC3_MOUSE	3	3	2	3	2	3	3	2	3	2	2	3	2218.72	5292.2	4411.05	4726.3	3784.3	3826.77	4233.11	4500.43	4585.19	4754.53	4131.47	4542.78
Q9WUE3	Cyb561d2	Cytochrome b561 domain-containing protein 2	C56D2_MOUSE	1	1	1	1	1	1	1	1	1	1	1	1	636.421	876.196	532.489	220.152	807.389	658.552	614.481	175.894	196.178	716.951	752.603	729.82
P56395	Cyb5a	Cytochrome b5	CYB5_MOUSE	5	5	5	5	5	5	5	5	5	5	5	5	19170	19937.7	12098.9	19566.3	16253.6	15343.4	14017	17230.1	13240.8	15005.6	15706.9	13201.5
Q9CQX2	Cyb5b	Cytochrome b5 type B	CYB5B_MOUSE	6	7	5	6	5	5	6	5	5	5	5	5	28409	26771.7	15065.8	28015.2	20550.8	19958.9	19379	20537.3	23667.4	21481	20953.2	16036.4
Q9DB73	Cyb5r1	NADH-cytochrome b5 reductase 1	NB5R1_MOUSE	10	10	10	9	9	10	10	9	11	10	9	10	4649.98	6257.19	4942.86	5908.9	5455.41	5528.92	5775.54	5493.04	6580.61	6416.82	6144.76	6657.23
Q9DCN2;Q9DCN2-2	Cyb5r3	NADH-cytochrome b5 reductase 3;Isoform 2 of NADH-cytochrome b5 reductase 3	NB5R3_MOUSE	13	16	14	17	14	15	14	13	14	15	15	14	14880.2	17257.3	15258.9	17993.3	19432	17156.7	13935	15711.7	16640.1	16862.5	15750	15970.4
Q3TDX8	Cyb5r4	Cytochrome b5 reductase 4	NB5R4_MOUSE	24	26	23	26	25	27	26	25	24	26	26	26	19037.2	25317.4	22296.8	16862.3	27823.9	24649.4	22561.4	14089.8	26750.1	17660	24411.7	14665.1
Q61462	Cyba	Cytochrome b-245 light chain	CY24A_MOUSE	8	8	8	8	8	8	8	8	8	8	8	8	571743	684656	654547	691921	675934	687720	723266	771760	658367	609814	579724	640976
Q61093	Cybb	Cytochrome b-245 heavy chain	CY24B_MOUSE	29	30	28	29	29	29	29	28	29	29	30	28	420904	621928	454099	545485	510517	540158	562483	555635	537392	535708	545620	519724
Q3TYS2	Cybc1	Cytochrome b-245 chaperone 1	CYBC1_MOUSE	9	9	9	9	9	9	9	9	9	9	9	9	43352.6	60462.5	48640.5	60375.7	54045.1	56282	59025.3	54864	59382.3	61000.8	61421.8	59997.2
Q9D0M3;Q9D0M3-2	Cyc1	Cytochrome c1, heme protein, mitochondrial;Isoform 2 of Cytochrome c1, heme protein, mitochondrial	CY1_MOUSE	11	11	10	11	10	11	11	11	11	11	11	11	22568.8	26713.5	19641.7	27925.6	19525.2	20004.6	19987.4	19931.7	20024.3	22096.5	23418.5	25045.2
P62897	Cycs	Cytochrome c, somatic	CYC_MOUSE	9	9	8	8	8	8	9	8	9	9	9	8	282599	282552	221171	262524	163908	199924	236949	211840	245958	240917	237751	238273
Q7TMB8	Cyfip1	Cytoplasmic FMR1-interacting protein 1	CYFP1_MOUSE	45	49	43	49	49	47	49	48	47	48	47	47	20223.9	29377.1	24082.4	29651.1	28232.5	27180.1	25682.5	27453	24545.5	24236.6	24810.9	23861
Q5SQX6	Cyfip2	Cytoplasmic FMR1-interacting protein 2	CYFP2_MOUSE	34	40	34	37	36	37	36	37	37	37	37	37	17223.4	25076.3	18868.6	25066.5	21475.7	21859.8	19157.9	22802.9	23045.4	20752.3	21033.7	20647.3
Q9QXA1	Cyhr1	Cysteine and histidine-rich protein 1	CYHR1_MOUSE	1	3	2	2	2	2	3	2	3	4	2	2	272.847	613.164	394.976	634.725	558.394	455.267	500.008	495.382	698.32	713.877	516.566	527.04
Q80TQ2;Q80TQ2-2	Cyld	Ubiquitin carboxyl-terminal hydrolase CYLD;Isoform 1 of Ubiquitin carboxyl-terminal hydrolase CYLD	CYLD_MOUSE	6	17	5	12	9	9	9	9	9	13	10	8	757.28	2666.92	431.57	2026.75	666.246	912.167	690.275	1026.16	17263.4	883.789	750.251	639.662
Q8BKE6	Cyp20a1	Cytochrome P450 20A1	CP20A_MOUSE	7	8	8	9	5	8	7	7	8	8	8	9	676.823	1345.58	1328.42	1480.33	702.536	1192.68	1021.14	920.302	1171.01	1266.69	1215.36	1237.58
Q99N16	Cyp4f3	Cytochrome P450 4F3	CP4F3_MOUSE	18	18	16	19	19	20	20	19	20	20	21	20	10641.1	9728.27	5507.73	8095.57	14126.6	13090.5	15718.5	10524.8	16563.5	12994.2	17282.3	13530.8
Q921M7	Cyrib	CYFIP-related Rac1 interactor B	CYRIB_MOUSE	23	24	20	22	20	24	23	20	22	21	22	21	376756	486710	453756	496448	513559	563743	487645	533091	530161	524487	543620	524102
Q8K353	Cystm1	Cysteine-rich and transmembrane domain-containing protein 1	CYTM1_MOUSE	NaN	1	NaN	1	NaN	1	1	NaN	NaN	NaN	1	NaN		2098.34		2419.52		2414.32	1861.33				1959.07
Q9QX11;Q9QX11-2	Cyth1	Cytohesin-1;Isoform 2 of Cytohesin-1	CYH1_MOUSE	14	15	15	15	16	15	16	15	15	15	16	17	40368.2	18256.3	67113.5	32748.5	42723.7	31294	21524.3	50005.1	27751.1	28080.1	26010.1	31377.4
P63034;P63034-2	Cyth2	Cytohesin-2;Isoform 2 of Cytohesin-2	CYH2_MOUSE	2	5	1	2	2	2	3	2	3	4	4	3	369.486	1027.7	207.226	512.444	571.719	523.89	620.192	638.825	725.902	711.11	914.058	685.103
Q80YW0	Cyth4	Cytohesin-4	CYH4_MOUSE	17	17	14	17	17	16	16	17	16	17	17	17	16285.3	18496.3	16584.9	20831.1	20630.3	21554.6	20433	21346.6	20086.7	20379.2	21573.3	20641.1
Q91VY6	Cytip	Cytohesin-interacting protein	CYTIP_MOUSE	6	7	6	6	7	7	7	7	5	4	6	5	1583.27	2290.51	2569.01	1752.35	3303.69	3699.15	3185	8424.6	828.606	705.67	840.169	5419.01
Q8BHG2;Q8BHG2-3	Czib	CXXC motif containing zinc binding protein;Isoform 3 of CXXC motif containing zinc binding protein	CZIB_MOUSE	6	6	7	5	6	4	7	6	7	6	6	6	17424.3	22806.1	20552.6	17670.4	14604.2	13917.7	15674.8	13137.8	22638.7	17224.4	22171.6	20207.7
Q91YN0	D6Wsu163e	Protein C12orf4 homolog	CL004_MOUSE	4	8	3	5	3	3	7	6	6	6	5	4	1743.49	1200.37	876.813	555.757	260.559	217.675	1509.62	553.849	592.66	567.739	491.253	361.822
Q8R1F0	D8Ertd738e	Leydig cell tumor 10 kDa protein homolog	L10K_MOUSE	6	6	6	6	6	5	6	5	5	7	7	6	17573.4	19191.3	22676.8	17108.6	21605.9	23132.5	16947.2	21996.5	17308.4	21131.6	20859.5	25882.7
Q3UHC7;Q3UHC7-2;Q3UHC7-3;Q3UHC7-4	Dab2ip	Disabled homolog 2-interacting protein;Isoform 2 of Disabled homolog 2-interacting protein;Isoform 3 of Disabled homolog 2-interacting protein;Isoform 4 of Disabled homolog 2-interacting protein	DAB2P_MOUSE	4	7	4	7	4	4	5	3	6	3	4	4	330.998	511.58	427.594	415.948	337.677	264.741	255.698	164.552	398.846	187.793	207.058	223.982
Q9QYB2;Q9QYB2-2	Dach1	Dachshund homolog 1;Isoform 2 of Dachshund homolog 1	DACH1_MOUSE	3	4	3	4	NaN	NaN	3	3	4	4	3	3	1412.16	1094.18	865.001	1037.08			570.194	460.616	488.887	535.292	310.362	417.649
P61804	Dad1	Dolichyl-diphosphooligosaccharide--protein glycosyltransferase subunit DAD1	DAD1_MOUSE	4	4	4	4	3	4	4	4	4	4	3	4	33871.4	40054.4	17458.2	35462.1	11851.3	19447.8	13930.5	25108.6	14817.2	12385.9	11213.6	15219.7
Q91WC9	Daglb	Diacylglycerol lipase-beta	DGLB_MOUSE	13	14	14	14	13	13	14	14	14	15	15	14	3157.63	5335.77	3329.9	5725.75	3588.89	3996.52	4234.82	4331.36	4541.58	4343.09	4506.24	4187.67
Q91XC8	Dap	Death-associated protein 1	DAP1_MOUSE	2	3	2	2	2	2	3	2	2	2	2	2	8148.22	10816.5	12420.5	7101.52	12816.8	17834.3	13030.5	12472.6	9627.05	17781.5	9344.54	10216.7
Q8VDF3	Dapk2	Death-associated protein kinase 2	DAPK2_MOUSE	5	6	6	6	7	6	6	6	6	6	5	6	24381.4	1769.56	1030.35	14175.9	15754.6	15872.5	20325.1	1778.55	15577.4	3390.77	1422.82	6003.98
Q9QXT1	Dapp1	Dual adapter for phosphotyrosine and 3-phosphotyrosine and 3-phosphoinositide	DAPP1_MOUSE	4	6	4	5	5	5	4	4	5	5	5	5	901.489	2979.93	859.073	1734.7	2756.53	1637.02	1406.62	1463.2	1474.71	1427.19	2223.12	1432.86
Q922B2	Dars1	Aspartate--tRNA ligase, cytoplasmic	SYDC_MOUSE	39	40	38	37	37	37	39	37	40	38	39	39	214970	286548	235990	275741	230727	243002	247994	242241	257997	256375	262713	255693
Q8BIP0	Dars2	Aspartate--tRNA ligase, mitochondrial	SYDM_MOUSE	1	5	1	3	NaN	NaN	3	1	3	3	2	2	40.5021	496.184	31.8762	237.292			156.942	29.0097	206.056	268.685	54.305	65.4739
Q9JII5;Q9JII5-2	Dazap1	DAZ-associated protein 1;Isoform 2 of DAZ-associated protein 1	DAZP1_MOUSE	11	12	11	12	12	12	11	12	12	12	12	12	38614.8	41833.6	31035.8	53967.6	40454.6	40898.1	42502.2	37323.7	48051.9	48302	46253.1	40695.7
P31786	Dbi	Acyl-CoA-binding protein	ACBP_MOUSE	3	5	3	3	3	3	5	3	3	5	3	3	89070.2	139524	86561.9	120491	122635	99833.5	94597.7	87333.1	56004.2	66302.3	63691.5	55868.2
Q62418	Dbnl	Drebrin-like protein	DBNL_MOUSE	25	27	23	26	25	24	26	24	26	27	27	25	138480	143097	128211	133246	138055	138200	140398	137638	148090	147603	142288	138291
Q923B1	Dbr1	Lariat debranching enzyme	DBR1_MOUSE	6	8	5	8	6	5	9	7	8	8	8	7	651.677	1388.45	745.734	1153.66	356.767	379.383	904.65	710.507	863.457	1082.22	870.832	657.656
P53395	Dbt	Lipoamide acyltransferase component of branched-chain alpha-keto acid dehydrogenase complex, mitochondrial	ODB2_MOUSE	4	7	4	5	5	5	5	4	6	5	6	6	530.943	1260.54	1812.38	1837.18	1500.95	1133.85	863.324	1514.39	2019.81	1542.16	1479.86	1473.25
A2AKB9;A2AKB9-2;A2AKB9-4	Dcaf10	DDB1- and CUL4-associated factor 10;Isoform 2 of DDB1- and CUL4-associated factor 10;Isoform 4 of DDB1- and CUL4-associated factor 10	DCA10_MOUSE	2	1	1	1	1	1	1	1	1	1	1	1	6170.69	6507.72	7443.99	5749.05	10267.9	8623.73	9069.96	9637.88	9517.1	10165.8	9304.78	9556.72
Q91VU6	Dcaf11	DDB1- and CUL4-associated factor 11	DCA11_MOUSE	6	5	5	4	4	4	5	4	6	5	5	4	2673.85	872.153	554.834	617.862	560.21	695.855	637.778	550.983	1045.47	985.732	986.865	757.792
Q80T85	Dcaf5	DDB1- and CUL4-associated factor 5	DCAF5_MOUSE	9	11	8	11	6	6	9	9	7	7	9	6	482.254	641.721	515.524	717.126	343.568	447.212	1812.26	469.322	473.857	465.974	444.302	267.454
P61963	Dcaf7	DDB1- and CUL4-associated factor 7	DCAF7_MOUSE	6	8	8	10	6	6	6	9	9	9	11	10	3913.53	4699.15	5256.03	5315.76	3817.84	3661.51	3391.59	5041.91	3699.18	3667.98	4828.21	5155.99
Q8N7N5	Dcaf8	DDB1- and CUL4-associated factor 8	DCAF8_MOUSE	6	7	6	10	3	3	7	5	5	9	4	6	784.737	1110.04	754.481	1773.94	176.867	323.142	730.641	595.549	540.369	2575.83	685.556	486.315
Q8BHC4	Dcakd	Dephospho-CoA kinase domain-containing protein	DCAKD_MOUSE	5	8	6	7	5	6	8	6	6	6	6	6	2900.31	4346.39	2802.63	4080.01	2482.36	2546.33	4643.01	2983.16	3145.78	3004.3	3206.93	3028.95
P43346	Dck	Deoxycytidine kinase	DCK_MOUSE	10	13	10	10	11	11	11	11	11	12	12	12	9485.88	15638.4	7884.42	12234.4	12152.5	11696.2	12674.8	11460.7	14270.6	14296.9	14196.9	12867.4
Q91YD3	Dcp1a	mRNA-decapping enzyme 1A	DCP1A_MOUSE	10	13	9	13	10	9	9	10	12	12	12	12	1803.54	1946.05	957.872	1877.28	1176.77	845.095	794.395	1352.81	1433.73	1520.43	1588.61	1251.53
Q9DAR7	Dcps	m7GpppX diphosphatase	DCPS_MOUSE	17	18	16	19	16	17	17	17	17	18	18	17	40216.6	45177.4	32419.2	41903.9	34894.7	35017.9	37509.4	35121.1	37914.6	39929.2	38094.6	38202.8
O08788;O08788-2	Dctn1	Dynactin subunit 1;Isoform 2 of Dynactin subunit 1	DCTN1_MOUSE	49	50	50	53	45	50	48	48	52	54	55	53	14798	14514.3	12588.3	16218.5	15860.4	16479.4	13868.8	14834.6	14893.6	15464.5	16610.9	15535.4
Q99KJ8	Dctn2	Dynactin subunit 2	DCTN2_MOUSE	19	20	16	19	16	18	18	17	16	17	18	17	48325.5	47349.3	43400.7	47137.7	51453	50794.7	44846.8	48249.7	46786.4	47515.8	43808.9	44506.3
Q9Z0Y1	Dctn3	Dynactin subunit 3	DCTN3_MOUSE	7	10	6	9	6	8	9	7	9	9	7	8	4974.9	23165.5	6346.59	12662.4	8920.12	8552.86	8795.39	9106.93	7841.96	8477.38	6248.31	6404.89
Q8CBY8-2	Dctn4	Isoform 2 of Dynactin subunit 4	DCTN4_MOUSE	16	16	14	15	13	14	15	15	15	16	15	17	8883.83	11319	4864.4	7084.49	6624.26	6273.39	8475.29	7166.82	8162.06	8060.73	7605.59	11875.9
Q9QZB9	Dctn5	Dynactin subunit 5	DCTN5_MOUSE	4	6	6	6	6	5	4	4	6	6	6	6	3502.35	6350.6	8245.44	9062.83	17368.5	3050.24	3575.09	2819.63	7786.05	6938.47	7402.67	8741.57
Q9WUB4	Dctn6	Dynactin subunit 6	DCTN6_MOUSE	4	4	3	3	4	3	5	3	4	5	4	3	4499.09	3353.27	1704.24	2502.4	3933.42	1828.62	2668.99	1542.8	1904.01	4804.11	3140.06	3195.12
Q9QZ73	Dcun1d1	DCN1-like protein 1	DCNL1_MOUSE	7	8	4	5	4	4	7	3	8	9	6	5	5894.27	6645.65	6059.19	5738.29	4187.91	5355.46	4827.02	5092.8	5997.35	7125.42	5203.15	5056.91
Q8BZJ7;Q8BZJ7-2;Q8BZJ7-4	Dcun1d2	DCN1-like protein 2;Isoform 2 of DCN1-like protein 2;Isoform 3 of DCN1-like protein 2	DCNL2_MOUSE	2	2	2	3	3	2	2	2	2	3	2	2	439.905	705.09	700.148	1070.61	1365.52	795.434	768.522	714.174	722.297	1125.87	645.384	635.264
Q8K0V2	Dcun1d3	DCN1-like protein 3	DCNL3_MOUSE	1	2	1	NaN	NaN	NaN	1	NaN	1	2	1	1	48.3278	252.946	79.0575				216.315		64.886	208.409	98.2405	147.692
Q9CXV9	Dcun1d5	DCN1-like protein 5	DCNL5_MOUSE	NaN	2	1	2	NaN	NaN	2	NaN	2	1	NaN	2		596.837	51.8206	556.912			301.696		343.257	58.8158		339.749
Q91X52	Dcxr	L-xylulose reductase	DCXR_MOUSE	5	5	4	7	4	4	6	6	4	6	7	6	1844.25	2008.57	1736.14	2553.14	3246.9	2084.55	7019.55	2184.13	1818.31	2122.55	2435.92	9537.37
Q3U1J4	Ddb1	DNA damage-binding protein 1	DDB1_MOUSE	47	49	45	49	49	48	49	48	47	48	47	50	86201.6	45204.8	64320.2	54294	42852.7	44970.9	51877.8	49359	38724.4	41837.7	39372.4	40257.1
Q80Y98	Ddhd2	Phospholipase DDHD2	DDHD2_MOUSE	6	9	7	6	6	8	5	5	5	5	6	6	1008.58	967.565	668.052	907.935	588.074	1970.77	646.456	642.352	606.552	418.677	551.242	1313.73
A2ADY9	Ddi2	Protein DDI1 homolog 2	DDI2_MOUSE	14	14	14	13	14	12	13	15	14	14	14	14	12691.3	11900.6	23156.3	13641.7	26682.5	21259.8	12858.2	26038.3	19615	18768.7	18100.2	20547.2
O54734	Ddost	Dolichyl-diphosphooligosaccharide--protein glycosyltransferase 48 kDa subunit	OST48_MOUSE	18	19	16	18	15	15	17	15	18	17	18	16	54416.1	60977.9	42987.1	62477.4	42035.7	39159.7	36387	36312.7	40738.2	41850.1	42159.6	37842.6
Q80WW9	Ddrgk1	DDRGK domain-containing protein 1	DDRGK_MOUSE	2	2	2	1	2	2	2	2	2	2	1	2	1470.51	1334.41	1174.82	1161.97	1322.27	1064.99	1035.82	1633.75	1454.44	405.815	839.07	1433.35
O35215	Ddt	D-dopachrome decarboxylase	DOPD_MOUSE	6	7	6	7	7	7	6	6	6	8	6	6	40350.9	42594.8	29296.4	37807.8	32846.5	37874.3	33678	31927.8	39016.3	38955.4	32633.3	34612.8
Q91VR5	Ddx1	ATP-dependent RNA helicase DDX1	DDX1_MOUSE	32	33	30	33	29	31	33	30	34	34	31	33	21920.4	25317.8	18342	25214.6	18456	18912.3	20721.9	18889.4	22487.9	22029.9	20586.9	20415.5
Q501J6	Ddx17	Probable ATP-dependent RNA helicase DDX17	DDX17_MOUSE	30	30	30	31	30	30	31	29	31	31	29	30	89373.2	95707.6	75089.5	91213.2	66795.3	71106	68969.8	67274.6	78035.8	80527	79334.4	78377.9
Q8K363	Ddx18	ATP-dependent RNA helicase DDX18	DDX18_MOUSE	1	2	NaN	2	NaN	NaN	NaN	NaN	NaN	NaN	NaN	NaN	101.285	157.424		128.861
Q61655	Ddx19a	ATP-dependent RNA helicase DDX19A	DD19A_MOUSE	23	25	20	22	20	21	24	20	23	24	21	20	24857	27713	21633.9	25007	26240.2	24076	25018.5	21730	20386.9	21993.4	21279.6	19266.9
Q8R3C7	Ddx19b	DEAD (Asp-Glu-Ala-Asp) box polypeptide 19b	Q8R3C7_MOUSE	2	2	1	1	1	1	2	1	1	1	1	1	784.608	721.618	37.2136	108.518	59.4901	86.4345	164.407	74.7745	121.938	113.826	127.223	88.4916
Q9JJY4	Ddx20	Probable ATP-dependent RNA helicase DDX20	DDX20_MOUSE	6	7	2	5	2	1	4	3	5	6	3	6	345.874	583.001	122.576	946.07	304.676	65.318	169.7	211.865	357.573	384.078	316.685	252.61
Q9JIK5	Ddx21	Nucleolar RNA helicase 2	DDX21_MOUSE	26	29	19	26	13	16	24	14	16	19	18	18	6230.26	6975.9	3082.41	6872.4	1906.67	2689.91	2702.01	1916.39	1915.52	2528.96	4192.57	2438.42
D3Z0M9	Ddx23	DEAD (Asp-Glu-Ala-Asp) box polypeptide 23	D3Z0M9_MOUSE	21	27	22	25	22	22	25	22	24	24	21	23	5420.28	6944.62	4834.56	6939.06	5425.16	5198.54	5384.98	5089.66	5725.94	5781.48	5016.63	5057.41
Q8VDW0-2	Ddx39a	Isoform 2 of ATP-dependent RNA helicase DDX39A	DX39A_MOUSE	1	NaN	1	1	1	1	NaN	1	1	1	1	1	169.732		1862.1	1623.48	1506.06	1120.63		1526.54	1236.73	1053.69	1047.42	1234.62
Q8VDW0	Ddx39a	ATP-dependent RNA helicase DDX39A	DX39A_MOUSE	22	22	22	22	22	22	21	23	22	22	22	23	137630	165698	111843	165784	117473	121467	142232	111599	139671	130795	133176	132878
Q9Z1N5	Ddx39b	Spliceosome RNA helicase Ddx39b	DX39B_MOUSE	17	17	15	18	17	17	17	17	17	17	17	17	57798.7	68691.9	58777.8	67924.7	54661.1	57816.2	56519.9	57771.7	60927.4	60259.7	62348.3	60648
Q62167	Ddx3x	ATP-dependent RNA helicase DDX3X	DDX3X_MOUSE	42	44	41	43	39	42	42	40	39	41	41	41	80786.7	93628.3	68094.2	89471.6	58309.4	58889.9	59721.5	49577.8	66105	66775.4	65311.2	60378.8
Q62095	Ddx3y	ATP-dependent RNA helicase DDX3Y	DDX3Y_MOUSE	4	4	2	2	3	3	3	2	2	3	3	3	1224.23	2410.98	5216.28	99.7316	2767.85	1592.71	523.572	495.593	594.39	669.735	912.539	577.397
Q91VN6	Ddx41	Probable ATP-dependent RNA helicase DDX41	DDX41_MOUSE	8	10	7	10	4	9	7	5	7	7	10	7	3669.66	2172.37	3308.1	5816.85	1146.46	4083.23	3524.62	642.37	2193.01	3851.33	2189.11	3503.95
Q810A7	Ddx42	ATP-dependent RNA helicase DDX42	DDX42_MOUSE	29	31	26	30	26	24	30	26	27	29	27	27	9286.45	11630.4	4817.79	8855.86	6340.56	4214	5668.6	5325.51	6608.69	6494.38	6282	5520.23
Q569Z5	Ddx46	Probable ATP-dependent RNA helicase DDX46	DDX46_MOUSE	39	36	36	40	35	36	37	33	37	40	36	38	9747.72	9575.06	10871.8	11108	14572.5	7761.88	12283.3	6892.67	8774.51	10011.6	8680.54	8215.08
Q61656	Ddx5	Probable ATP-dependent RNA helicase DDX5	DDX5_MOUSE	30	29	25	31	25	25	28	23	27	28	27	27	74012.8	74377.2	68514.5	80829.8	59096.4	60222.8	53039.7	58899.1	67473.3	70267.4	67291.8	66090.2
Q99MJ9	Ddx50	ATP-dependent RNA helicase DDX50	DDX50_MOUSE	2	6	1	4	1	NaN	NaN	NaN	1	NaN	2	NaN	234.056	630.551	8.58255	364.002	18.6978				25.7813		101.973
Q6ZPL9	Ddx55	ATP-dependent RNA helicase DDX55	DDX55_MOUSE	4	2	NaN	4	1	1	1	1	2	2	1	3	2964.25	772.839		1266.83	39.1355	42.4168	43.8179	42.0132	958.935	262.809	39.1313	571.614
Q6Q899	Ddx58	Antiviral innate immune response receptor RIG-I	DDX58_MOUSE	37	41	36	40	39	36	38	38	39	43	40	38	10684.4	13776.7	13649.7	18319.7	16192.1	13606.1	13319.2	13758.3	16702.6	21922	15390.8	14568.7
P54823	Ddx6	Probable ATP-dependent RNA helicase DDX6	DDX6_MOUSE	23	23	20	23	24	22	23	20	24	24	25	22	42524	42314.7	35609.2	43250.6	37527	36591	38112.9	36514	40929.4	44577.9	46038.9	39817.4
E9PZQ1;G3X9F7	Ddx60	DEAD (Asp-Glu-Ala-Asp) box polypeptide 60	E9PZQ1_MOUSE;G3X9F7_MOUSE	6	14	8	14	13	20	15	13	21	21	19	18	183.255	457.591	251.305	712.331	619.234	1136.14	685.864	853.216	1008.88	1356.42	1017.04	797.031
Q9CQ62	Decr1	2,4-dienoyl-CoA reductase, mitochondrial	DECR_MOUSE	7	7	7	7	6	7	7	7	7	7	7	7	5689.79	5986.81	4714.76	5374.42	5406.48	4907.94	4601.38	5326.98	5471.26	5330.91	5567.58	6006.47
Q8C2K1	Def6	Differentially expressed in FDCP 6	DEFI6_MOUSE	24	26	24	26	26	25	24	25	24	24	25	25	16433.2	20136.7	16338.8	24194.2	38426.4	21373.6	16723.1	30859.2	20430.2	19747	19837.1	19985.9
Q99J78;Q99J78-2	Def8	Differentially expressed in FDCP 8;Isoform 2 of Differentially expressed in FDCP 8	DEFI8_MOUSE	2	4	2	3	2	1	1	2	5	3	3	2	228.999	637.467	238.832	513.115	386.674	73.3607	48.6199	477.85	747.529	405.874	418.7	252.875
O09005	Degs1	Sphingolipid delta(4)-desaturase DES1	DEGS1_MOUSE	3	5	4	4	4	4	3	4	4	4	4	4	6816.36	8443.61	6488.84	7968.54	5142.25	5305.11	5679.42	6079.36	6511.48	6456.75	7887.83	5609.34
Q7TNV0	Dek	Protein DEK	DEK_MOUSE	20	21	17	20	18	18	20	18	18	19	18	18	99391	104695	107923	116798	103064	98353.7	101109	98866.2	116916	104837	103382	107839
Q9D8N2	Dennd10	DENN domain-containing protein 10	DEN10_MOUSE	10	12	9	12	10	9	8	9	12	12	11	12	3958.54	5822.52	5294.82	6705.83	5514.15	4535.84	4932.75	5753.42	6281.67	6765.85	5964.08	6705.49
Q3UHG7;Q3UHG7-2	Dennd11	DENN domain-containing protein 11;Isoform 2 of DENN domain-containing protein 11	DEN11_MOUSE	4	7	5	8	3	2	4	3	5	5	5	5	1795.14	2140.04	791.136	2922	776.723	510.381	953.457	734.839	1388.42	1286.31	1524.86	1250.11
Q8K382	Dennd1a	DENN domain-containing protein 1A	DEN1A_MOUSE	1	1	1	1	1	1	1	1	1	1	1	1	363.808	431.794	653.629	608.224	827.388	710.669	446.764	706.149	566.041	1049.03	473.304	516.641
Q3U1T9	Dennd1b	DENN domain-containing protein 1B	DEN1B_MOUSE	4	4	7	4	6	5	5	6	5	6	4	6	320.985	612.581	541.132	268.194	473.071	496.181	354.492	505.917	438.462	560.763	370.823	509.923
Q8CFK6	Dennd1c	DENN domain-containing protein 1C	DEN1C_MOUSE	10	15	9	12	11	13	14	12	13	14	11	11	1900.18	3389.16	1579.31	4670.1	2785.22	4402.65	2704.38	6420.6	2463.34	4192.13	2249.09	3977.33
Q91VV4-2	Dennd2d	Isoform 2 of DENN domain-containing protein 2D	DEN2D_MOUSE	6	6	5	6	6	7	5	6	5	5	5	6	1852.45	2809.97	1242.95	2367.84	2265.28	5193.48	1696.63	3730.63	1602.43	1313.85	1713.41	1698.95
A2RT67	Dennd3	DENN domain-containing protein 3	DEND3_MOUSE	17	30	20	31	23	27	29	31	33	36	36	32	1212.61	2267.79	1648.58	2011.13	2433.34	2599.27	2533.02	2775.38	3130.63	3291.35	3465.37	2682.66
E9Q8V6	Dennd4a	DENN/MADD domain-containing 4A	E9Q8V6_MOUSE	7	14	9	15	8	11	11	13	13	15	13	13	166.026	427.433	386.576	499.088	241.211	2135.61	307.401	429.334	383.066	421.599	550.861	394.915
Q3U1Y4	Dennd4b	DENN domain-containing protein 4B	DEN4B_MOUSE	20	30	19	26	22	21	25	18	27	25	25	25	1809.24	4425.66	1409.5	4369.58	4721.03	1764.56	3616.02	1734.95	2507.51	4699.15	2465.08	4912.47
A6H8H2;A6H8H2-2	Dennd4c	DENN domain-containing protein 4C;Isoform 2 of DENN domain-containing protein 4C	DEN4C_MOUSE	8	10	4	8	6	4	7	2	5	9	9	6	532.79	730.793	405.013	280.282	225.192	76.7822	264.221	356.362	213	364.512	236.395	276.463
Q6PAL8	Dennd5a	DENN domain-containing protein 5A	DEN5A_MOUSE	14	18	12	15	14	15	15	14	13	18	15	16	21495.6	23017	22533.5	20739.2	21602.7	24355.5	26979.9	23877.8	22985.2	25359.4	21721.5	24231.5
Q9CQJ6	Denr	Density-regulated protein	DENR_MOUSE	8	9	7	8	8	8	9	8	9	9	8	8	16280.8	15017.2	12343.6	14930.4	15573.1	15271.7	14100.8	15158.1	15408.8	15223.8	12696.9	14960.6
Q91YP3	Dera	Deoxyribose-phosphate aldolase	DEOC_MOUSE	17	18	16	17	16	16	17	17	17	17	18	17	22769.1	32170.6	20309	28804.4	26550.6	25870	26489.9	25093.7	35282.1	26299.5	30312.7	27917.8
Q99J56	Derl1	Derlin-1	DERL1_MOUSE	5	6	5	6	4	5	6	4	5	6	6	5	6013.23	12574.7	8929.53	10654.9	6433.67	10201.5	9764.56	6176.19	6621.42	9502.38	10158.2	9859.06
P0CG14	Derpc	Decreased expression in renal and prostate cancer protein	DERPC_MOUSE	9	9	8	9	8	9	9	9	9	9	9	9	4868.18	5933.45	5375.72	5552.46	5889.83	5863.03	5070.72	5955.58	5218.01	5499.92	4978.96	5533.99
P31001	Des	Desmin	DESM_MOUSE	1	1	1	1	1	1	1	1	1	1	1	1	163.684	161.23	327.289	292.311	408.273	348.93	167.83	397.933	361.169	328.819	289.239	427.65
O54786	Dffa	DNA fragmentation factor subunit alpha	DFFA_MOUSE	6	6	5	6	6	5	8	5	7	6	6	6	3377.13	3170.1	5247.88	2967.59	4259.23	2894.39	4309.95	4178.11	2926.29	4063.2	2663.49	2645.71
O54788	Dffb	DNA fragmentation factor subunit beta	DFFB_MOUSE	1	3	NaN	2	NaN	NaN	NaN	NaN	NaN	1	1	NaN	47.2251	299.998		325.617						229.188	33.8349
Q9Z2A7	Dgat1	Diacylglycerol O-acyltransferase 1	DGAT1_MOUSE	9	9	9	9	9	9	8	9	9	8	10	9	17170.4	22772.2	21844.1	21599.4	22663.9	24253	24379.1	23423.1	27062.6	28006.2	25969.5	24809.7
O88673	Dgka	Diacylglycerol kinase alpha	DGKA_MOUSE	7	13	7	11	4	5	10	7	7	10	8	10	583.934	1050.03	707.351	997.696	338.225	323.871	554.684	682.56	509.503	648.962	523.077	739.624
Q91WG7	Dgkg	Diacylglycerol kinase gamma	DGKG_MOUSE	13	15	12	14	11	12	14	14	11	15	12	13	2883.75	4216.19	2289.05	4483.14	5127.87	2856.13	2538.58	4471.97	2673.17	5570.07	4079.84	3957.77
A0A2I3BQ48	Dgkh	Diacylglycerol kinase	A0A2I3BQ48_MOUSE	11	17	11	14	10	11	15	9	13	17	18	14	1604.22	1657.68	733.879	1441.95	437.492	1192.18	1135.37	626.893	1336.61	1201.88	2400.62	1018.34
Q80UP3	Dgkz	Diacylglycerol kinase zeta	DGKZ_MOUSE	19	22	15	23	20	19	20	17	22	23	22	21	5284.22	5320.96	2712.4	5937.24	4837.67	3654.19	4560.33	3772.4	4920.78	5421.85	5326.61	4546.99
Q8BH86	Dglucy	D-glutamate cyclase, mitochondrial	GLUCM_MOUSE	6	8	7	9	10	12	7	11	11	13	8	10	839.058	17105	1103.55	1358.77	22660.5	12729.5	1166.36	2137.82	19108.3	12266.7	1575.65	2166.56
Q9QX60;Q9QX60-2	Dguok	Deoxyguanosine kinase, mitochondrial;Isoform 2 of Deoxyguanosine kinase, mitochondrial	DGUOK_MOUSE	2	3	2	2	2	2	2	2	2	2	1	2	4608.42	3296.64	3394.66	3242.69	3612.37	2538.09	2668.8	2960.33	2779.88	2800.86	2014.48	2878.05
O88455	Dhcr7	7-dehydrocholesterol reductase	DHCR7_MOUSE	4	6	4	5	4	3	4	4	6	6	5	4	572.199	1045.3	631.307	906.397	683.427	566.955	634.762	616.66	804.203	842.422	744.573	637.786
Q9DBB8	Dhdh	Trans-1,2-dihydrobenzene-1,2-diol dehydrogenase	DHDH_MOUSE	10	9	9	7	8	10	10	10	9	9	9	10	4605.7	4651.17	4171.56	3580.98	6495.37	7586.23	4664.55	7830.66	5204.24	5202.69	4854.34	7049.37
P00375	Dhfr	Dihydrofolate reductase	DYR_MOUSE	10	11	9	10	10	9	13	9	11	12	13	9	45622.3	52289.9	37198.8	47948.5	46884.9	41662.6	51376.6	40065.1	51011.2	52923.3	62922.1	41261.1
O35435	Dhodh	Dihydroorotate dehydrogenase (quinone), mitochondrial	PYRD_MOUSE	1	3	NaN	3	NaN	NaN	NaN	3	3	2	NaN	3	175.452	526.384		555.423				479.756	325.398	326.007		528.844
Q99L04	Dhrs1	Dehydrogenase/reductase SDR family member 1	DHRS1_MOUSE	21	21	19	20	20	19	20	19	19	19	20	19	41104.2	50907.5	40954.5	47581	40441	37489.3	41229.9	37250.1	44122.3	43476	46766.4	41028.8
Q3U0B3	Dhrs11	Dehydrogenase/reductase SDR family member 11	DHR11_MOUSE	5	7	4	7	5	5	6	6	6	7	5	5	3508.57	6620.96	3984.08	5920.09	4462.97	4334.29	5295.86	4979.42	4978.17	6549.57	5058.11	4988.8
Q5SS80;Q5SS80-2	Dhrs13	Dehydrogenase/reductase SDR family member 13;Isoform 2 of Dehydrogenase/reductase SDR family member 13	DHR13_MOUSE	2	5	2	4	2	4	3	3	2	3	4	2	102.307	1153.16	98.4317	877.335	117.408	899.169	200.765	160.014	127.584	197.542	1312.09	96.6505
Q99LB2	Dhrs4	Dehydrogenase/reductase SDR family member 4	DHRS4_MOUSE	6	10	7	9	6	5	7	8	7	8	11	8	4298.53	7000.78	4789.62	6548.11	3125.1	2555.66	4453.33	6583.88	4653.32	4507.03	5819.15	4410.83
Q9CXR1	Dhrs7	Dehydrogenase/reductase SDR family member 7	DHRS7_MOUSE	15	15	13	14	15	15	14	15	14	15	14	15	89233.6	115425	100685	120493	114728	125966	108477	117456	122194	121742	133683	126204
Q99J47;Q99J47-2	Dhrs7b	Dehydrogenase/reductase SDR family member 7B;Isoform 2 of Dehydrogenase/reductase SDR family member 7B	DRS7B_MOUSE	3	3	3	4	1	3	2	1	3	3	4	4	503.65	879.793	494.574	990.179	107.865	551.038	254.587	109.738	634.598	685.773	782.296	746.534
Q58NB6	Dhrs9	Dehydrogenase/reductase SDR family member 9	DHRS9_MOUSE	12	12	10	12	11	12	13	10	12	12	12	13	15633.3	14157.4	13772.4	16571.7	18134.7	19188	22138.6	17435.9	24507.1	25573.7	24027	26262.7
A2ATU0	Dhtkd1	Probable 2-oxoglutarate dehydrogenase E1 component DHKTD1, mitochondrial	DHTK1_MOUSE	1	1	NaN	1	1	1	1	1	2	2	2	2	795.128	211.266		639.453	360.457	359.685	231.67	373.591	970.012	976.675	991.959	1123.25
O35286	Dhx15	Pre-mRNA-splicing factor ATP-dependent RNA helicase DHX15	DHX15_MOUSE	37	40	37	38	37	36	40	34	38	37	35	35	57370.4	50982.7	39514.3	78262.7	44333.8	53078.8	50814.8	51759.5	54129.1	52420.1	51019	45741.5
G3X8X0	Dhx16	DEAH (Asp-Glu-Ala-His) box polypeptide 16	G3X8X0_MOUSE	20	23	18	20	15	16	17	13	17	17	17	17	3655.71	6306.59	6855.46	5089.62	3123.72	3586.18	3230.6	3086.46	3375.49	3438.06	2251.35	3112.57
Q6PGC1	Dhx29	ATP-dependent RNA helicase DHX29	DHX29_MOUSE	27	32	25	32	23	24	25	23	26	30	24	28	3553.91	7617.3	7817.28	2776.65	2254.69	1925.89	7059.81	5585.01	1800.43	2051.8	2005.34	7082.62
Q99PU8;Q99PU8-2;Q99PU8-3	Dhx30	ATP-dependent RNA helicase DHX30;Isoform 2 of ATP-dependent RNA helicase DHX30;Isoform 3 of ATP-dependent RNA helicase DHX30	DHX30_MOUSE	6	10	3	9	NaN	4	7	2	5	9	7	5	780.25	792.691	151.843	735.581		531.866	5346.42	347.674	475.814	750.006	517.89	240.222
A2ACQ1;Q8K1G9	Dhx35	DEAH (Asp-Glu-Ala-His) box polypeptide 35	A2ACQ1_MOUSE;Q8K1G9_MOUSE	1	2	1	NaN	1	1	1	NaN	1	2	NaN	1	82.5467	112.109	54.8163		56.6776	67.0653	51.281		64.2684	102.113		50.8879
Q8VHK9	Dhx36	ATP-dependent DNA/RNA helicase DHX36	DHX36_MOUSE	8	12	5	10	7	6	7	5	7	9	8	7	755.944	890.262	425.85	842.057	474.66	496.508	209.918	161.99	444.855	546.852	499.406	244.82
Q80X98	Dhx38	DEAH (Asp-Glu-Ala-His) box polypeptide 38	Q80X98_MOUSE	28	32	25	35	27	27	29	31	28	32	29	28	3715	4680.29	3036.01	5072.31	3439.47	3504.4	3365.69	3231.72	3543.53	4054.64	5893.72	3485.12
Q6PE54	Dhx40	Probable ATP-dependent RNA helicase DHX40	DHX40_MOUSE	1	1	1	NaN	1	NaN	1	NaN	1	1	1	1	40.0653	54.2784	25.5605		33.532		35.0814		42.8122	41.1766	54.1144	40.8819
Q6P5D3;Q6P5D3-2;Q6P5D3-3	Dhx57	Putative ATP-dependent RNA helicase DHX57;Isoform 2 of Putative ATP-dependent RNA helicase DHX57;Isoform 3 of Putative ATP-dependent RNA helicase DHX57	DHX57_MOUSE	2	3	2	3	2	NaN	3	1	3	4	2	2	189.022	1800.83	109.73	1366.02	153.615		967.31	896.373	1294.64	903.1	1924.34	157.707
Q99J87	Dhx58	Probable ATP-dependent RNA helicase DHX58	DHX58_MOUSE	7	9	6	5	8	6	10	5	10	12	13	6	1580.2	1382.51	799.875	1077.2	1380.59	812.255	1326	1029.47	1363.02	1907.29	1863.84	1259.14
A2A4P0	Dhx8	ATP-dependent RNA helicase DHX8	DHX8_MOUSE	8	12	7	11	5	6	10	7	13	10	11	9	370.716	931.03	243.234	707.972	529.684	261.423	514.826	601.014	845.457	763.366	498.674	387.237
O70133-2	Dhx9	Isoform 2 of ATP-dependent RNA helicase A	DHX9_MOUSE	52	54	49	51	50	51	51	47	51	52	52	52	50004.3	42674	33193.3	43109.3	68802.5	35000.6	33558	58017.7	36326.5	50458.6	36359	35857.6
O08808	Diaph1	Protein diaphanous homolog 1	DIAP1_MOUSE	65	67	61	65	63	63	63	61	61	63	63	64	31912.5	40265.7	32929.8	41658.4	42208.1	44274.7	41787.8	42257.2	44668.1	44298.6	47766.7	43927.4
O70566	Diaph2	Protein diaphanous homolog 2	DIAP2_MOUSE	23	28	23	28	27	26	27	25	28	31	26	28	3400.06	5964.76	3116.78	5245.34	5254.11	7092.31	4993.71	4416.43	5445.11	5767.56	5096.09	5581.9
Q8R418	Dicer1	Endoribonuclease Dicer	DICER_MOUSE	5	6	4	10	5	1	4	2	7	7	8	5	231.664	108.546	120.542	803.1	207.631	9.85446	4461.37	28.037	1009.17	287.929	185.258	56.9097
Q8C9B9	Dido1	Death-inducer obliterator 1	DIDO1_MOUSE	29	30	26	30	20	26	25	25	23	28	26	24	1719.44	2288.34	1288.44	2647.9	952.53	1113.93	870.037	1623.46	1354.66	1292.53	1596.37	1180.1
Q3UH60	Dip2b	Disco-interacting protein 2 homolog B	DIP2B_MOUSE	27	34	27	32	28	25	31	21	29	29	27	22	4973.27	13137.4	3291.77	8200.58	2794.58	2647	6889.34	1839.34	7622.41	8487.21	6841.51	2002.5
Q9CSH3	Dis3	Exosome complex exonuclease RRP44	RRP44_MOUSE	23	26	19	25	19	22	27	19	25	26	26	26	3610.78	4139.55	4835.26	4146.89	2630.3	3621.28	5540.9	2810.85	3388.07	3793.63	3514.93	4092.95
Q8C0S1	Dis3l	DIS3-like exonuclease 1	DI3L1_MOUSE	3	5	NaN	3	2	5	3	2	1	3	4	3	113.208	158.3		63.4381	125.389	247.047	68.3077	38.7185	14.2445	93.4152	2161.67	245.581
Q8CI75;Q8CI75-2	Dis3l2	DIS3-like exonuclease 2;Isoform 2 of DIS3-like exonuclease 2	DI3L2_MOUSE	8	7	4	5	5	NaN	7	2	5	8	5	4	527.188	291.658	381.522	358.685	397.575		339.209	66.3564	291.613	3254.93	361.07	515.421
Q9ESX5	Dkc1	H/ACA ribonucleoprotein complex subunit DKC1	DKC1_MOUSE	20	21	18	20	18	19	21	19	20	19	20	20	15064.9	16987.8	12173	16301.3	13107.8	13762	15135.7	13174.5	16058.6	15029.3	13912.6	14257.3
Q8BMF4	Dlat	Dihydrolipoyllysine-residue acetyltransferase component of pyruvate dehydrogenase complex, mitochondrial	ODP2_MOUSE	17	19	15	18	17	17	18	16	18	18	17	18	16517.4	17658.8	9852.67	15941.8	11797.6	11608.1	13003.2	10311.1	13677.1	13260	12540.7	12243.4
O08749	Dld	Dihydrolipoyl dehydrogenase, mitochondrial	DLDH_MOUSE	18	18	16	19	18	17	17	19	18	19	19	19	54034	67438.5	79424.3	86747.3	34974.5	66212.6	71723.4	33225.4	23369.4	23560	79432.9	80530.9
Q811D0-2;Q811D0-3	Dlg1	Isoform 2 of Disks large homolog 1;Isoform 3 of Disks large homolog 1	DLG1_MOUSE	18	20	14	20	12	15	18	17	15	15	17	14	9196.24	3391.24	1772.77	17545.2	15656.8	2018.8	2365.73	19425.4	1708.71	17041.5	17337.6	1971.59
B1AZP2;B1AZP2-2;B1AZP2-3	Dlgap4	Disks large-associated protein 4;Isoform 2 of Disks large-associated protein 4;Isoform 3 of Disks large-associated protein 4	DLGP4_MOUSE	13	14	11	15	14	13	14	14	14	15	13	13	2268.22	2071.17	2308.63	2264.44	2817.47	2728.51	2352.3	2801.32	2456.39	2512.97	2724.09	2360.87
Q9D2G2	Dlst	Dihydrolipoyllysine-residue succinyltransferase component of 2-oxoglutarate dehydrogenase complex, mitochondrial	ODO2_MOUSE	14	15	13	15	14	14	14	14	13	14	15	14	27270.5	32631	26247.7	26135	27016.3	24680	26218.9	25992.4	25218.9	28544	27934.8	27550.4
Q9JI44	Dmap1	DNA methyltransferase 1-associated protein 1	DMAP1_MOUSE	7	10	9	12	7	7	8	5	7	9	9	9	2279.3	2661.9	4522.02	4097.47	9161.38	1614.18	2731.78	1502.4	1842.68	3162.72	2219.59	4230.81
Q6PNC0	Dmxl1	DmX-like protein 1	DMXL1_MOUSE	4	3	NaN	5	NaN	NaN	2	NaN	3	3	6	2	706.437	47.7066		237.44			18.9504		40.1031	67.5415	109.264	34.4358
Q8BPN8;Q8BPN8-2	Dmxl2	DmX-like protein 2;Isoform 2 of DmX-like protein 2	DMXL2_MOUSE	16	34	14	33	26	22	33	20	32	34	35	28	515.886	1378.49	295.665	1057.99	1335.67	753.148	1529.89	735.933	1244.03	1511.27	1289.8	1047.48
Q69Z23;Q69Z23-2	Dnah17	Dynein heavy chain 17, axonemal;Isoform 2 of Dynein heavy chain 17, axonemal	DYH17_MOUSE	1	1	1	1	1	1	1	1	1	1	1	1	53.7042	27.642	114.813	30.4492	123.573	79.8178	31.7105	72.8326	39.2944	33.7286	41.9884	47.1736
P63037	Dnaja1	DnaJ homolog subfamily A member 1	DNJA1_MOUSE	19	18	17	17	17	15	19	16	16	16	14	16	32203.5	18051.5	25844.3	25076.5	30514.3	18628	17524.6	24201.9	18254	17215.9	16139.6	17600.2
Q9QYJ0	Dnaja2	DnaJ homolog subfamily A member 2	DNJA2_MOUSE	19	21	20	22	20	19	19	20	22	21	22	21	36938.6	40780.9	24570.3	37454.8	32159.3	31310.8	32990.5	30262.4	32167.1	30873.9	34667.9	29587.5
Q99M87;Q99M87-2;Q99M87-3	Dnaja3	DnaJ homolog subfamily A member 3, mitochondrial;Isoform 2 of DnaJ homolog subfamily A member 3, mitochondrial;Isoform 3 of DnaJ homolog subfamily A member 3, mitochondrial	DNJA3_MOUSE	3	3	2	2	1	2	2	1	3	2	2	1	3469.97	3863.33	264.849	363.262	254.503	1039.02	670.382	179.109	732.367	212.266	274.124	21.5427
Q9JMC3	Dnaja4	DnaJ homolog subfamily A member 4	DNJA4_MOUSE	1	1	1	1	1	1	1	1	1	1	1	1	540.621	556.875	401.424	564.352	361.094	349.893	341.679	305.511	411.86	442.194	435.937	421.762
Q9QYJ3	Dnajb1	DnaJ homolog subfamily B member 1	DNJB1_MOUSE	14	13	10	14	11	12	13	11	13	13	12	13	8095.95	7693.4	4855.61	7894.27	3874.45	4742.54	4966.55	3590.43	4742.63	6063.14	4809.82	4964.98
Q99KV1	Dnajb11	DnaJ homolog subfamily B member 11	DJB11_MOUSE	14	15	16	16	15	16	16	14	15	15	15	16	44179.1	28831.4	33057.9	30448	35804.9	29871.9	22244.8	29530.8	24492.2	21978.7	27117.7	24454.2
Q149L6	Dnajb14	DnaJ homolog subfamily B member 14	DJB14_MOUSE	5	4	2	4	NaN	NaN	NaN	2	1	2	3	2	942.825	487.411	188.75	627.292				68.3721	69.0528	115.38	276.588	121.414
O54946	Dnajb6	DnaJ homolog subfamily B member 6	DNJB6_MOUSE	7	8	5	6	4	6	6	5	5	5	6	4	3553.23	2943.65	3472.95	2850.81	1054.67	2417.68	2150.78	2340.75	2310.04	2048.7	2719.03	2544.9
Q61712	Dnajc1	DnaJ homolog subfamily C member 1	DNJC1_MOUSE	3	6	3	5	2	2	5	3	4	5	5	5	508.887	1782.64	1170.75	1586.16	903.142	777.723	1175.82	1074.52	968.293	1512.53	1216.36	1326.14
Q9DC23	Dnajc10	DnaJ homolog subfamily C member 10	DJC10_MOUSE	8	14	5	8	8	2	7	4	6	10	6	4	830.623	4986.33	497.304	1177.46	16490.5	314.131	650.852	383.218	591.263	5191.19	823.576	143.086
Q5U458	Dnajc11	DnaJ homolog subfamily C member 11	DJC11_MOUSE	2	6	2	3	4	3	4	2	6	3	3	3	1716.06	3041.22	2784.94	1636.77	3548.44	3194.11	2556.32	3054.43	3178.28	2909.9	2786.95	2889.94
G3X922	Dnajc13	DnaJ heat shock protein family (Hsp40) member C13	G3X922_MOUSE	85	96	82	93	88	84	97	86	93	93	94	92	11150.1	15820.3	14660.2	17055.7	15963.8	13300.8	13945.7	14211.9	14811.8	15381.7	15438.2	14507.9
Q91WT4	Dnajc17	DnaJ homolog subfamily C member 17	DJC17_MOUSE	2	3	2	2	NaN	NaN	2	2	3	3	2	1	1134.25	1243.68	1202.06	1023.46			643.457	503.979	789.416	790.449	605.906	388.994
P54103	Dnajc2	DnaJ homolog subfamily C member 2	DNJC2_MOUSE	21	22	17	20	16	14	20	15	17	19	20	18	12367	7448.9	7372.34	8495.58	12955.4	5101.28	5636.56	6506.67	6380.22	7227.77	6609.65	5761.15
A2ALW5	Dnajc25	DnaJ homolog subfamily C member 25	DJC25_MOUSE	NaN	1	NaN	2	NaN	NaN	1	NaN	1	1	1	1		219.287		171.317			143.635		141.344	135.302	123.533	119.054
Q91YW3	Dnajc3	DnaJ homolog subfamily C member 3	DNJC3_MOUSE	15	17	14	16	14	11	13	14	12	15	15	12	9551.58	13844.1	6936.32	8971.31	5224.72	3730.96	4498.54	4819.48	3845.27	5686.49	4288.61	3364.07
P60904	Dnajc5	DnaJ homolog subfamily C member 5	DNJC5_MOUSE	7	7	7	7	7	7	8	6	7	8	7	7	6691.01	11675.8	8393.67	10907.2	10865.8	11148	10378.7	11554.3	11928	11662.7	11219.8	10383.5
Q9QYI3	Dnajc7	DnaJ homolog subfamily C member 7	DNJC7_MOUSE	19	22	19	20	16	17	20	16	20	22	20	19	7219.64	9430.06	6755.68	8164.7	4405.52	4671.23	5192.57	4471.64	5738.5	7033.38	4520.32	5059.96
Q6NZB0	Dnajc8	DnaJ homolog subfamily C member 8	DNJC8_MOUSE	13	15	14	13	14	13	13	13	14	14	14	13	37861.1	40909.3	27863.6	34345.9	34612.2	32800.8	29224.6	32725.7	30579.4	33999.2	34711	30055.2
Q91WN1	Dnajc9	DnaJ homolog subfamily C member 9	DNJC9_MOUSE	18	19	16	17	16	17	19	15	15	16	16	16	38800.8	35157.9	29323.7	36178.5	29535.1	30501.7	26188.1	29681.7	30456.5	32309.7	28203.8	29481
Q9D7J6	Dnase1l1	Deoxyribonuclease-1-like 1	DNSL1_MOUSE	2	3	2	1	1	1	2	2	2	4	2	3	198.345	380.902	204.47	190.316	225.279	161.601	263.909	169.45	233.152	821.307	233.118	277.798
P56542	Dnase2	Deoxyribonuclease-2-alpha	DNS2A_MOUSE	6	6	4	6	4	5	6	6	6	6	6	6	12001.3	8554.08	4373.42	8309.98	6784.4	8575.98	7686.44	8419.23	9964.84	7975.5	7999.69	8077.45
Q8K1M6;Q8K1M6-2	Dnm1l	Dynamin-1-like protein;Isoform 2 of Dynamin-1-like protein	DNM1L_MOUSE	31	36	32	35	30	31	36	31	34	33	34	33	14407.2	16606.5	11538.4	15405.7	15602	13864.1	15008.8	12750	14301.3	13574.6	13387.3	12635.7
P39054	Dnm2	Dynamin-2	DYN2_MOUSE	51	58	46	51	48	51	57	49	52	53	52	52	111397	120956	77897.1	110886	110951	120252	106149	100322	112251	109623	114267	118905
Q8BZ98;Q8BZ98-2	Dnm3	Dynamin-3;Isoform 2 of Dynamin-3	DYN3_MOUSE	1	1	1	1	1	1	1	1	1	1	1	1	739.848	1263.61	447.994	866.16	946.701	868.688	980.936	643.888	964.722	856.975	981.302	846.949
Q6TXD4	Dnmbp	Dynamin-binding protein	DNMBP_MOUSE	6	11	8	8	5	6	7	7	10	10	9	10	405.719	617.844	305.543	838.764	106.447	650.993	417.794	324.53	538.515	425.786	37898.3	34637.8
P13864	Dnmt1	DNA (cytosine-5)-methyltransferase 1	DNMT1_MOUSE	60	73	56	67	48	43	54	44	52	48	52	45	12647.2	33120	9409.51	14731.1	7972.85	6564.48	8298.85	6385.14	8087.64	7219.78	7812.71	7125.43
O88508	Dnmt3a	DNA (cytosine-5)-methyltransferase 3A	DNM3A_MOUSE	1	3	1	2	2	2	1	1	2	1	1	1	29.0228	74.0412	32.372	458.087	39.6827	413.713	12.3009	20.4283	26.1836	24.3305	20.152	20.0449
Q9Z2W0	Dnpep	Aspartyl aminopeptidase	DNPEP_MOUSE	17	19	15	16	16	18	19	16	18	20	19	18	15147.6	20044.9	13268.3	18349.9	17875.2	19222.7	19482.1	16985.2	19954.8	22455.1	22264	21238.1
Q80VJ3	Dnph1	2'-deoxynucleoside 5'-phosphate N-hydrolase 1	DNPH1_MOUSE	5	4	3	5	3	3	3	4	4	5	4	4	4230.88	3998.76	3598.45	4508.56	3522.74	2940.45	3475.5	3649.14	4091.13	4578.53	4141.27	3761.39
Q99LB0	Dnttip1	Deoxynucleotidyltransferase terminal-interacting protein 1	TDIF1_MOUSE	6	8	4	5	4	2	6	5	7	5	7	4	4012.68	4013.69	2703.17	3680.85	2125.54	1798.14	2316.62	2348.64	3041.81	2988.69	3123.75	2689.86
Q8R2M2	Dnttip2	Deoxynucleotidyltransferase terminal-interacting protein 2	TDIF2_MOUSE	5	5	3	5	3	3	4	1	5	4	2	2	1202.05	1360.85	884.16	977.624	489.254	709.809	778.437	6.18247	991.889	823.042	58.2917	510.985
Q8BUR4	Dock1	Dedicator of cytokinesis protein 1	DOCK1_MOUSE	9	16	9	14	8	9	14	8	8	12	10	13	494.925	1175.25	817.896	1062.7	873.131	998.683	1065.34	1010.73	789.717	1040.9	900.339	1240.69
Q8BZN6;Q8BZN6-2;Q8BZN6-3	Dock10	Dedicator of cytokinesis protein 10;Isoform 2 of Dedicator of cytokinesis protein 10;Isoform 3 of Dedicator of cytokinesis protein 10	DOC10_MOUSE	41	45	33	45	30	29	35	25	29	38	40	33	2879.25	3289.48	1964.23	3459.32	1758.77	2008.29	1809.93	1370.75	1593.4	2375.42	2128.67	1798.12
Q8BZN6-4	Dock10	Isoform 4 of Dedicator of cytokinesis protein 10	DOC10_MOUSE	NaN	1	1	1	NaN	NaN	NaN	NaN	1	1	1	1		25.1849	9.77319	25.2948					14.8698	12.6824	12.6641	6.41009
A2AF47	Dock11	Dedicator of cytokinesis protein 11	DOC11_MOUSE	80	91	77	88	82	80	87	80	83	85	88	85	10811	16413.7	12241.8	18594.5	13126.4	13152.7	13646.5	12776.9	12557.6	12054.1	14753.8	13146.7
Q8C3J5	Dock2	Dedicator of cytokinesis protein 2	DOCK2_MOUSE	92	99	88	95	90	91	96	90	94	95	94	94	41609.1	54341.4	42821.2	54792.4	51549.8	51898.9	50209.8	51975.4	48542.6	47715.8	49326.7	51539.4
B2RY04	Dock5	Dedicator of cytokinesis protein 5	DOCK5_MOUSE	61	66	58	65	62	62	68	64	67	66	65	67	7498.75	9510.4	6877.05	9890.24	10232.7	9189.95	9739.74	9748.25	9527.47	9332.69	9375.59	33154.9
Q8C147	Dock8	Dedicator of cytokinesis protein 8	DOCK8_MOUSE	84	89	86	88	88	84	88	88	85	88	89	88	25451.9	31536.7	26833.5	31986.4	27638.4	27507.9	26099.6	27698.2	27822.8	27431.9	27764.1	26863.5
P97465	Dok1	Docking protein 1	DOK1_MOUSE	6	10	9	10	8	9	10	9	9	10	9	10	2848.07	3378.45	2606.69	4603.57	3016.87	3535.05	2479.86	2607.15	2690.28	2973.12	3534.19	2681.94
O70469	Dok2	Docking protein 2	DOK2_MOUSE	8	14	7	12	10	10	13	12	13	12	11	11	3812.61	5999.72	2247.34	5066.66	7145.76	5483.62	18801	5202.86	6375.64	5710.24	5619.12	5550.89
Q9QZK7	Dok3	Docking protein 3	DOK3_MOUSE	27	30	25	26	26	25	30	25	25	27	27	26	106506	103498	88798.9	102669	98869.6	100193	94943.7	91289.8	95779.1	92338.4	94533.6	89733.1
Q8BL99;Q8BL99-5;Q8BL99-6	Dop1a	Protein dopey-1;Isoform 5 of Protein dopey-1;Isoform 6 of Protein dopey-1	DOP1_MOUSE	1	1	NaN	1	NaN	1	NaN	1	1	1	1	1	3.58168	4.50363		12.6876		6.07974		9.89444	4.39107	4.47644	7.97372	3.31742
Q3UHQ6	Dop1b	Protein dopey-2	DOP2_MOUSE	10	25	16	21	16	22	24	23	24	27	28	23	346.42	834.511	565.628	843.646	885.89	1146.43	935.229	882.345	1056.61	1218.58	1239.05	1026.25
P42867	Dpagt1	UDP-N-acetylglucosamine--dolichyl-phosphate N-acetylglucosaminephosphotransferase	GPT_MOUSE	3	5	3	4	3	2	3	3	3	4	5	3	396.567	1069.72	542.714	1356.47	491.431	438.095	464.585	604.409	545.722	1005.69	1103.1	634.348
Q8BPA8;Q8BPA8-2	Dpcd	Protein DPCD;Isoform 2 of Protein DPCD	DPCD_MOUSE	1	1	1	1	1	NaN	1	1	1	1	1	1	39.6484	113.866	25.1706	24.2755	19.0638		123.831	36.9246	81.8556	70.6105	13.546	12.7578
Q61103	Dpf2	Zinc finger protein ubi-d4	REQU_MOUSE	13	15	13	14	13	14	14	13	14	14	15	14	9122.59	12091.9	7543.29	9444.08	6141.59	6045.61	6972.4	6681.68	7422.71	7775.23	9722.29	7131.58
Q9CWQ0	Dph5	Diphthine methyl ester synthase	DPH5_MOUSE	1	2	NaN	2	2	1	2	NaN	2	1	2	2	372.056	1163.89		1054.66	1661.54	563.713	1102.92		1067.86	420.191	1077.33	474.134
Q9CYU6	Dph7	Diphthine methyltransferase	DPH7_MOUSE	4	3	2	6	3	4	3	2	4	4	3	4	501.707	244.09	52.8915	930.835	471.125	445.141	386.719	323.445	625.163	441.23	601.549	652
O70152	Dpm1	Dolichol-phosphate mannosyltransferase subunit 1	DPM1_MOUSE	13	14	11	14	12	10	12	12	13	14	14	14	11140.9	14532.9	11199	16050.1	11186.1	10843.3	10146	12595.9	12424.1	13516.7	14452.1	13820.5
Q9D1Q4	Dpm3	Dolichol-phosphate mannosyltransferase subunit 3	DPM3_MOUSE	1	2	1	2	2	2	2	2	2	2	2	2	84.4595	2070.83	42.565	1589.17	1580.98	1727.95	1045.86	1764.07	1130.39	1273.1	1311.91	1619.86
Q99KK7	Dpp3	Dipeptidyl peptidase 3	DPP3_MOUSE	39	42	37	38	36	38	42	37	37	38	40	37	37069.9	48991.1	42591.8	49529.8	45273.1	49017.7	47745.8	48153.7	50218.8	48856.9	49059.2	47458.2
Q9ET22	Dpp7	Dipeptidyl peptidase 2	DPP2_MOUSE	4	5	4	5	3	4	7	5	6	7	6	6	854.38	1342.88	539.02	1152.36	560.249	1067.59	1305.65	1167.89	1596.1	1736.28	1471.95	1557.96
Q80YA7	Dpp8	Dipeptidyl peptidase 8	DPP8_MOUSE	7	13	7	7	5	7	8	4	8	10	9	10	1156.73	2165.89	679.457	1027.42	1409.66	819.855	895.647	489.458	1239.7	1387.21	1185.23	1072.33
Q8BVG4	Dpp9	Dipeptidyl peptidase 9	DPP9_MOUSE	25	27	24	28	25	26	28	28	28	27	27	28	4902.2	6480.3	4218.37	6125.26	5054.76	4941.6	5242.02	5236.37	5660.89	4853.49	5094.67	5696.94
A6X919	Dpy19l1	Probable C-mannosyltransferase DPY19L1	D19L1_MOUSE	2	4	2	3	2	2	4	2	4	4	3	4	571.523	963.281	854.093	519.796	1081.13	279.034	847.126	257.54	868.378	543.488	789.389	505.721
Q99LT0	Dpy30	Protein dpy-30 homolog	DPY30_MOUSE	2	2	NaN	1	NaN	1	NaN	NaN	NaN	NaN	1	1	718.065	668.419		471.303		57.4627					94.2251	56.9114
O08553	Dpysl2	Dihydropyrimidinase-related protein 2	DPYL2_MOUSE	18	18	17	16	19	18	17	18	18	17	17	17	7081.56	5582.31	8054.85	5742.11	9363.63	7878.8	5725.72	7383.36	6128.55	5233.69	4166.3	4973.23
Q91WV0	Dr1	Protein Dr1	NC2B_MOUSE	5	5	5	5	3	4	4	3	5	4	4	4	17716.1	18410.9	14716.4	15160.3	11741.9	12027.1	10034.1	10091.2	12786.7	12361.1	11147.1	12485
Q9CR48	Dram2	DNA damage-regulated autophagy modulator protein 2	DRAM2_MOUSE	NaN	1	NaN	NaN	NaN	NaN	NaN	2	NaN	1	NaN	1		383.86						573.946		405.31		369.79
Q9D6N5	Drap1	Dr1-associated corepressor	NC2A_MOUSE	8	8	7	7	6	7	7	6	7	7	7	7	9692.83	7662.23	7631.4	8785.01	6357.24	6448.35	6768.93	6512.51	6632.26	7214.26	6906.9	6993
P32233	Drg1	Developmentally-regulated GTP-binding protein 1	DRG1_MOUSE	15	17	11	16	13	12	15	14	13	14	16	14	8716.4	10516.2	6455.2	9588.03	6863.29	5875.22	6542.19	6126.66	6578.86	6683.46	7019.31	6685.59
Q9QXB9	Drg2	Developmentally-regulated GTP-binding protein 2	DRG2_MOUSE	14	15	12	16	10	14	16	13	15	16	16	16	11876	15342.7	10077.5	17331.9	9638.93	10429.3	12028.7	10392.5	11577.9	14884	17706.1	16442.7
P55849-2	Dsc1	Isoform 1B of Desmocollin-1	DSC1_MOUSE	2	2	2	2	2	2	2	2	2	2	2	2	2829.75	3722.61	4081.51	2377.69	3654.17	3651.42	2798.77	3491.67	3393.39	3942.63	3549.8	3009.46
Q14AI0	DSCC1	Sister chromatid cohesion protein DCC1	DCC1_MOUSE	3	2	2	2	2	2	4	2	2	3	1	2	583.591	380.683	334.628	402.37	301.433	93.7886	370.746	243.847	236.708	332.572	60.7351	145.495
Q61495;Q7TSF1	Dsg1a;Dsg1b	Desmoglein-1-alpha;Desmoglein-1-beta	DSG1A_MOUSE;DSG1B_MOUSE	4	4	3	4	4	4	4	4	3	4	4	4	3792.12	884.701	4975.48	1122.05	5009.43	3103.29	1085.81	4023.25	608.676	747.993	1535.98	1731.38
E9Q557	Dsp	Desmoplakin	DESP_MOUSE	59	49	61	50	62	62	51	61	35	33	55	55	11937.2	3973.15	23802	3854.91	18057.6	12053.8	4986.83	13328.5	1893.35	2634.26	5261.66	7000.62
Q9R0P5	Dstn	Destrin	DEST_MOUSE	21	23	20	20	19	20	21	18	21	22	21	21	2029650	1932870	1820980	2258690	1976230	1985290	1774500	2119620	2003440	1853320	2287920	2089780
Q6XUX1;Q6XUX1-2;Q6XUX1-3	Dstyk	Dual serine/threonine and tyrosine protein kinase;Isoform 2 of Dual serine/threonine and tyrosine protein kinase;Isoform 3 of Dual serine/threonine and tyrosine protein kinase	DUSTY_MOUSE	1	5	2	5	3	2	4	4	3	5	3	3	117.541	361.358	178.775	1453.52	652.257	199.272	229.037	226.046	216.165	645.575	235.129	224.722
Q9DD18;Q9DD18-2	Dtd1	D-aminoacyl-tRNA deacylase 1;Isoform 2 of D-aminoacyl-tRNA deacylase 1	DTD1_MOUSE	1	2	1	2	2	1	2	1	2	1	2	2	811.149	807.557	674.426	760.411	1214.96	642.485	648.808	855.161	764.412	674.939	954.139	875.123
Q8BHA3;Q8BHA3-2	Dtd2	D-aminoacyl-tRNA deacylase 2;Isoform 2 of D-aminoacyl-tRNA deacylase 2	DTD2_MOUSE	2	3	1	2	2	2	2	1	2	2	3	3	2031.13	2265.72	304.09	2137.18	1213.27	968.772	944.83	757.04	1587.83	1420.44	2225.21	1643.49
Q3UIR3	Dtx3l	E3 ubiquitin-protein ligase DTX3L	DTX3L_MOUSE	5	13	6	7	3	7	11	6	11	12	11	9	794.717	1919.77	561.271	1211.63	104.508	721.488	931.773	582.73	1066.74	1139.81	1212.05	979.315
P97930	Dtymk	Thymidylate kinase	KTHY_MOUSE	15	16	15	15	14	15	14	15	14	15	15	15	35592	46568.9	36712.4	41168.7	24926.1	29027.8	26457.1	25555.1	29872.5	32409.5	28376.6	28132.4
Q91XI1	Dus3l	tRNA-dihydrouridine(47) synthase [NAD(P)(+)]-like	DUS3L_MOUSE	5	7	3	6	4	3	5	2	5	4	5	6	404.491	1149.25	358.949	1212.86	413.069	180.449	276.63	76.1973	507.954	461.604	416.617	476.733
Q9DBB1	Dusp6	Dual specificity protein phosphatase 6	DUS6_MOUSE	5	7	NaN	4	1	2	6	3	NaN	NaN	NaN	NaN	1618.66	1692.66		1123.29	194.812	373.167	1451.51	592.13
Q8VCG1;Q9CQ43	Dut	Deoxyuridine 5'-triphosphate nucleotidohydrolase	Q8VCG1_MOUSE;Q9CQ43_MOUSE	7	6	4	5	NaN	NaN	3	NaN	1	3	4	3	4552.68	3708.39	2371.4	3848.33			1106.11		192.87	407.041	1604.41	1277.59
Q61062	Dvl3	Segment polarity protein dishevelled homolog DVL-3	DVL3_MOUSE	2	3	3	3	3	3	4	3	3	3	2	3	254.624	335.12	1480.56	305.149	199.948	297.474	254.325	273.533	225.051	236.805	213.192	251.207
O70348	Dxo	Decapping and exoribonuclease protein	DXO_MOUSE	2	4	1	1	1	NaN	2	NaN	1	1	2	2	329.301	1384.31	83.3219	206.545	2206.53		308.357		124.952	136.558	574.573	165.356
Q8CHY3	Dym	Dymeclin	DYM_MOUSE	8	9	8	8	8	7	9	7	8	9	7	10	1600.53	2577.06	2297.55	1232.08	5020.3	3225.23	2784.75	855.916	928.197	2922.46	920.154	1245.35
Q9JHU4	Dync1h1	Cytoplasmic dynein 1 heavy chain 1	DYHC1_MOUSE	232	243	224	242	233	239	239	235	240	240	247	242	30266.4	38723	31986.8	38697.5	37797.4	36833	35951	36852.8	38543.8	38206.8	38728.7	38921.3
O88487	Dync1i2	Cytoplasmic dynein 1 intermediate chain 2	DC1I2_MOUSE	18	20	16	19	18	19	20	18	18	18	20	18	17369	17346.9	17648	18443.9	21575.7	21727.3	18432.8	20264.6	16885	16841	19927.9	17199.8
Q8R1Q8	Dync1li1	Cytoplasmic dynein 1 light intermediate chain 1	DC1L1_MOUSE	26	28	27	28	25	29	27	29	28	28	30	26	33032	38634.2	32646	39755	38831.9	46372.4	35127.5	47968.5	46551.2	38681.8	44228.2	38233
Q6PDL0	Dync1li2	Cytoplasmic dynein 1 light intermediate chain 2	DC1L2_MOUSE	7	10	8	8	9	8	8	7	8	8	9	7	2122.43	2321.34	2537.25	2087.11	3774.14	2178.18	1755.22	1809.11	1745.6	2023.97	3388.92	1633.53
P63168	Dynll1	Dynein light chain 1, cytoplasmic	DYL1_MOUSE	5	5	4	5	4	5	5	4	5	5	5	5	31445.7	60148	27137.4	40627.4	22968.4	35298.1	34495.8	17904.5	27590.7	31575.8	24516.4	21307.2
Q9D0M5	Dynll2	Dynein light chain 2, cytoplasmic	DYL2_MOUSE	2	2	1	2	2	2	2	2	2	2	2	2	14438	16777.6	2215.15	11776.8	14761.8	12208.1	12335.8	12687.7	10925.9	11852.1	10357.8	9932.53
P62627	Dynlrb1	Dynein light chain roadblock-type 1	DLRB1_MOUSE	5	5	3	5	4	5	5	4	5	5	5	5	10083.8	18211.5	3839.13	11676.5	6933.38	11632.4	7369.35	7141.17	8301.7	7982.28	7278.93	7069.59
P51807	Dynlt1	Dynein light chain Tctex-type 1	DYLT1_MOUSE	5	5	5	5	5	5	5	5	5	5	5	5	14993.7	19315.8	12368.4	16739.8	13392.5	15013.4	15823.3	14497.2	17566.6	16077.1	18401.1	15567.8
Q61214	Dyrk1a	Dual specificity tyrosine-phosphorylation-regulated kinase 1A	DYR1A_MOUSE	5	9	3	7	5	6	10	4	7	10	8	6	878.237	1594.9	502.976	1282.22	1024.47	1245.39	1054.42	472.419	1093.42	2497.74	2397.11	2185.94
P56931	E2f2	Transcription factor E2F2	E2F2_MOUSE	6	7	6	5	3	6	6	5	5	6	3	3	1399.53	1625.09	985.264	1131.55	562.335	1056.25	925.542	677.628	771.118	854.89	629.281	618.179
Q8R0K9	E2f4	Transcription factor E2F4	E2F4_MOUSE	2	5	4	5	2	2	5	2	4	4	2	4	159.97	1024.85	698.392	1179.56	136.889	121.557	1080.38	185.091	758.272	613.138	460.32	357.342
Q9D4C5	Eaf1	ELL-associated factor 1	EAF1_MOUSE	3	2	NaN	3	1	NaN	2	3	1	4	2	NaN	793.259	442.362		685.741	269.882		333.972	1038.6	179.921	673.2	442.63
P97426	Ear1	Eosinophil cationic protein 1	ECP1_MOUSE	2	4	1	4	4	4	4	4	4	4	4	3	14780.7	14039.1	8333.15	12024.1	74600.8	67264.5	40215	62690.2	21503.9	12988.5	13938.9	12683.9
P97425	Ear2	Eosinophil cationic protein 2	ECP2_MOUSE	4	5	4	4	4	4	5	4	4	4	4	4	54000	57907.5	62765.1	55226.5	100314	102686	75845.5	111833	51854.5	52772.5	54478.2	56647.5
Q9D903	Ebna1bp2	Probable rRNA-processing protein EBP2	EBP2_MOUSE	2	3	3	2	2	3	2	2	2	1	1	3	430.759	1567.86	611.431	252.495	241.809	343.134	288.381	222.723	370.166	162.645	134.504	581.446
P70245	Ebp	3-beta-hydroxysteroid-Delta(8),Delta(7)-isomerase	EBP_MOUSE	3	3	3	3	3	3	3	3	3	3	3	3	15702.7	23664.4	16294.6	21230.1	19011.6	20332.9	19139.7	17218.5	19808.6	20667.4	19544.3	19420.1
O35459	Ech1	Delta(3,5)-Delta(2,4)-dienoyl-CoA isomerase, mitochondrial	ECH1_MOUSE	16	16	15	15	12	14	15	12	15	17	14	16	7268.17	10200.2	6216.29	8167.81	4919.23	5147.62	5221.05	4476.99	6189.21	7549.94	6001.95	6357.96
Q9D9V3;Q9D9V3-2	Echdc1	Ethylmalonyl-CoA decarboxylase;Isoform 2 of Ethylmalonyl-CoA decarboxylase	ECHD1_MOUSE	2	3	NaN	2	2	NaN	2	2	3	3	1	1	174.566	302.93		384.983	196.499		67.4838	292.779	299.233	373.316	6.1237	6.67445
Q8BH95	Echs1	Enoyl-CoA hydratase, mitochondrial	ECHM_MOUSE	10	10	8	9	9	9	10	10	10	10	10	9	23417.4	21624.2	11851.2	18477	12338.8	13332.5	15294.3	11867.4	17875.1	13709.2	15339.2	12755.9
P42125	Eci1	Enoyl-CoA delta isomerase 1, mitochondrial	ECI1_MOUSE	5	8	5	7	6	5	6	4	8	6	9	6	22957	16232.1	19688	14476.4	14977.7	12883.8	15383.1	12543.6	13383.6	13767.3	13422	11957.1
Q9WUR2;Q9WUR2-2	Eci2	Enoyl-CoA delta isomerase 2;Isoform 2 of Enoyl-CoA delta isomerase 2	ECI2_MOUSE	7	9	6	8	7	7	8	7	7	8	8	8	2600.42	3563.04	1615.99	13047.6	2287.6	2591.39	11644.6	1649.26	10924.5	2910.6	11033.2	10618
Q61508;Q61508-2	Ecm1	Extracellular matrix protein 1;Isoform Short of Extracellular matrix protein 1	ECM1_MOUSE	1	1	1	1	1	1	1	1	1	1	1	1	1297.47	432.955	1439.71	574.676	1982.14	1786.58	683.317	1318.57	579.404	562.981	579.117	700.724
Q6PDI5	Ecpas	Proteasome adapter and scaffold protein ECM29	ECM29_MOUSE	63	64	61	66	65	63	62	63	67	67	67	65	11911.4	13752.1	9298.97	13676.2	12781.1	11204.5	11316.1	10867.9	13120.1	12064	11814.1	11474.1
Q8K2D3	Edc3	Enhancer of mRNA-decapping protein 3	EDC3_MOUSE	12	14	12	10	10	10	9	7	11	9	10	11	1901.7	3343.45	1377.66	2941.04	1683.01	7172.4	1067.79	441.792	1690.93	829.463	1003.34	2292.9
Q3UJB9	Edc4	Enhancer of mRNA-decapping protein 4	EDC4_MOUSE	29	34	28	33	28	27	32	29	32	32	33	33	5408.76	5947.82	4191.79	5609.4	4058.64	4542.55	4222.74	4159.29	4592.19	4600.87	4711.99	4561.37
Q2HXL6	Edem3	ER degradation-enhancing alpha-mannosidase-like protein 3	EDEM3_MOUSE	1	2	NaN	2	NaN	NaN	2	NaN	1	4	1	NaN	16.1907	195.288		71.5894			820.91		13.9607	1133.42	16.4798
Q9JMG1	Edf1	Endothelial differentiation-related factor 1	EDF1_MOUSE	9	9	7	9	8	9	9	8	8	8	9	9	36434.5	31592	27517.9	30791.1	25498.5	25854.7	20783.4	20790.4	21027.8	20463.1	21206.9	21551.2
Q8BL66	Eea1	Early endosome antigen 1	EEA1_MOUSE	37	43	33	37	32	35	39	35	38	39	41	42	4229.89	3631.7	2671.81	3185.92	5319.7	4943.47	6406.43	3150.79	3711.98	17088.8	6215.32	3403.51
Q921E6-2	Eed	Isoform 2 of Polycomb protein EED	EED_MOUSE	16	15	13	16	13	14	16	14	18	17	15	14	5068.17	5881.67	4091.94	6239.18	3869.42	4225.99	4096.12	4394.01	5620.86	4446.09	4543.54	4129.24
P10126	Eef1a1	Elongation factor 1-alpha 1	EF1A1_MOUSE	30	31	28	30	28	29	31	27	30	30	30	29	1767640	2087700	1470890	2032980	1579010	1471610	1541570	1536900	1847420	1650680	1891340	1503980
Q9CY45	Eef1akmt1	EEF1A lysine methyltransferase 1	EFMT1_MOUSE	2	2	NaN	2	NaN	1	2	NaN	2	2	2	1	474.674	719.947		777.626		65.3905	574.079		683.908	627.037	581.701	428.812
Q9D853	Eef1akmt2	EEF1A lysine methyltransferase 2	EFMT2_MOUSE	2	4	2	3	1	2	2	1	3	4	2	2	911.552	1678.48	542.88	798.09	317.843	492.491	225.332	314.933	782.396	1106.26	707.628	599.133
Q91YR5	EEF1AKNMT	eEF1A lysine and N-terminal methyltransferase	EFNMT_MOUSE	3	5	2	3	2	1	3	2	2	2	2	2	2353.44	2452.14	6073.7	1310.28	2207	47.1357	3873.54	2426.41	2142.66	2433.46	2059.7	2339.65
O70251	Eef1b	Elongation factor 1-beta	EF1B_MOUSE	15	14	13	14	12	13	15	13	13	13	13	13	179613	154718	176255	184395	178454	193053	162352	189017	183353	184602	179631	160131
P57776-2	Eef1d	Isoform 2 of Elongation factor 1-delta	EF1D_MOUSE	1	1	1	1	1	1	1	1	1	1	1	1	3289.99	1613.18	818.978	1704.08	1424.25	1481.75	1530.18	1314.53	1521.42	1538.97	1384.09	1395.57
P57776	Eef1d	Elongation factor 1-delta	EF1D_MOUSE	16	17	16	16	16	16	18	16	16	17	16	16	121710	132113	107164	120761	113958	110524	112143	110702	124727	119382	114576	107218
Q9D1M4	Eef1e1	Eukaryotic translation elongation factor 1 epsilon-1	MCA3_MOUSE	4	4	4	5	5	4	4	5	4	4	5	4	13907.1	9074.14	15177.8	9802.67	26086.4	16787.2	8798.21	15537.7	10462.4	10288.6	8402.74	9215.03
Q9D8N0	Eef1g	Elongation factor 1-gamma	EF1G_MOUSE	29	29	27	29	29	27	28	27	26	26	28	26	145085	169927	131819	164902	144324	143124	140648	141772	164118	155666	141638	135437
P58252	Eef2	Elongation factor 2	EF2_MOUSE	58	60	54	58	57	56	59	57	55	56	58	57	418761	489717	350750	450719	385556	382167	392865	376538	442171	424846	441832	387782
O08796	Eef2k	Eukaryotic elongation factor 2 kinase	EF2K_MOUSE	10	17	14	16	16	16	20	17	13	16	12	17	1560.73	5005	2239.21	4018.41	4679.57	3980.36	3818.23	4303.21	1839.31	1779.6	1545.46	3328.46
Q9JHW4	Eefsec	Selenocysteine-specific elongation factor	SELB_MOUSE	22	25	19	24	21	22	23	19	23	24	23	23	8300.34	7499.2	8681.82	7312.04	6908.29	9569.77	6901.24	8176.79	7035.94	6972.06	6767.58	7157.3
Q3TGW2	Eepd1	Endonuclease/exonuclease/phosphatase family domain-containing protein 1	EEPD1_MOUSE	3	7	2	4	4	3	5	4	7	5	5	4	3691.4	6474.65	551.919	2528.3	6145.29	5991.2	6635.9	2805.66	6758.07	768.367	6610.08	4774.88
Q9JJF6;Q9JJF6-2	Efcc1	EF-hand and coiled-coil domain-containing protein 1;Isoform 2 of EF-hand and coiled-coil domain-containing protein 1	EFCC1_MOUSE	1	1	1	1	1	1	1	1	1	1	1	1	192.707	189.3	201.443	198.308	151.55	170.164	155.452	185.614	155.945	181.446	146.112	165.368
Q8BPB5	Efemp1	EGF-containing fibulin-like extracellular matrix protein 1	FBLN3_MOUSE	8	8	8	8	8	8	6	8	7	8	8	8	9888.53	4243.36	15772.9	5672.29	12690.3	13865.2	5786.76	13284.6	5462.3	5608.53	6065.05	6791.65
Q9D8Y0	Efhd2	EF-hand domain-containing protein D2	EFHD2_MOUSE	17	18	15	15	15	16	18	15	16	18	17	17	240393	282135	255670	279974	274115	272326	273937	279271	307620	287846	297856	285142
Q8C0D5	Efl1	Elongation factor-like GTPase 1	EFL1_MOUSE	20	22	14	20	18	18	17	16	20	19	22	17	2649.02	2987.28	2315.1	3456.97	5788.91	2864.37	2367.05	2861.22	3046.77	3006.53	2845.65	2618.25
Q8BG67;Q8BG67-2	Efr3a	Protein EFR3 homolog A;Isoform 2 of Protein EFR3 homolog A	EFR3A_MOUSE	14	19	15	21	16	15	16	18	16	18	17	17	1972.58	2583.7	2014.49	2911.31	2761.62	2188.61	1751.52	2298.52	2087.86	2302.28	2060.09	2110.52
O08810	Eftud2	116 kDa U5 small nuclear ribonucleoprotein component	U5S1_MOUSE	43	50	44	48	45	43	46	42	46	44	46	44	542642	260210	637763	326642	694442	29637.5	337360	28566.2	38156.6	32873	288835	331547
Q99MS7	Ehbp1l1	EH domain-binding protein 1-like protein 1	EH1L1_MOUSE	33	35	29	35	32	31	31	32	34	37	33	33	5115.87	5868.97	3867.72	5217.83	5726.75	4622.41	4046.55	4607.11	4658.52	6297.38	4476.67	4729.97
Q9WVK4	Ehd1	EH domain-containing protein 1	EHD1_MOUSE	27	28	27	27	27	27	27	27	27	27	27	27	96967.6	118665	106342	124420	137496	135492	122900	144524	135185	137621	135275	139173
Q9QXY6	Ehd3	EH domain-containing protein 3	EHD3_MOUSE	19	17	16	18	17	18	15	17	18	19	16	17	52547.9	62405.5	55911.6	69541.4	84161.8	77849	60036.7	76443.8	71349.9	69930.5	73401.1	72427.3
Q9EQP2	Ehd4	EH domain-containing protein 4	EHD4_MOUSE	20	23	22	22	22	23	22	20	19	22	22	21	9878.19	11663.7	9830.86	11988.6	15656.4	14595.2	10984.6	12692.4	8879.22	9704.9	9809.33	8439.3
Q5DW34;Q5DW34-2	Ehmt1	Histone-lysine N-methyltransferase EHMT1;Isoform 2 of Histone-lysine N-methyltransferase EHMT1	EHMT1_MOUSE	3	1	2	1	NaN	NaN	NaN	NaN	NaN	1	NaN	NaN	26.9141	21.3159	11.8566	18.1251						7.02739
P48024	Eif1	Eukaryotic translation initiation factor 1	EIF1_MOUSE	9	10	7	9	8	9	9	8	9	9	9	9	91917.5	93166.2	90851.1	102055	100776	98283.6	68353.2	88731.8	104777	102329	99829.7	93222.6
Q60872	Eif1a	Eukaryotic translation initiation factor 1A	IF1A_MOUSE	8	8	6	7	5	7	7	5	5	8	6	6	27225.2	24606	26196.9	27562.9	23592.1	25883.6	22193	23167.9	22383	25288.5	23270.9	21080.4
Q3THJ3	Eif1ad	Probable RNA-binding protein EIF1AD	EIF1A_MOUSE	3	2	1	3	NaN	NaN	NaN	1	NaN	1	1	1	2227.32	747.995	100.024	2486.68				94.8715		266.108	323.814	258.51
Q8BMJ3	Eif1ax	Eukaryotic translation initiation factor 1A, X-chromosomal	IF1AX_MOUSE	3	3	2	3	2	3	3	2	3	3	3	3	14514.8	14033.1	2807.79	10596.2	5015.78	7196.76	9726.74	3806.16	7851.95	8520.96	7917.88	6332.99
Q9CXU9	Eif1b	Eukaryotic translation initiation factor 1b	EIF1B_MOUSE	1	1	1	1	1	1	1	1	1	1	1	1	1189.13	1413.87	1472.37	1797.62	1621.59	1446.03	849.023	1347.11	1527.95	1450.82	1322.98	1143.72
Q8BJW6	Eif2a	Eukaryotic translation initiation factor 2A	EIF2A_MOUSE	22	23	20	23	17	18	24	21	24	23	25	22	25428.9	24791.9	58295.1	65943.1	24773.4	49280.8	48597.2	25010.5	58430.6	58782.5	57597.4	58952.7
Q03963	Eif2ak2	Interferon-induced, double-stranded RNA-activated protein kinase	E2AK2_MOUSE	10	11	11	10	10	9	10	9	9	12	11	8	4200.68	4538.48	2707.01	3834.73	3598.04	2818.43	2738.92	2462.38	2709.81	3641.53	3815.31	1956.86
Q9Z2B5	Eif2ak3	Eukaryotic translation initiation factor 2-alpha kinase 3	E2AK3_MOUSE	NaN	4	1	4	3	3	5	3	5	4	3	3		737.413	18.8295	772.558	228.252	203.888	593.858	215.041	809.139	741.035	186.467	212.148
Q9QZ05;Q9QZ05-2;Q9QZ05-3;Q9QZ05-4	Eif2ak4	eIF-2-alpha kinase GCN2;Isoform 2 of eIF-2-alpha kinase GCN2;Isoform 3 of eIF-2-alpha kinase GCN2;Isoform 4 of eIF-2-alpha kinase GCN2	E2AK4_MOUSE	1	2	1	1	NaN	NaN	1	1	NaN	1	NaN	1	1.62585	11.0967	6.90873	8.37796			2.75255	5.41743		4.41759		7.76359
Q99LC8	Eif2b1	Translation initiation factor eIF-2B subunit alpha	EI2BA_MOUSE	7	8	7	9	8	6	7	8	8	10	9	8	25610.1	24949.9	33921.6	33812.5	38066.8	20054.7	34898.3	41001.1	42930.6	27252.1	19238.7	40146.4
Q99LD9	Eif2b2	Translation initiation factor eIF-2B subunit beta	EI2BB_MOUSE	4	6	4	7	4	4	7	3	6	8	7	8	2340.09	3724.03	2013.31	4312.27	2236.52	2061.7	2975.21	1645.27	3902.22	4585.51	2967.67	3989.86
B1AUN2	Eif2b3	Eukaryotic translation initiation factor 2B, subunit 3	B1AUN2_MOUSE	10	14	11	12	7	11	13	10	12	14	12	12	2720.7	4396.04	3425.98	4658.31	2724.49	3767.36	3174.56	3442.64	4382.74	4243.76	4597.72	4418.63
Q61749	Eif2b4	Translation initiation factor eIF-2B subunit delta	EI2BD_MOUSE	8	11	6	8	8	5	8	4	8	9	10	8	3109.96	6144.73	2944.22	2896.41	4261.9	1719.93	2239.28	1616.72	2491.91	2759.21	4365.47	2035.17
Q8CHW4	Eif2b5	Translation initiation factor eIF-2B subunit epsilon	EI2BE_MOUSE	8	10	4	8	8	9	9	7	10	13	9	6	1933.27	2875.63	1135.43	2681.02	1935.3	1545.77	1992.18	1403.77	2410.74	22354.1	1849.34	1535.3
Q61211	Eif2d	Eukaryotic translation initiation factor 2D	EIF2D_MOUSE	8	11	6	9	4	6	8	5	9	11	8	9	3568.88	5456.1	3165.06	3796.85	2871.06	3968.09	3334.45	1290.67	1771.43	4092.33	3726.13	2009.97
Q6ZWX6	Eif2s1	Eukaryotic translation initiation factor 2 subunit 1	IF2A_MOUSE	22	24	21	22	21	22	23	22	22	21	22	23	92990.4	115208	104568	118214	109126	128594	101340	109453	111087	108905	106679	120420
Q99L45	Eif2s2	Eukaryotic translation initiation factor 2 subunit 2	IF2B_MOUSE	26	27	22	25	26	24	27	24	26	27	26	25	63007.9	63465	53745.8	62793.8	57131.3	54204	53548.8	56958.1	63002.7	64294.9	56940.8	56018.7
Q9Z0N1	Eif2s3x	Eukaryotic translation initiation factor 2 subunit 3, X-linked	IF2G_MOUSE	6	7	6	7	6	6	7	7	7	7	7	7	12268.7	14870.2	11164.5	14188.2	9827.68	11686.3	12732.2	12538.5	14345	13481.8	13068.5	12060.2
Q9Z0N2	Eif2s3y	Eukaryotic translation initiation factor 2 subunit 3, Y-linked	IF2H_MOUSE	23	27	24	23	26	24	26	23	24	24	23	24	46091.3	51848.3	41901.8	47068.4	49180.3	53020.1	41536.4	47471.1	43722.7	48102.9	47085.7	47178.2
P23116	Eif3a	Eukaryotic translation initiation factor 3 subunit A	EIF3A_MOUSE	86	90	81	86	78	80	89	82	82	86	84	83	27517.5	34495.2	19157.4	29341.5	19001.8	18145.7	24061.7	22450.3	24213.2	26839	26676.5	22767.3
Q8JZQ9	Eif3b	Eukaryotic translation initiation factor 3 subunit B	EIF3B_MOUSE	40	42	38	40	38	38	38	37	40	40	40	39	32138.8	40996.4	31578.7	40717.4	32288.8	29011.4	31238.6	29683.9	34527.8	33201.2	33611	29929
Q8R1B4	Eif3c	Eukaryotic translation initiation factor 3 subunit C	EIF3C_MOUSE	34	34	30	34	32	31	32	31	34	33	33	32	20628	24706.3	17917.8	23529.4	17543.2	19236.4	19038.6	16354.3	19667.7	19988.9	19415.4	17387.9
O70194	Eif3d	Eukaryotic translation initiation factor 3 subunit D	EIF3D_MOUSE	20	21	20	20	19	19	21	17	20	20	20	19	23717	29495.3	22882.1	28123.3	21382.5	21658.4	21411.1	20963.8	24170.1	23272.3	23978.5	22109.2
P60229	Eif3e	Eukaryotic translation initiation factor 3 subunit E	EIF3E_MOUSE	25	25	21	23	20	21	23	20	25	25	24	22	44768	54707.9	28495.6	39567.4	32353.5	31326.4	32595.8	30568.7	36323.9	46717.3	34064.2	31318.1
Q9DCH4	Eif3f	Eukaryotic translation initiation factor 3 subunit F	EIF3F_MOUSE	13	13	13	14	13	13	13	13	13	13	13	13	26062.2	34279.1	21738.4	31378.4	21577.6	23155.3	21492	21132.8	24716	25757.4	23736.8	21390.3
Q9Z1D1	Eif3g	Eukaryotic translation initiation factor 3 subunit G	EIF3G_MOUSE	20	20	19	19	19	18	20	18	19	20	20	19	36784.5	31655.9	24386.5	31085.2	36543.1	24359.2	27574.1	22300	24922.4	24357.8	25340.7	22049.6
Q91WK2	Eif3h	Eukaryotic translation initiation factor 3 subunit H	EIF3H_MOUSE	21	21	19	20	18	18	19	21	19	19	21	19	35583.9	37931	30496.2	40135.2	28908	28952.3	28102.6	30047.8	31878.3	30956.1	32514.6	29361.4
Q9QZD9	Eif3i	Eukaryotic translation initiation factor 3 subunit I	EIF3I_MOUSE	19	18	18	19	18	17	19	17	19	19	19	18	36236.6	41522.1	34949.3	43037.1	31467.1	32227.2	32806.2	31506.2	32529.6	30963.3	32425	29869.8
Q3UGC7	Eif3j1	Eukaryotic translation initiation factor 3 subunit J-A	EI3JA_MOUSE	18	18	18	18	18	18	18	18	19	19	19	19	46647.4	41701	34857.2	47273.6	40505.3	40089	35886.2	41093.6	44571	42039.4	41330	39748.3
Q9DBZ5	Eif3k	Eukaryotic translation initiation factor 3 subunit K	EIF3K_MOUSE	9	9	8	9	10	9	9	9	9	9	9	8	24928.5	27502.4	17452.8	27566.6	17755.6	20762.5	18369.6	19976.4	22011	20877.2	19825.7	17491.9
Q8QZY1	Eif3l	Eukaryotic translation initiation factor 3 subunit L	EIF3L_MOUSE	29	30	28	30	28	29	30	28	29	29	30	29	28639.7	43338.8	34642.2	46136.3	26962.3	36585.7	34511.3	26426.4	39211.5	28989.4	28960.4	35433.4
Q99JX4	Eif3m	Eukaryotic translation initiation factor 3 subunit M	EIF3M_MOUSE	17	18	18	19	18	19	18	17	18	19	18	18	30005.7	38257.5	19724.6	32592.4	26398.6	26143.2	32756	28091.3	28681.4	27824.6	28377.2	21628.5
P60843	Eif4a1	Eukaryotic initiation factor 4A-I	IF4A1_MOUSE	31	30	28	30	30	30	30	30	29	29	30	30	411304	394712	400249	416724	516412	479035	315298	416579	334842	331878	356101	334591
P10630;P10630-2	Eif4a2	Eukaryotic initiation factor 4A-II;Isoform 2 of Eukaryotic initiation factor 4A-II	IF4A2_MOUSE	10	12	10	12	11	12	10	11	11	12	12	11	7275.21	7840.51	6353.92	8371.74	7820.94	8280.39	6331.21	8162.81	9069.65	9397.53	8366.95	8558.33
Q91VC3	Eif4a3	Eukaryotic initiation factor 4A-III	IF4A3_MOUSE	25	25	24	24	23	23	24	23	24	24	24	24	54103.3	80716	60118	78131.1	58001	54411.5	54952.3	54584.2	57787.3	59321.6	60550.3	56429.4
Q8BGD9	Eif4b	Eukaryotic translation initiation factor 4B	IF4B_MOUSE	30	30	27	30	28	29	29	28	26	28	30	26	30730	26136.8	31626.9	29556.1	29817.6	24224.8	22013.8	26872	25176.9	26381.6	26481.9	25713.2
P63073	Eif4e	Eukaryotic translation initiation factor 4E	IF4E_MOUSE	8	9	8	9	7	8	8	7	8	8	8	8	34318.9	34939.1	30422.4	34246.5	28149.6	31260	28845.7	28477	30480.6	30202.2	29617.7	29316.3
Q8BMB3	Eif4e2	Eukaryotic translation initiation factor 4E type 2	IF4E2_MOUSE	5	5	3	4	3	2	5	3	3	5	3	4	4578.92	4208.32	682.978	1102.1	708.263	665.389	3078.46	665.307	684.534	3334.89	620.921	2946.63
Q9DBB5	Eif4e3	Eukaryotic translation initiation factor 4E type 3	IF4E3_MOUSE	3	3	3	3	4	4	4	3	3	4	3	3	2834.62	3235.31	3068.74	3354.4	4577.65	3656.66	2987.71	3276.08	3377.3	3428.94	3247.19	3253.18
P70445	Eif4ebp2	Eukaryotic translation initiation factor 4E-binding protein 2	4EBP2_MOUSE	1	1	1	1	1	1	1	1	1	1	1	1	70.8609	266.812	63.3413	140.482	98.81	124.32	103.133	91.9805	106.189	97.3808	55.2046	66.5588
Q9EST3;Q9EST3-2	Eif4enif1	Eukaryotic translation initiation factor 4E transporter;Isoform 2 of Eukaryotic translation initiation factor 4E transporter	4ET_MOUSE	8	10	8	11	6	8	7	9	8	10	8	9	701.554	1284.03	755.244	1146.52	595.686	665.042	394.335	1188.3	749.946	979.123	868.175	734.288
Q6NZJ6	Eif4g1	Eukaryotic translation initiation factor 4 gamma 1	IF4G1_MOUSE	42	44	39	44	39	39	41	38	37	44	42	42	12076.6	19028.9	20095.3	17974.4	16687.2	16017.1	14911.6	16576	5905.24	17955.5	6858.47	15753.6
Q62448	Eif4g2	Eukaryotic translation initiation factor 4 gamma 2	IF4G2_MOUSE	33	38	34	38	31	31	36	29	37	35	32	34	17926	26432.5	18867.8	24438.1	11067.6	19396.8	19481.3	9507.47	20055.1	20331.9	18637.1	22575.3
Q80XI3-2;Q80XI3-4	Eif4g3	Isoform 2 of Eukaryotic translation initiation factor 4 gamma 3;Isoform 4 of Eukaryotic translation initiation factor 4 gamma 3	IF4G3_MOUSE	32	39	29	34	29	29	34	26	31	32	31	34	6020.62	6494.61	3688.75	7504.76	7757.81	3775.88	3170.12	3303.71	3892.66	3993.57	4007.37	3961.89
Q9WUK2	Eif4h	Eukaryotic translation initiation factor 4H	IF4H_MOUSE	17	16	14	15	15	14	16	14	14	14	14	15	122148	80214.1	86940.7	80873.4	75985.9	80743.2	99417.5	113468	97528.4	67579.3	61043.2	103249
P59325	Eif5	Eukaryotic translation initiation factor 5	IF5_MOUSE	24	25	23	23	21	23	24	23	24	24	23	22	46870	48585	41095.3	48971	40451.7	44129.1	41665.8	42908.5	43897.3	42083.5	41651.7	40304.5
P63242	Eif5a	Eukaryotic translation initiation factor 5A-1	IF5A1_MOUSE	17	17	14	15	16	17	16	15	17	16	16	15	1303890	1229600	878263	1129030	920848	962184	927162	870504	980192	946079	993375	901710
Q05D44	Eif5b	Eukaryotic translation initiation factor 5B	IF2P_MOUSE	29	34	27	35	27	29	30	28	33	34	31	32	3906.8	5177.64	2901.14	5422.12	3112.87	2856.22	3418.75	3179.02	4163.49	4009.22	4103.19	4633.37
O55135	Eif6	Eukaryotic translation initiation factor 6	IF6_MOUSE	10	10	10	10	10	10	10	10	10	10	10	10	57985.5	95046.1	48630.7	85915.2	72974.1	72232.2	77548.2	60194.7	78072.3	76306.3	69825	80370.6
Q8K0G5	Eipr1	EARP and GARP complex-interacting protein 1	EIPR1_MOUSE	7	10	7	9	5	8	10	7	10	10	8	10	2536.06	3623.46	2822.17	3799.53	3093.05	3515.52	3556.58	3319.13	3861.3	3708.61	3226.45	3540.91
Q80Y81;Q80Y81-2	Elac2	Zinc phosphodiesterase ELAC protein 2;Isoform 2 of Zinc phosphodiesterase ELAC protein 2	RNZ2_MOUSE	3	7	3	7	4	4	6	3	6	7	6	5	560.878	794.887	282.203	845.902	456.89	417.976	2029.05	282.53	1054.4	1106.37	849.819	1335.74
Q3UP87	Elane	Neutrophil elastase	ELNE_MOUSE	16	16	15	15	15	15	16	15	15	16	16	16	4384240	4883280	3187790	4266770	3124820	3414320	3878280	3506770	4492050	3984530	3801320	3749480
P70372	Elavl1	ELAV-like protein 1	ELAV1_MOUSE	18	18	14	16	15	16	17	15	17	17	17	17	76527.5	80065.8	64828.7	73922.1	59649.5	59668.4	63680.3	60059.5	62877.1	62707.2	62458.3	61843.1
Q60775	Elf1	ETS-related transcription factor Elf-1	ELF1_MOUSE	1	1	1	1	1	1	1	1	1	1	1	1	44.8671	139.139	25.1864	94.9807	70.254	67.9963	64.9253	75.3579	41.8579	92.3034	73.2994	79.9604
Q9Z2U4	Elf4	ETS-related transcription factor Elf-4	ELF4_MOUSE	2	2	2	3	1	2	2	NaN	1	2	1	1	101.704	115.082	98.7818	117.124	72.4529	155.712	118.709		31.7604	109.813	22.6903	51.4182
O08856	Ell	RNA polymerase II elongation factor ELL	ELL_MOUSE	1	6	3	4	2	3	6	2	4	5	3	4	55.5347	538.324	395.843	436.143	314.069	429.348	373.233	240.492	379.525	494.825	342.076	336.114
Q8BPU7	Elmo1	Engulfment and cell motility protein 1	ELMO1_MOUSE	39	39	35	38	38	38	38	36	38	39	37	38	51181.7	71359.6	52617.9	63552.9	64338.6	66389	68456	61419.6	62238	62988.5	67371	63418.4
Q8BHL5;Q8BHL5-2	Elmo2	Engulfment and cell motility protein 2;Isoform 2 of Engulfment and cell motility protein 2	ELMO2_MOUSE	5	9	7	8	5	3	8	5	6	8	7	8	564.69	862.883	2005.3	2074.75	2146.27	218.191	853.251	576.729	722.794	1805.05	884.013	666.576
Q8BGF6	Elmod2	ELMO domain-containing protein 2	ELMD2_MOUSE	1	NaN	1	1	NaN	1	NaN	NaN	1	NaN	NaN	1	49.862		90.142	101.023		71.6382			80.2774			84.5991
Q8CB77	Eloa	Elongin-A	ELOA1_MOUSE	17	20	14	13	13	10	14	13	17	13	18	14	2939.62	3177.47	2149.85	2356.9	2986.58	1436.11	1935.53	1697.1	13551.8	1918.98	2388.64	1868.01
P62869	Elob	Elongin-B	ELOB_MOUSE	14	14	11	14	12	14	13	11	12	13	14	12	114712	109008	81078.6	117287	102283	101793	84676	99660.9	105956	100479	107107	88105.4
P83940	Eloc	Elongin-C	ELOC_MOUSE	6	7	6	6	6	6	6	6	6	6	6	6	104729	102208	54180.5	90465.9	86004.4	75178.2	71843.8	93762.9	86795.4	80010	84328.9	71555.7
P60003	Elof1	Transcription elongation factor 1 homolog	ELOF1_MOUSE	1	1	1	1	1	1	1	1	1	1	1	1	2814.43	2572.23	2369.59	4150.4	1370.2	3244.56	2523.36	4140.79	3520.09	3741.54	3718.8	2959.31
Q9JLJ5	Elovl1	Elongation of very long chain fatty acids protein 1	ELOV1_MOUSE	4	4	4	4	4	4	4	4	4	4	4	4	2915.72	6908.67	3808.18	5805.41	4131.74	4097.65	3785.66	5683.54	6403.82	5940.27	4547.18	4550.69
Q8BHI7	Elovl5	Elongation of very long chain fatty acids protein 5	ELOV5_MOUSE	2	2	2	1	1	1	NaN	1	1	1	1	1	671.466	540.161	440.532	459.299	256.452	272.242		323.374	121.458	156.289	198.523	231.077
Q9D2Y9	Elovl7	Elongation of very long chain fatty acids protein 7	ELOV7_MOUSE	1	1	1	1	1	1	1	1	1	1	1	1	292.983	452.195	515.393	435.042	281.342	308.074	268.219	313.586	324.458	351.702	383.652	347.019
Q7TT37	Elp1	Elongator complex protein 1	ELP1_MOUSE	7	15	11	17	7	6	16	8	11	10	11	5	256.53	1223.79	1043.67	1200.46	354.163	324.341	686.734	336.443	581.927	531.451	449.684	114.904
Q91WG4	Elp2	Elongator complex protein 2	ELP2_MOUSE	5	8	4	9	2	4	2	1	2	3	2	3	249.885	669.187	172.919	1097.07	132.656	820.357	70.4478	48.0339	138.552	91.9901	130.467	187.007
Q9CZX0;Q9CZX0-2	Elp3	Elongator complex protein 3;Isoform 2 of Elongator complex protein 3	ELP3_MOUSE	3	3	1	4	NaN	NaN	3	NaN	NaN	NaN	NaN	NaN	143.825	387.284	168.875	477.685			237.496
Q9ER73	Elp4	Elongator complex protein 4	ELP4_MOUSE	2	2	2	3	1	1	2	3	2	3	2	2	81.5902	120.328	68.2645	246.313	51.7338	30.4674	68.614	93.2104	115.347	123.677	101.5	82.0263
Q99L85	Elp5	Elongator complex protein 5	ELP5_MOUSE	NaN	1	NaN	NaN	NaN	NaN	1	NaN	NaN	1	NaN	NaN		411.799					295.781			294.352
Q8BK75;Q8BK75-2	Elp6	Elongator complex protein 6;Isoform 2 of Elongator complex protein 6	ELP6_MOUSE	1	2	1	1	NaN	NaN	1	1	2	2	1	NaN	47.1372	164.924	53.3127	105.725			91.5918	91.6212	66.9878	125.947	73.6777
P21995	Emb	Embigin	EMB_MOUSE	8	8	8	9	9	8	9	9	9	10	8	8	25286	25111	27976.4	27295.1	34894.8	38276.6	32309.8	34651.6	26808.7	27310.7	23415.5	23395.7
Q8C7X2-2	Emc1	Isoform 2 of ER membrane protein complex subunit 1	EMC1_MOUSE	15	21	17	19	16	16	16	15	16	20	17	20	2522.34	4289.38	2801.06	3843.69	2572.92	2429.19	2307.91	5570.54	2485.4	4426.4	3034.72	4675.15
Q3TAS6;Q3TAS6-2	Emc10	ER membrane protein complex subunit 10;Isoform 2 of ER membrane protein complex subunit 10	EMC10_MOUSE	3	3	NaN	3	NaN	2	3	2	3	2	3	2	5785.12	2855.89		5294.16		2558.33	3443.81	5213.64	4436.54	3326.53	3958.17	3305.77
Q9CRD2	Emc2	ER membrane protein complex subunit 2	EMC2_MOUSE	7	9	7	7	8	8	7	7	9	9	8	8	3864.5	5713.33	3832.01	5146.52	4456.89	3596.91	3329.89	4129.37	4725.97	4610.65	4483.13	4312.18
Q99KI3	Emc3	ER membrane protein complex subunit 3	EMC3_MOUSE	4	5	5	6	4	5	4	4	4	5	6	6	3360.74	4352.39	3528.38	4859.8	3301.2	3757.64	3249.98	3425.54	3115.3	3587.27	4190.82	4110.61
Q9CZX9	Emc4	ER membrane protein complex subunit 4	EMC4_MOUSE	3	3	3	2	3	3	3	3	3	3	3	3	5024.02	3321.63	3375.31	3007.3	5631.57	4792.75	3094.76	4430.1	4063.45	4140.24	3736.14	3529.65
Q9CQW0	Emc6	ER membrane protein complex subunit 6	EMC6_MOUSE	NaN	1	1	1	NaN	1	1	1	1	1	1	1		1788.48	2764.39	2178.1		2137.39	1379.68	2703.09	1767.18	1613.28	1745.27	1825.92
Q9EP72	Emc7	ER membrane protein complex subunit 7	EMC7_MOUSE	5	6	4	4	5	4	4	4	5	5	5	4	3740.92	18382.4	2831.42	3300.06	4534.78	4282.77	2376.64	2295.16	3716.5	18022.9	11465.8	2443.54
O70378	Emc8	ER membrane protein complex subunit 8	EMC8_MOUSE	8	7	7	8	6	5	6	5	8	8	7	8	7330.07	6891.63	5144.13	5189.98	2406.53	1821.33	3731	2291.83	6921.77	6533.45	6728.47	6658.14
O08579	Emd	Emerin	EMD_MOUSE	11	10	9	10	9	9	11	10	11	11	12	10	12028.7	13866.6	9405.05	9854.79	10442	11590.5	7767.3	10259	10564.5	11740.2	10799.5	9647.11
Q99K41	Emilin1	EMILIN-1	EMIL1_MOUSE	7	10	4	6	8	9	9	7	6	7	8	6	4631.3	1553.65	252.85	640.197	1206.41	1023.13	4228.81	515.35	306.215	354.062	649.527	324.859
Q8K482	Emilin2	EMILIN-2	EMIL2_MOUSE	28	29	21	27	27	28	33	28	23	23	23	20	13639.1	21489.5	6021.61	9068.99	8734.76	12959.2	26677.5	9985.21	5942.53	5582.4	5943.26	5047.64
Q7TNG5	Eml2	Echinoderm microtubule-associated protein-like 2	EMAL2_MOUSE	27	29	25	27	24	27	29	27	28	29	28	27	47694.1	58496.8	49049.5	54559.7	51893.5	60749.9	58767	56431.5	57948.3	60268.2	59413.7	59156.2
Q8VC03	Eml3	Echinoderm microtubule-associated protein-like 3	EMAL3_MOUSE	22	23	18	23	19	22	20	19	20	22	20	19	4119.17	4345.4	3879.64	4557.31	4140.39	4859.91	4279.74	4422.52	3708.24	5887.42	3886.95	4237.86
Q3UMY5	Eml4	Echinoderm microtubule-associated protein-like 4	EMAL4_MOUSE	19	24	17	23	15	20	20	21	23	22	24	22	2241.17	4159.61	2571.89	11659.3	3854.27	3350.13	2646.96	3071.07	3544.96	5285.4	4358.34	4155.86
O35912	Emp3	Epithelial membrane protein 3	EMP3_MOUSE	1	1	1	1	1	1	1	1	1	1	1	1	3737.7	2866	10754.9	7534.96	4986.84	5987.73	2261.65	9574.9	4243.81	5240.54	3300.66	4960.31
Q8C522	Endod1	Endonuclease domain-containing 1 protein	ENDD1_MOUSE	NaN	NaN	NaN	NaN	2	1	1	1	NaN	NaN	NaN	NaN					329.689	245.487	127.756	356.784
Q8BX80	Engase	Cytosolic endo-beta-N-acetylglucosaminidase	ENASE_MOUSE	4	6	2	4	4	3	7	4	5	6	5	5	1943.42	3215.41	3775.65	4949.6	4670.57	3733.76	4285.21	4956.91	4278.04	3460.26	4299.16	4397.92
P17182	Eno1	Alpha-enolase	ENOA_MOUSE	31	36	26	27	23	27	36	26	27	29	29	27	2581250	2914260	1890490	2462080	2418710	2616430	2724370	2440940	2727860	2527870	2783270	2501050
P17183	Eno2	Gamma-enolase	ENOG_MOUSE	2	3	3	3	3	3	3	3	4	3	4	3	91929.3	119766	89732.2	108827	112998	110166	131600	112928	123158	108766	103719	107829
Q8BGB7	Enoph1	Enolase-phosphatase E1	ENOPH_MOUSE	5	5	5	5	5	5	5	5	5	5	5	5	4722.34	5686.77	3951.62	5348.65	4442.92	4585.61	4292.76	4494.85	5244.82	5019.01	4691.97	4492.99
Q8BTJ4;Q8BTJ4-2	Enpp4	Bis(5'-adenosyl)-triphosphatase enpp4;Isoform 2 of Bis(5'-adenosyl)-triphosphatase enpp4	ENPP4_MOUSE	5	6	4	5	4	5	3	3	5	5	5	5	1262.99	1765.97	913.937	1413.77	635.423	900.995	458.027	433.507	1062.28	1061.9	1071.63	1018.75
P60840;P60840-2	Ensa	Alpha-endosulfine;Isoform 2 of Alpha-endosulfine	ENSA_MOUSE	5	5	3	5	3	5	5	3	5	5	5	3	7890.86	10274.4	11753.2	10491.7	9589.17	10486.3	11606.8	9554.39	11306.7	12229.6	8983.58	9600.24
P55772	Entpd1	Ectonucleoside triphosphate diphosphohydrolase 1	ENTP1_MOUSE	11	10	11	11	10	10	10	11	11	13	13	12	4381.28	7351.77	5674.07	7716.28	9929.63	9797.66	9044.96	11913.7	10592.7	11156.9	13900.6	12733.5
Q9WUZ9	Entpd5	Ectonucleoside triphosphate diphosphohydrolase 5	ENTP5_MOUSE	6	8	6	7	4	2	3	2	2	6	4	3	2610.86	2406.72	2042.29	3591.04	588.742	355.443	417.868	416.04	360.54	13250.5	686.415	577.458
Q3TCT4;Q3TCT4-2	Entpd7	Ectonucleoside triphosphate diphosphohydrolase 7;Isoform 2 of Ectonucleoside triphosphate diphosphohydrolase 7	ENTP7_MOUSE	NaN	1	NaN	NaN	NaN	NaN	NaN	NaN	NaN	NaN	NaN	NaN		25.2758
Q9JIX0	Eny2	Transcription and mRNA export factor ENY2	ENY2_MOUSE	1	2	2	2	2	2	3	1	2	2	2	1	3796.74	9231.96	6656.89	7924.96	6582.96	5506.98	7631.95	3895.19	5787.83	5804.26	4992.09	3635.03
B2RWS6	Ep300	Histone acetyltransferase p300	EP300_MOUSE	20	28	21	26	13	19	26	22	24	25	23	23	1086.2	1327.11	1328.95	1296.31	7375.72	1851.92	855.535	860.737	1032.82	1031.63	960.145	982.652
Q8CHI8;Q8CHI8-2;Q8CHI8-3;Q8CHI8-4	Ep400	E1A-binding protein p400;Isoform 2 of E1A-binding protein p400;Isoform 3 of E1A-binding protein p400;Isoform 4 of E1A-binding protein p400	EP400_MOUSE	17	22	12	20	14	15	18	15	17	20	19	19	271.313	520.453	212.751	447.212	310.132	269.619	323.216	294.273	287.618	381.674	401.021	330.776
P48193;P48193-2	Epb41	Protein 4.1;Isoform 2 of Protein 4.1	41_MOUSE	23	24	18	23	22	21	21	23	25	22	22	15	6898.77	6651.03	4261.19	5543.94	7082.05	5574.41	4245.41	5222.15	5116.16	4733.6	4061.51	2935.26
O70318	Epb41l2	Band 4.1-like protein 2	E41L2_MOUSE	13	17	9	14	7	11	13	8	10	11	16	9	834.415	1296.19	2237.81	1483.26	574.602	1480.32	539.48	491.707	587.351	883.995	1370.42	543.854
Q8C9X6;Q8C9X6-2	Epc1	Enhancer of polycomb homolog 1;Isoform 2 of Enhancer of polycomb homolog 1	EPC1_MOUSE	4	3	3	3	2	3	3	2	3	4	2	2	257.325	159.637	318.33	138.085	84.6295	128.098	104.225	66.8192	226.67	230.506	118.754	106.544
Q99M71	Epdr1	Mammalian ependymin-related protein 1	EPDR1_MOUSE	2	2	1	2	1	1	2	2	NaN	2	2	2	2297.95	1367.09	2405.75	1520.32	2470.35	3204.03	1560.47	2140.2		1542.6	1551.9	1650.52
Q80TA9	Epg5	Ectopic P granules protein 5 homolog	EPG5_MOUSE	2	4	1	5	NaN	NaN	1	NaN	2	2	2	2	47.2727	59.3339	12.3418	72.8154			8.07303		25.9784	26.1309	25.4941	33.5236
Q80VP1;Q80VP1-2	Epn1	Epsin-1;Isoform 2 of Epsin-1	EPN1_MOUSE	6	8	6	7	8	8	8	6	7	8	7	7	7399.58	34338.3	25391	20975.7	28838.8	42517.6	37822.6	40127.4	39490.1	44393.5	28292.6	27144.7
P14753;P14753-2	Epor	Erythropoietin receptor;Isoform EPOR-S of Erythropoietin receptor	EPOR_MOUSE	1	1	1	NaN	1	1	1	1	1	1	1	1	2867.84	1354.77	3496.79		3250.12	3376.2	3901.21	3254.17	4121.47	1608.01	3491.33	3445.42
Q8CGC7	Eprs1	Bifunctional glutamate/proline--tRNA ligase	SYEP_MOUSE	67	73	64	70	62	66	71	64	70	73	71	72	24833.3	28500.4	22162.2	27826.1	26814.6	25097.7	27602.8	22376.7	28882.3	25665.6	26470.1	27693.5
P42567	Eps15	Epidermal growth factor receptor substrate 15	EPS15_MOUSE	37	40	36	40	36	40	40	37	37	39	39	39	30576.3	26925.1	26577.6	28935.4	38094.6	33605	25328	30600.2	27766.8	29801.1	26390.1	28339.9
Q60902;Q60902-2	Eps15l1	Epidermal growth factor receptor substrate 15-like 1;Isoform 2 of Epidermal growth factor receptor substrate 15-like 1	EP15R_MOUSE	32	36	30	34	29	26	33	24	29	31	31	29	10163.5	12978.2	8774.51	11556.8	9932.36	8701.8	8510.44	8273.92	9573.18	9775.62	9627.42	9225.7
Q8VDI1;Q8VDI1-2	Epsti1	Epithelial-stromal interaction protein 1;Isoform 2 of Epithelial-stromal interaction protein 1	ESIP1_MOUSE	4	3	3	3	3	3	4	3	4	4	4	4	712.37	502.069	422.141	481.544	668.097	860.931	693.169	820.765	941.331	853.043	897.105	894.249
P49290	Epx	Eosinophil peroxidase	PERE_MOUSE	9	12	2	11	22	22	22	22	21	14	18	14	1443.18	2225.05	274.826	2028.84	40018.3	29107.5	16547.3	31000.1	9214.96	2261.62	4919.86	2247.89
Q9CZU4	Eral1	GTPase Era, mitochondrial	ERAL1_MOUSE	1	1	1	1	1	1	1	1	1	1	1	1	4156.12	6042.31	3894.93	6083.79	2535.29	2640.16	3080.01	2296	3544.93	3740.92	3439.37	3302.45
Q9EQH2	Erap1	Endoplasmic reticulum aminopeptidase 1	ERAP1_MOUSE	33	33	29	32	32	31	33	31	33	32	32	32	15832	18033.2	13013	18557.6	13749.3	13117.1	13778.2	13270.8	15434.2	15548.3	15318.7	14959.8
Q80TH2;Q80TH2-1;Q80TH2-2	Erbin	Erbin;Isoform 1 of Erbin;Isoform 2 of Erbin	ERBIN_MOUSE	23	28	15	22	13	21	22	18	26	23	19	16	1981.56	2964.44	921.253	1754.19	991.818	3128.92	1450.45	1328.49	1438.28	1894.88	1550.8	897.074
Q99MI1	Erc1	ELKS/Rab6-interacting/CAST family member 1	RB6I2_MOUSE	9	12	4	11	6	6	6	6	10	14	11	6	676.655	842.1	270.104	848.687	292.035	338.963	271.663	407.676	655.891	687.845	641.378	440.203
Q9QZD4	Ercc4	DNA repair endonuclease XPF	XPF_MOUSE	2	1	NaN	2	NaN	NaN	2	NaN	4	NaN	4	3	66.6819	37.2049		1435.77			1380.5		1656.32		779.833	763.724
Q8BHK9	Ercc6l	DNA excision repair protein ERCC-6-like	ERC6L_MOUSE	15	21	8	17	7	10	14	9	10	13	13	9	1293.99	2140.37	555.444	1306.68	479.573	1880.09	1079.48	549.628	613.606	770.848	863.682	562.345
P81270;P81270-4	Erg	Transcriptional regulator ERG;Isoform 5 of Transcriptional regulator ERG	ERG_MOUSE	9	11	9	9	3	4	6	4	6	7	5	6	4200.66	4644.15	2473.79	3429.64	1053.72	1201.03	1650.64	1205.18	1942.04	2994.4	798.263	835.45
Q9ERY9	Erg28	Ergosterol biosynthetic protein 28 homolog	ERG28_MOUSE	2	2	2	3	2	2	2	1	2	3	3	3	15180.8	11214.1	29741.5	14511.2	22857.7	30383.9	10108.8	1219.76	12673.5	11090.7	12208.4	16726.7
Q9DC16	Ergic1	Endoplasmic reticulum-Golgi intermediate compartment protein 1	ERGI1_MOUSE	6	7	4	6	4	4	5	5	5	6	5	5	1696.11	2175.05	1268.94	7439.77	1016.75	1177.04	1430.48	38873.7	1727.79	1693.77	1475.94	1253.5
Q9CR89;Q9CR89-2	Ergic2	Endoplasmic reticulum-Golgi intermediate compartment protein 2;Isoform 2 of Endoplasmic reticulum-Golgi intermediate compartment protein 2	ERGI2_MOUSE	3	3	1	4	1	3	1	2	2	4	4	1	1706.28	1379.05	246.362	675.456	459.746	684.096	294.519	310.35	439.711	779.132	576.539	295.768
Q9CQE7;Q9CQE7-2	Ergic3	Endoplasmic reticulum-Golgi intermediate compartment protein 3;Isoform 2 of Endoplasmic reticulum-Golgi intermediate compartment protein 3	ERGI3_MOUSE	5	6	3	5	3	3	5	3	4	5	4	4	2807.66	2723.66	1759.38	4959.12	1456.43	1552.52	2377.41	1423.8	1514.78	2670.21	2125.63	1461.11
P84089	Erh	Enhancer of rudimentary homolog	ERH_MOUSE	6	6	4	5	4	5	6	4	5	4	4	4	51014.7	99233.6	26430	67670.7	31540.7	43068.6	39388.4	34554.3	41176.2	44245.4	34516.6	32512.9
Q7TMF2	Eri1	3'-5' exoribonuclease 1	ERI1_MOUSE	2	1	2	1	NaN	NaN	1	NaN	NaN	NaN	NaN	NaN	3016.23	34.4651	73.6826	23.7275			9.43748
Q8C460;Q8C460-2;Q8C460-3	Eri3	ERI1 exoribonuclease 3;Isoform 2 of ERI1 exoribonuclease 3;Isoform 3 of ERI1 exoribonuclease 3	ERI3_MOUSE	1	2	2	2	1	2	2	2	2	2	2	1	596.749	1275.58	1197.86	800.687	717.771	1004.65	909.013	1144.65	934.236	1015.37	1061.9	611.856
E9PY43	Erich1	Glutamate-rich 1	E9PY43_MOUSE	1	1	NaN	2	NaN	NaN	1	NaN	1	2	NaN	NaN	242.008	270.324		258.368			124.409		172.11	637.53
Q91X78	Erlin1	Erlin-1	ERLN1_MOUSE	8	9	6	8	5	7	7	6	8	8	7	6	4403.63	4745.1	2873.55	4296.69	2909.73	2615.45	3059.95	2894.51	3442.13	3852.55	3193.98	2838.23
Q8BFZ9	Erlin2	Erlin-2	ERLN2_MOUSE	14	15	11	14	13	13	14	13	13	15	15	14	14935.2	18204.1	12485.9	16465.5	18438.8	18294.9	16792.4	20038.6	10489	15049.1	17563.3	15965
Q3UVK0	Ermp1	Endoplasmic reticulum metallopeptidase 1	ERMP1_MOUSE	21	22	20	25	20	21	22	22	23	24	23	22	24663.9	20953.4	14010.1	20943.1	23704.2	22886.8	19340.4	23209.5	21379.3	17534.1	21573.5	19469.2
Q8R180	Ero1a	ERO1-like protein alpha	ERO1A_MOUSE	28	28	26	27	23	27	29	25	27	27	27	26	65201.5	78957.4	57894.8	76160.6	47791.2	52237.8	53753.4	49721.4	58450.2	60866.7	59537.4	55480.2
Q8R2E9	Ero1b	ERO1-like protein beta	ERO1B_MOUSE	5	6	3	5	2	2	4	2	3	4	4	4	710.951	1080.69	363.023	772.558	256.258	221.862	462.319	225.755	540.403	606.978	687.593	425.663
P57759	Erp29	Endoplasmic reticulum resident protein 29	ERP29_MOUSE	12	14	12	14	13	12	14	13	12	12	12	12	59341.4	59532.6	43181.8	57257.2	42582.9	43313.1	45970.8	46309.4	49498.9	47842.8	48731.6	42619.3
Q9D1Q6	Erp44	Endoplasmic reticulum resident protein 44	ERP44_MOUSE	16	17	15	16	15	16	16	15	17	16	16	16	28562.9	30272.1	25079	31784.4	25262.1	24950.3	23390.5	24449.2	28584.9	26978.2	27474.3	25088.5
Q69Z69	Esco1	N-acetyltransferase ESCO1	ESCO1_MOUSE	1	5	1	3	NaN	3	NaN	NaN	NaN	2	NaN	NaN	11.3496	401.442	4.03936	364.633		183.933				176.045
Q9R0P3	Esd	S-formylglutathione hydrolase	ESTD_MOUSE	15	13	15	15	15	15	12	15	13	13	14	14	96995.9	110529	86634.6	109113	112228	104152	119725	113871	118374	116023	120606	111636
Q3U7R1	Esyt1	Extended synaptotagmin-1	ESYT1_MOUSE	50	52	49	54	52	49	51	49	51	53	51	51	34457.9	38369.6	26267.2	40014.3	38814.7	35940.3	28899.1	26116.7	37132.9	37436.1	37056.9	32706.1
Q3TZZ7	Esyt2	Extended synaptotagmin-2	ESYT2_MOUSE	32	34	30	33	30	32	32	32	33	33	33	33	17099.7	18469.4	19793.8	18691.9	16644.5	17216.5	16010.4	18163.5	17815.8	18221.4	18358.3	18208
Q8BWY3	Etf1	Eukaryotic peptide chain release factor subunit 1	ERF1_MOUSE	21	23	22	21	20	20	23	21	21	22	21	21	32834.9	41580.4	34154.2	44708.2	36722.4	35071	33864.8	34223.8	37657.7	36493.4	36609.9	33756.4
Q99LC5	Etfa	Electron transfer flavoprotein subunit alpha, mitochondrial	ETFA_MOUSE	17	15	16	16	15	15	15	15	15	16	17	15	52683.3	51872.3	38218.9	49901.8	35236.4	35798.2	43510.9	34301.2	41065.9	41909.7	45417.5	40347.7
Q9DCW4	Etfb	Electron transfer flavoprotein subunit beta	ETFB_MOUSE	14	15	14	14	14	14	15	14	14	13	13	14	86748.7	75732.8	131597	90119.5	129029	100463	66667.6	114725	75040.4	54002	54870.8	81423.3
Q921G7	Etfdh	Electron transfer flavoprotein-ubiquinone oxidoreductase, mitochondrial	ETFD_MOUSE	17	19	18	20	16	17	20	17	19	18	18	19	7642.11	9489.16	7945.42	10720.1	9794.69	9304.13	7032.86	9539.31	10365.5	9618.9	9504.63	9967.19
Q91V16	Etfrf1	Electron transfer flavoprotein regulatory factor 1	ETFR1_MOUSE	1	1	1	1	1	1	1	1	1	1	1	1	615.744	855.537	315.093	577.627	494.6	411.648	566.901	372.698	492.735	494.595	605.766	531.919
Q9DCM0	Ethe1	Persulfide dioxygenase ETHE1, mitochondrial	ETHE1_MOUSE	14	14	13	14	14	14	13	13	13	13	14	13	137423	128319	99800.4	128783	118056	111633	120760	121214	121558	119859	116845	115449
P27577	Ets1	Protein C-ets-1	ETS1_MOUSE	1	NaN	1	1	NaN	NaN	NaN	NaN	NaN	NaN	NaN	NaN	58.5621		18.1202	25.4122
P97360	Etv6	Transcription factor ETV6	ETV6_MOUSE	9	9	4	7	4	4	4	5	5	6	5	6	2686.18	2424.71	1148.51	2081.22	1031.59	788.108	1364.66	862.663	1259.73	1479.6	1471.59	1428.77
P20934	Evi2a	Protein EVI2A	EVI2A_MOUSE	1	1	1	1	1	1	1	1	1	1	1	1	113.793	439.096	51.4581	270.872	116.614	249.09	440.298	134.134	290.872	292.693	191.31	277.056
Q8VD58	Evi2b	Protein EVI2B	EVI2B_MOUSE	6	7	6	6	7	7	7	7	7	7	6	6	27437.7	28319.9	26047.7	28822.5	41379.6	42864.9	32257.6	42417	25837.2	26049.6	25927.4	27161.1
Q61545	Ewsr1	RNA-binding protein EWS	EWS_MOUSE	8	9	7	8	8	9	9	8	8	7	9	9	37065	33108.5	27554.9	30330.2	26023.3	28643	30306.9	28127.7	29022	33324.7	27796.4	26857.2
Q8R3S6	Exoc1	Exocyst complex component 1	EXOC1_MOUSE	21	26	19	29	20	23	22	20	22	24	25	23	4828.98	6139.44	4292.29	6619.6	4613.06	6777.16	4772.73	4274.28	5258.79	4971.91	5085.83	5240.77
Q9D4H1	Exoc2	Exocyst complex component 2	EXOC2_MOUSE	17	22	20	21	20	19	23	16	19	20	22	20	4100.94	5142.25	4077.07	5167.18	4988.09	4910.93	12380.5	4089.2	4582.3	4823.64	5172.9	4636.18
Q6KAR6	Exoc3	Exocyst complex component 3	EXOC3_MOUSE	16	21	20	20	20	20	23	22	21	21	23	21	4118.01	7395.3	5609.05	7393.69	5917.83	7153.33	6475.07	7009.66	6632.11	6540.09	7415.27	7147.98
O35382	Exoc4	Exocyst complex component 4	EXOC4_MOUSE	31	38	33	36	34	33	39	33	35	36	36	37	4215.82	7635.44	5005.55	20024.3	6400.92	5846.98	6957.56	5969.95	21461.7	41273.8	6966.98	6772.63
Q3TPX4	Exoc5	Exocyst complex component 5	EXOC5_MOUSE	21	26	23	26	19	24	28	23	25	28	26	24	9927.64	7658.97	12620.2	13050.9	9286.65	12529.5	11539.3	11287.6	12115.4	12743.4	11008.5	8037.48
Q8R313	Exoc6	Exocyst complex component 6	EXOC6_MOUSE	16	19	16	21	16	12	20	18	17	18	18	15	3706.07	5644.27	2748.33	4432.83	3188.09	2464.49	10306.4	3124.09	10882.4	10002.6	3387.43	2712.82
A6H5Z3	Exoc6b	Exocyst complex component 6B	EXC6B_MOUSE	3	2	2	4	2	3	2	4	4	2	2	3	190.631	210.976	368.932	488.355	458.701	361.399	155.743	443.423	446.704	158.789	368.764	388.396
O35250;O35250-2	Exoc7	Exocyst complex component 7;Isoform 2 of Exocyst complex component 7	EXOC7_MOUSE	22	25	22	24	22	22	24	23	25	24	24	23	5066.79	9845.76	6300.84	6442.69	5311.96	5815.01	5722.91	5837.44	6336.73	5924.32	6800.4	6122.85
Q6PGF7	Exoc8	Exocyst complex component 8	EXOC8_MOUSE	22	24	21	23	21	23	25	21	23	24	25	24	5005	6853.79	9070.53	8744.39	5699.93	12139.1	5493.3	6131.76	5309.76	8098.78	9206.83	10734.6
Q8C163	Exog	Nuclease EXOG, mitochondrial	EXOG_MOUSE	2	3	NaN	4	NaN	NaN	3	2	2	2	2	1	615.399	543.098		575.122			266.174	276.01	407.421	328.176	343.523	356.282
Q9DAA6	Exosc1	Exosome complex component CSL4	EXOS1_MOUSE	3	4	4	4	3	4	4	3	4	4	4	4	6831.48	5742.61	3473.17	4834.21	3478.25	4271.39	4724.88	3435.83	4074.97	4268.23	4314.07	4147.52
P56960	Exosc10	Exosome component 10	EXOSX_MOUSE	9	20	16	20	10	10	16	12	12	14	10	15	647.924	1831.6	1032.3	1730.58	519.193	632.627	749.135	632.672	521.296	741.33	415.651	619.614
Q8VBV3	Exosc2	Exosome complex component RRP4	EXOS2_MOUSE	8	10	8	10	7	9	10	8	10	9	10	10	4052.65	6673.99	4416.9	6872.12	4714.52	5328.79	5017.28	4773.99	5764.67	5302.83	5804.14	5474.41
Q7TQK4	Exosc3	Exosome complex component RRP40	EXOS3_MOUSE	4	6	4	6	2	3	5	4	5	5	5	4	2508.09	3816.02	2235.56	2801.7	1489.01	1558.25	1747.89	2140.77	3044.78	3150.74	3335.17	1920.75
Q921I9	Exosc4	Exosome complex component RRP41	EXOS4_MOUSE	6	7	6	7	6	6	7	7	7	7	7	7	4765.53	7900.93	3928.08	7022.01	6132.38	5007.07	6164.2	4723.83	5008.73	5399.65	6029.24	4924.77
Q9CRA8	Exosc5	Exosome complex component RRP46	EXOS5_MOUSE	7	8	5	6	4	4	6	4	5	5	4	5	3972.64	4507.75	3241.53	4686.25	2937.17	3251.83	3198.38	3236.84	3740.92	3660.65	3372.59	3452.09
Q8BTW3	Exosc6	Exosome complex component MTR3	EXOS6_MOUSE	7	6	6	7	7	6	6	6	7	6	7	8	7229.36	6835.06	7082.51	7370.01	7038.42	5331.43	4675.05	6198.8	5262.01	6653.49	5266.56	8383.78
Q9D0M0	Exosc7	Exosome complex exonuclease RRP42	EXOS7_MOUSE	8	10	7	8	6	8	8	6	10	10	8	8	4509.17	5086.67	3549.51	4605.62	3979.02	12260.2	8236.59	3480.82	5911.16	5876.39	4028.83	4422.12
Q9D753	Exosc8	Exosome complex component RRP43	EXOS8_MOUSE	7	7	6	7	6	6	6	7	6	7	8	6	11793.2	11060.7	9050.25	13188.7	13151.3	10336.8	9293.01	11259.8	10689.2	10748	11701	10656.9
Q9JHI7	Exosc9	Exosome complex component RRP45	EXOS9_MOUSE	5	5	4	5	5	4	5	4	5	5	6	5	1913.53	2516.07	1815.76	2680.3	1894.85	1712.5	1814.55	1683.26	2285.52	2128.33	2089	2153.22
Q9JKV7	Extl1	Exostosin-like 1	EXTL1_MOUSE	1	NaN	1	1	1	1	1	1	NaN	NaN	1	1	1128.63		2257.03	1286.4	2227.92	2043.08	1324.89	1689.59			727.89	619.435
Q9ES89	Extl2	Exostosin-like 2	EXTL2_MOUSE	NaN	1	1	1	NaN	1	1	NaN	2	NaN	NaN	1		478.618	511.002	512.654		400.556	434.05		993.105			367.822
P97480	Eya3	Eyes absent homolog 3	EYA3_MOUSE	3	4	2	5	3	5	3	4	4	5	4	4	1931.4	2551.53	1771.38	2459.95	1541.38	1804.89	1835.6	1602.68	1799.14	1857.16	1973.63	1836.8
Q61188	Ezh2	Histone-lysine N-methyltransferase EZH2	EZH2_MOUSE	7	8	5	7	1	3	6	5	6	7	6	6	722.295	988.354	291.578	785.65	80.0508	88.2093	370.257	386.787	409.791	571.453	357.816	7734.47
P26040	Ezr	Ezrin	EZRI_MOUSE	31	35	32	31	30	30	34	30	30	31	31	30	124126	121302	112735	118193	118081	118837	109658	120847	119266	112240	119058	113781
O88947	F10	Coagulation factor X	FA10_MOUSE	2	2	2	2	4	4	2	3	3	2	3	3	2758.51	1811.77	3966.11	2191.74	5703.99	4844.79	2528.53	3507.18	2415.25	1854.53	2068.65	2535.95
Q8BH61	F13a1	Coagulation factor XIII A chain	F13A_MOUSE	20	22	19	22	22	20	21	21	21	21	21	21	8885.58	11418.7	7766.74	11222.9	12897.1	8107.57	10049.2	10220.9	10471.7	9929.32	9623.42	9315.29
Q07968	F13b	Coagulation factor XIII B chain	F13B_MOUSE	1	1	1	1	1	1	1	1	1	1	1	1	12298.6	5432.55	14395.8	6066.59	17627.2	19819	8059.17	14731.8	6627.24	7263.28	6513.09	8245.73
P19221	F2	Prothrombin	THRB_MOUSE	8	7	6	6	7	6	8	7	7	7	6	7	42361.9	16825	53536.2	24198.5	79337.6	47379.4	25298.9	57987.8	22500	23273.7	25322.6	29083.5
O88783	F5	Coagulation factor V	FA5_MOUSE	64	74	66	69	69	68	73	69	69	69	68	68	24400.7	18751.9	35681.9	18227.2	49614.7	29222.5	21897.8	31462	16963.3	15458.6	16107.5	19614.3
Q00558	F8a1	40-kDa huntingtin-associated protein	HAP40_MOUSE	3	3	3	3	3	3	3	3	3	3	3	3	931.845	1001.31	904.67	1145.33	1324.47	1060.48	450.56	857.177	892.598	897.721	902.786	570.114
P11404	Fabp3	Fatty acid-binding protein, heart	FABPH_MOUSE	NaN	NaN	NaN	NaN	NaN	NaN	NaN	NaN	1	1	1	1									8819.97	7245.12	6149.78	6854.17
Q05816	Fabp5	Fatty acid-binding protein 5	FABP5_MOUSE	5	7	5	5	6	5	7	4	6	7	4	6	14971.9	12717.4	92642	12116.9	114876	96542.7	14426.4	24898.5	34072.9	31252	10730	47806.9
Q61160	Fadd	FAS-associated death domain protein	FADD_MOUSE	4	4	4	4	4	4	4	4	4	4	4	4	5614.95	4920.31	3891.89	5129.25	5301.6	4297.87	4523.83	4930.87	4204.74	4048.75	4496.48	4443.68
P54731	Faf1	FAS-associated factor 1	FAF1_MOUSE	16	18	12	16	15	12	16	13	17	17	15	16	7300.06	7390.43	4324	8243.78	5536.29	3891.69	5306.03	4112.29	11586.4	6222.32	5208.23	5318.85
Q3TDN2	Faf2	FAS-associated factor 2	FAF2_MOUSE	12	16	11	15	13	14	15	13	15	15	16	14	5182.3	6758.76	4325.23	5745.29	5462.04	6190.43	4744.31	4907.41	5940.57	6141.02	6021.02	4876.16
P35505	Fah	Fumarylacetoacetase	FAAA_MOUSE	1	2	NaN	1	1	1	2	1	1	1	1	1	48.9989	158.931		124.324	65.7517	85.8513	91.8788	103.893	138.724	103.834	68.3938	87.8224
A0A0R4J094	Fahd2a	Fumarylacetoacetate hydrolase domain-containing 2A	A0A0R4J094_MOUSE	2	4	2	3	NaN	1	3	2	2	3	2	2	1822.74	5139.87	607.669	2614.85		298.763	687.598	507.346	533.555	1659.87	1782.41	514.904
Q9WUD8	Faim	Fas apoptotic inhibitory molecule 1	FAIM1_MOUSE	NaN	1	NaN	1	1	NaN	1	1	1	NaN	1	1		253.361		270.495	217.662		192.516	214.851	252.028		228.953	236.258
A2A6P4	Fam104a	Family with sequence similarity 104, member A	A2A6P4_MOUSE	2	2	3	2	2	2	2	2	2	2	2	2	893.79	763.895	6605.34	861.939	764.315	856.765	859.84	878.026	1036.76	1093	861.019	802.44
Q3TGF2	Fam107b	Protein FAM107B	F107B_MOUSE	14	14	14	14	13	14	14	14	14	14	14	14	204234	248281	216369	239101	193294	190893	192720	176713	217124	216251	185738	171373
Q8VE88;Q8VE88-2	Fam114a2	Protein FAM114A2;Isoform 2 of Protein FAM114A2	F1142_MOUSE	15	17	18	16	16	15	16	15	15	18	14	16	147877	8117	180691	7282.34	283114	6606	6236.59	7342.96	7089.78	8096.27	7029.72	109408
Q6A0A9	FAM120A	Constitutive coactivator of PPAR-gamma-like protein 1	F120A_MOUSE	37	35	30	33	27	28	35	29	36	32	34	33	7021.88	6355.66	4712.76	5997.01	4973.82	3798.28	7998.57	3988.54	7555.61	5274.77	5465.85	5043.95
Q8C3F2;Q8C3F2-3	Fam120c	Constitutive coactivator of PPAR-gamma-like protein 2;Isoform 3 of Constitutive coactivator of PPAR-gamma-like protein 2	F120C_MOUSE	2	2	2	3	1	3	2	2	2	2	2	2	494.877	1081.63	921.577	1099.75	132.611	1102.14	734.065	459.451	906.631	575.688	898.821	893.646
Q6P9N1	Fam126a	Hyccin	HYCCI_MOUSE	10	14	6	10	9	6	11	6	8	8	8	9	9130.19	2771.87	662.72	1928.53	1244.65	899.523	1669.62	978.316	1264.51	1323.26	1411.14	1875.57
Q9CVI2;Q9CVI2-2	Fam133b	Protein FAM133B;Isoform 2 of Protein FAM133B	F133B_MOUSE	NaN	2	2	1	1	2	2	NaN	NaN	NaN	NaN	1		1102.89	935.392	412.177	130.474	891.359	569.472					727.515
Q3U2I3	Fam160a2	FTS and Hook-interacting protein	F16A2_MOUSE	10	18	12	15	11	10	13	9	14	15	17	13	956.248	1439.55	974.141	1272.11	1101.74	927.578	869.333	938.951	1033.33	1102.47	1786.13	993.413
Q8CDM8	Fam160b1	Protein FAM160B1	F16B1_MOUSE	21	21	20	24	20	20	19	20	21	22	22	21	7507.51	8901.06	5669.98	8500.62	5572.37	5400.91	5046.54	5941.32	6633.1	6865.86	6876.35	6554.48
Q9D6U8	Fam162a	Protein FAM162A	F162A_MOUSE	1	2	NaN	1	1	1	2	1	1	2	2	2	1182.14	2440.59		1314.75	1031.27	1269.41	1619.85	698.824	1360.63	2044.39	1959.8	1935.13
Q3TNH5	Fam172a	Cotranscriptional regulator FAM172A	F172A_MOUSE	5	7	5	5	5	3	4	5	6	5	4	5	2386.22	2855.56	2403.6	2179.83	2263.44	2391.69	1987.55	2333.26	1884.48	2024.05	1906.1	1975.18
Q8BR63	Fam177a1	Protein FAM177A1	F177A_MOUSE	4	7	4	5	4	4	6	5	6	6	6	4	8377.45	9276.66	10282.1	8106.69	8516.99	10462.7	6863.2	9501.87	9338.89	8789.43	9692.56	6207.14
P58468	Fam207a	Protein FAM207A	F207A_MOUSE	1	1	NaN	NaN	NaN	1	NaN	NaN	NaN	NaN	NaN	NaN	116.665	74.122				62.9677
Q8VCS3	Fam20b	Glycosaminoglycan xylosylkinase	XYLK_MOUSE	1	2	1	3	NaN	NaN	NaN	NaN	NaN	3	1	NaN	231.936	603.58	246.615	676.791						419.541	413.547
Q8C790	Fam221a	Protein FAM221A	F221A_MOUSE	1	2	NaN	3	NaN	2	3	NaN	2	NaN	1	2	156.776	475.216		659.342		323.822	538.413		498.896		325.183	478.16
Q8C0Z1	Fam234a	Protein FAM234A	F234A_MOUSE	2	3	3	2	2	1	2	2	2	2	2	2	130.98	281.841	210.302	231.586	109.502	67.0868	103.234	105.037	108.176	111.723	164.855	104.035
Q9CZL2	Fam241a	Uncharacterized protein FAM241A	F241A_MOUSE	NaN	1	1	1	NaN	NaN	NaN	NaN	NaN	NaN	NaN	NaN		1260.81	988.397	1799.83
Q9CR80	Fam32a	Protein FAM32A	FA32A_MOUSE	5	5	5	5	5	5	6	5	5	5	5	5	15927.6	12790.4	15890.5	14371.4	18353.2	18401.8	16319.8	19321.5	17175.9	16903.1	17769.7	16269.2
Q9D8T0	Fam3a	Protein FAM3A	FAM3A_MOUSE	4	4	3	4	1	2	3	3	4	3	4	4	1224.51	1503.4	738.038	1277.64	108.594	520.471	506.92	741.763	969.073	653.754	850.474	816.987
Q91VU0	Fam3c	Protein FAM3C	FAM3C_MOUSE	6	8	7	7	7	7	7	7	7	7	7	7	10688.5	8668.49	10050.9	9244.52	10604.5	10585.5	7420.5	9678.75	8294.13	8003.7	7661.63	8037.41
Q9WV03	Fam50a	Protein FAM50A	FA50A_MOUSE	9	9	8	8	6	7	8	7	7	7	7	8	7442.32	9029.83	6432.24	9606.63	6898.89	5722.25	7361.64	5928.34	6391.95	7687.64	5950.51	5979.41
Q8BXQ8	Fam53c	Protein FAM53C	FA53C_MOUSE	1	1	1	1	1	1	1	1	2	1	1	1	10629.8	4151.8	11781.2	5942.01	21880.5	19863.9	8631.76	13566.2	7780.33	6811.51	6958.82	9637.59
Q80XP8	Fam76b	Protein FAM76B	FA76B_MOUSE	4	8	5	6	5	6	6	5	5	5	5	7	1298.66	3069.68	1176.99	1918.63	997.176	1069.02	1090.22	1040.8	1209.51	1277.91	1191.48	1632.17
Q3UVG3	Fam91a1	Protein FAM91A1	F91A1_MOUSE	NaN	7	NaN	4	1	2	4	1	3	3	5	2		676.446		1665.8	130.943	217.451	718.128	57.131	284.22	219.199	1645.55	181.75
Q3TJZ6	Fam98a	Protein FAM98A	FA98A_MOUSE	4	4	4	4	3	4	4	3	5	5	6	3	391.413	534.112	530.681	962.929	916.704	766.475	690.302	524.78	1086.74	930.702	950.135	684.804
Q80VD1	Fam98b	Protein FAM98B	FA98B_MOUSE	11	12	9	12	12	11	11	11	13	11	12	11	37704	24061.5	7299.36	20450.3	31001.8	8675.11	17854.4	18347.5	20489.8	15201.8	30464.2	9106.92
E9PYD1	Fam98c	Family with sequence similarity 98, member C	E9PYD1_MOUSE	5	7	2	3	2	5	6	4	6	6	6	5	769.845	1248.35	284.133	608.814	425.389	752.222	1103.49	717.495	1154.04	1039.73	1003.85	960.268
Q8K368	Fanci	Fanconi anemia group I protein homolog	FANCI_MOUSE	6	6	5	4	NaN	NaN	4	4	4	3	1	3	196.84	1019.87	135.098	150.593			805.856	116.575	173.901	159.261	17.2622	233.939
Q9CR14;Q9CR14-2	Fancl	E3 ubiquitin-protein ligase FANCL;Isoform 2 of E3 ubiquitin-protein ligase FANCL	FANCL_MOUSE	1	1	1	1	1	1	1	1	1	1	1	1	1456.02	2461.8	4647.19	4902.49	5023.69	4175.3	2996.32	5721.75	5412.04	5195.43	4370.92	5112.79
Q922J9;Q922J9-4	Far1	Fatty acyl-CoA reductase 1;Isoform 4 of Fatty acyl-CoA reductase 1	FACR1_MOUSE	18	20	18	17	15	14	17	12	17	15	17	16	7482.61	10697.7	6683.55	11016.8	4756.25	3784.29	3804.85	3594.46	4958.82	4783.15	3760.06	5133.26
Q8C0C7	Farsa	Phenylalanine--tRNA ligase alpha subunit	SYFA_MOUSE	21	23	19	21	20	19	22	21	22	21	22	21	20185.7	17986.3	15269.8	17511	17817.2	17224.8	15029.8	17338.8	19807	15558.8	15189.7	18720.1
Q9WUA2	Farsb	Phenylalanine--tRNA ligase beta subunit	SYFB_MOUSE	28	27	25	24	25	26	28	25	27	28	29	28	33522.8	31123.4	24625.7	28044.5	28646.6	27178.3	25425.2	28597.9	28831.9	27731.2	27668.4	26173
P25446	Fas	Tumor necrosis factor receptor superfamily member 6	TNR6_MOUSE	3	3	4	3	3	4	4	3	3	4	3	4	390.224	534.093	700.223	625.794	648.064	1279.28	806.933	759.055	719.142	727.311	687.454	707.041
P19096	Fasn	Fatty acid synthase	FAS_MOUSE	77	81	67	82	78	73	81	75	78	82	80	74	9071.61	12173.9	7610.82	12741.5	9930.35	11973.2	12591.6	9070.63	11067.9	13348.8	10778.8	8359.86
A0A087WRT4;A0A1L1SQU7;F2Z4A3;Q9QXA3	Fat1	FAT atypical cadherin 1;FAT atypical cadherin 1;FAT atypical cadherin 1;Fat 1 cadherin (Fragment)	A0A087WRT4_MOUSE;A0A1L1SQU7_MOUSE;F2Z4A3_MOUSE;Q9QXA3_MOUSE	1	1	1	1	1	1	1	1	1	1	1	1	893.112	960.201	952.634	936.495	1048.1	936.572	966.863	1022.97	989.355	972.262	934.906	937.565
P62862	Fau	40S ribosomal protein S30	RS30_MOUSE	5	4	3	4	3	4	5	4	4	4	5	4	187128	213923	124651	179828	98315.9	116906	150361	153864	162270	149315	136658	151990
P35545	Fau	Ubiquitin-like protein FUBI	UBIM_MOUSE	NaN	NaN	NaN	NaN	NaN	NaN	1	NaN	1	1	NaN	1							178.987		404.91	307.339		906.572
Q8K2I9	Fbh1	F-box DNA helicase 1	FBH1_MOUSE	1	2	1	2	NaN	2	1	2	1	1	2	1	16.1522	61.9061	17.7318	82.394		174.394	17.8154	231.243	14.5478	18.0817	69.0996	29.4377
P35550	Fbl	rRNA 2'-O-methyltransferase fibrillarin	FBRL_MOUSE	16	16	13	15	15	14	14	15	14	15	16	15	35457.5	39646.6	27043.8	38313.9	28119.5	28609.9	27957.3	27438	30000.3	31165.7	30295.2	29312.3
Q08879	Fbln1	Fibulin-1	FBLN1_MOUSE	4	5	4	4	4	5	5	4	4	5	5	4	23024.4	8986.44	25814.8	10864.9	27015.3	28428	13769.3	23192	9547.1	10106.9	11019.5	12458.5
Q61554	Fbn1	Fibrillin-1	FBN1_MOUSE	3	4	3	1	3	3	2	3	4	3	2	2	52.7331	41.7646	101.659	3.05505	36.0495	83.3016	23.2985	66.9025	34.379	35.8981	30.3413	28.674
Q9QXD6	Fbp1	Fructose-1,6-bisphosphatase 1	F16P1_MOUSE	14	16	15	14	14	14	16	13	17	16	16	16	24755.7	35076.3	27231	33507.7	25916.7	24028.2	24545.2	23478.2	23036.5	25442.7	31049	30653.4
Q9EPX5	Fbxl12	F-box/LRR-repeat protein 12	FXL12_MOUSE	1	1	1	1	1	1	1	1	1	1	1	1	42326	8943.29	28087.3	3073.6	25927.2	19285.7	7360.85	23056.4	4359.68	4747.85	10138.4	14975
Q9CZV8;Q9CZV8-3;Q9CZV8-4	Fbxl20	F-box/LRR-repeat protein 20;Isoform 3 of F-box/LRR-repeat protein 20;Isoform 2 of F-box/LRR-repeat protein 20	FXL20_MOUSE	1	4	2	4	2	2	3	2	3	2	2	1	157.504	972.403	357.343	1220.53	391.231	302.545	641.656	399.122	801.369	441.038	413.867	216.338
Q7TPD1;Q7TPD1-2;Q7TPD1-3	Fbxo11	F-box only protein 11;Isoform 2 of F-box only protein 11;Isoform 3 of F-box only protein 11	FBX11_MOUSE	1	1	1	1	1	1	2	1	1	1	1	1	180.549	121.158	187.011	137.641	488.201	505.311	414.551	521.176	232.094	152.413	185.324	173.36
Q78JE5	Fbxo22	F-box only protein 22	FBX22_MOUSE	10	14	11	17	10	14	14	12	11	13	13	12	7098.89	6645.23	6540	8685.34	8550.65	8419.97	6012.03	7463.77	5957.3	6047.11	7078.27	5072.13
Q8BIG4	Fbxo28	F-box only protein 28	FBX28_MOUSE	2	3	2	4	1	1	2	1	3	3	3	2	355.998	476.354	320.642	4919.6	253.611	202.696	315.994	87.2196	489.035	5050.54	450.028	384.742
Q9DC63;Q9DC63-2	Fbxo3	F-box only protein 3;Isoform 2 of F-box only protein 3	FBX3_MOUSE	8	8	4	8	5	5	8	5	7	9	8	9	1452.08	1986.99	1086.96	2201.44	1916.37	874.938	1596.48	1424.25	1699.74	1813.54	1714.01	1798.04
Q8BJL1	Fbxo30	F-box only protein 30	FBX30_MOUSE	6	10	7	11	7	4	8	6	8	7	7	8	10427.6	14534.2	16428.6	20467	21500.8	451.052	10813.6	22653.9	20790.1	20816.2	21061.3	21570.7
Q8BMI0	Fbxo38	F-box only protein 38	FBX38_MOUSE	10	14	10	14	6	9	14	9	10	15	13	14	1093.75	1816.23	1596.57	886.729	1291.16	1095.05	2186.11	1475.81	1184.2	1799.8	759.407	1465.74
Q8K3B1	Fbxo45	F-box/SPRY domain-containing protein 1	FBSP1_MOUSE	3	3	3	2	3	3	3	3	3	3	3	3	907.478	839.001	913.455	655.289	825.753	786.185	744.392	721.879	668.929	782.085	760.956	736.625
Q9QZN4	Fbxo6	F-box only protein 6	FBX6_MOUSE	5	6	4	6	6	5	6	6	6	6	6	6	3360.59	3906.23	2158.85	4068.63	11895.7	3884.63	3706.58	13423.3	4316.6	12684.6	3909.28	12151.9
Q3U7U3	Fbxo7	F-box only protein 7	FBX7_MOUSE	3	4	1	3	2	NaN	3	2	3	4	1	2	685.312	883.652	360.169	834.733	394.813		548.549	655.528	596.378	972.916	365.131	639.011
Q5SRY7;Q5SRY7-2;Q5SRY7-3;Q5SRY7-4	Fbxw11	F-box/WD repeat-containing protein 11;Isoform 2 of F-box/WD repeat-containing protein 11;Isoform 3 of F-box/WD repeat-containing protein 11;Isoform 4 of F-box/WD repeat-containing protein 11	FBW1B_MOUSE	6	12	8	12	8	7	9	11	8	12	10	7	1200.78	2261.12	2137.8	2262.33	2054.17	1565.74	1901.32	2480.85	1638.56	2367.8	1800.85	1505.64
P20491	Fcer1g	High affinity immunoglobulin epsilon receptor subunit gamma	FCERG_MOUSE	3	3	3	3	3	3	3	3	3	3	3	3	17381.1	26419.9	14091.3	19582.4	17859.7	19636.3	13747.4	21856.9	14305.2	14608.5	13743.8	18321.2
A0A0B4J1E6;P08101	Fcgr2b;Fcgr2	Fc receptor, IgG, low affinity IIb;Low affinity immunoglobulin gamma Fc region receptor II	A0A0B4J1E6_MOUSE;FCGR2_MOUSE	8	8	9	9	9	8	7	9	9	9	9	7	6963.3	7958.64	6382.41	7696.46	8842.59	5762.19	5584.44	7207.32	7721.25	5319.71	5551.17	4807.95
P08508	Fcgr3	Low affinity immunoglobulin gamma Fc region receptor III	FCGR3_MOUSE	3	5	3	4	4	3	4	4	4	4	4	4	12590.7	12298.9	9162.48	11225.3	10510.1	10934.3	10539.1	10157.2	10573.1	8771.54	8834.29	9208.6
A0A0B4J1G0	Fcgr4	Low affinity immunoglobulin gamma Fc region receptor IV	FCGR4_MOUSE	7	7	7	7	7	6	7	7	7	7	7	7	38487.4	37742	34673.5	38602.3	47107.8	50696.1	34476.3	42787	27203.7	28669.1	22703.5	21578.8
Q3UQN2	Fcho2	F-BAR domain only protein 2	FCHO2_MOUSE	17	17	17	19	17	20	18	18	18	20	19	19	5515.64	5786.42	5223.15	6070.82	5734.34	7419.17	13738.6	6401.76	5796.49	7304.01	5961.49	13598.4
Q6PFY1	Fchsd1	F-BAR and double SH3 domains protein 1	FCSD1_MOUSE	3	4	1	2	1	1	3	3	2	2	2	2	226.186	212.899	43.504	84.4831	43.8897	47.756	222.494	591.517	110.446	103.283	113.215	75.6657
O70497	Fcn2	Ficolin-2	FCN2_MOUSE	14	15	12	14	12	11	12	10	14	14	13	12	56586.5	56879.1	25331.4	29893.6	26708.9	27047.3	26843.8	25110.3	73118.6	61334.8	26577.5	25155.9
Q7TMC8	Fcsk	L-fucose kinase	FCSK_MOUSE	10	12	7	12	7	6	16	11	15	14	13	14	1797.81	2498.21	2412.12	1057.68	3714.36	659.894	2786.37	897.285	4693.61	4441.85	1120.38	5055.37
Q920E5	Fdps	Farnesyl pyrophosphate synthase	FPPS_MOUSE	14	15	14	16	15	15	14	15	15	15	16	15	36785.5	47867.4	28181.5	45715.1	33953.8	29668.7	38545.8	31914.2	42332.9	35445	37455.9	31626.5
Q61578	Fdxr	NADPH:adrenodoxin oxidoreductase, mitochondrial	ADRO_MOUSE	9	10	5	9	7	7	7	7	8	8	8	7	2665.37	3839.02	1142.26	2417.69	2902.09	2032.03	1521.83	1320.15	3352.94	1526.41	1898.14	1657.07
P39749	Fen1	Flap endonuclease 1	FEN1_MOUSE	15	16	16	15	13	14	16	14	15	15	15	16	44716	48752.5	49370.9	46886.2	54102.8	49446.1	46770.2	50730.5	38963.6	43769.3	43107	45777.6
P70451;P70451-5	Fer	Tyrosine-protein kinase Fer;Isoform 5 of Tyrosine-protein kinase Fer	FER_MOUSE	3	7	4	5	4	5	6	3	6	6	5	5	1557.08	2240.64	1644.63	2007.61	1853.04	1996.79	2283.73	1880.8	1902.44	1929.35	2035.65	1902.29
Q8K1B8	Fermt3	Fermitin family homolog 3	URP2_MOUSE	49	50	43	48	48	47	48	46	46	48	48	47	173082	230458	187213	209968	240387	236879	237722	216255	190500	190840	184206	182107
P16879	Fes	Tyrosine-protein kinase Fes/Fps	FES_MOUSE	32	33	31	36	35	34	35	35	33	36	36	35	20945.5	25835.8	17165.1	23069	22629.3	22708.4	23584.7	22352.2	24503.4	23810.9	24795.1	23542.8
Q8VCK6	Ffar2	Free fatty acid receptor 2	FFAR2_MOUSE	3	4	4	4	3	4	4	4	3	4	3	4	1747.28	2456.47	2496.07	2449.65	2429.67	2437.1	2354.45	2756.95	2376.33	2591.12	2248.49	2730.66
E9PV24	Fga	Fibrinogen alpha chain	FIBA_MOUSE	9	9	5	11	22	23	21	22	10	11	8	8	8267.41	2704.65	3787.21	4027.84	36457.8	43981.6	12187.5	23826.8	2987.98	3249.34	3300.11	2795.6
Q8K0E8	Fgb	Fibrinogen beta chain	FIBB_MOUSE	9	11	6	11	25	26	26	25	10	15	9	8	15958	6033.33	16057.1	8584.25	57934.3	60601.6	19231.5	46136.3	8799.19	8865.07	7893.12	8986.06
O88842	Fgd3	FYVE, RhoGEF and PH domain-containing protein 3	FGD3_MOUSE	24	26	23	24	21	23	27	23	24	24	23	24	19654.4	20199.2	14652.9	18314.4	15047.7	16750.7	16235	16178.9	13350.8	13240.7	11834.5	12196.2
Q91ZT5	Fgd4	FYVE, RhoGEF and PH domain-containing protein 4	FGD4_MOUSE	17	20	16	19	17	19	17	19	20	21	18	20	2813.67	4183.6	3109.67	4060.64	3944.46	3660.1	3506.41	4193.29	3767.37	3925.39	3629.49	3817.78
P70379	Fgf14	Fibroblast growth factor 14	FGF14_MOUSE	1	1	1	1	1	1	1	1	1	1	1	1	334.915	481.637	1318.42	891.532	638.004	710.073	536.765	912.508	762.06	811.422	771.23	860.59
P15655	Fgf2	Fibroblast growth factor 2	FGF2_MOUSE	1	1	1	1	1	1	1	1	1	1	1	1	584.973	616.633	880.251	844.06	836.884	818.071	427.56	774.025	768.454	733.209	725.873	766.672
Q9CRA9	Fgfr1op2	FGFR1 oncogene partner 2 homolog	FGOP2_MOUSE	9	8	10	9	8	8	8	9	9	9	9	9	8614.41	7846.93	8414.87	8417.09	8492.03	7534.59	7020.67	8240.97	8603.94	7984.76	7483.14	7421.74
Q8VCM7	Fgg	Fibrinogen gamma chain	FIBG_MOUSE	11	13	11	14	24	26	22	25	13	14	13	15	10185.8	6671.97	17843.9	10260.5	53557.1	55620	19020.8	43611.5	8175.07	20607	10072.9	10892.3
P12804	Fgl2	Fibroleukin	FGL2_MOUSE	7	6	6	10	10	10	10	10	8	6	7	6	2434.08	2676.51	3497.4	7451.09	30023.3	11257.9	9857.23	14393.3	3563.13	2412.66	3232.49	2813.59
P14234	Fgr	Tyrosine-protein kinase Fgr	FGR_MOUSE	28	27	26	28	28	28	26	26	26	28	27	26	77966.6	112658	96521.2	113271	132505	130151	129904	133195	122835	120504	126901	121942
P97807;P97807-2	Fh	Fumarate hydratase, mitochondrial;Isoform Cytoplasmic of Fumarate hydratase, mitochondrial	FUMH_MOUSE	21	22	20	21	19	22	23	20	22	22	23	21	26956.4	30790.2	23249.2	28427.7	23352.1	24949.4	25768.7	24044.5	23685.7	23990.3	27982.6	25507.2
P97447	Fhl1	Four and a half LIM domains protein 1	FHL1_MOUSE	7	7	7	7	8	9	8	9	7	7	7	7	6584.81	3192.08	9676.26	3608.17	8726.52	13213.9	4614.85	10200	3757.13	4218.33	3365.37	4546.26
Q9R059	Fhl3	Four and a half LIM domains protein 3	FHL3_MOUSE	13	14	11	13	10	13	13	13	13	14	14	13	17070.4	16444.4	12535.4	15755.6	11983	16223.3	15761.6	13801.4	17340.9	16491.3	15959.5	14736
Q6P9Q4	Fhod1	FH1/FH2 domain-containing protein 1	FHOD1_MOUSE	26	34	26	31	32	33	35	33	36	35	37	33	6322.34	7409.44	11217.9	8112.22	25537.8	20421.1	12923.6	14121.5	9956.91	15305.3	9318.78	9300.33
Q9JI19	Fibp	Acidic fibroblast growth factor intracellular-binding protein	FIBP_MOUSE	5	11	4	8	3	5	7	5	6	10	6	8	3072.04	5470.1	2921.64	4644.45	1819.49	3522.92	3424.59	3459.74	3604.56	4447.5	3837.59	4512.56
Q91WF7	Fig4	Polyphosphoinositide phosphatase	FIG4_MOUSE	4	4	3	3	2	3	4	4	3	4	4	3	368.111	303.852	189.425	238.463	178.7	227.018	479.229	213.333	226.052	280.241	458.849	219.88
Q9D824;Q9D824-2;Q9D824-3	Fip1l1	Pre-mRNA 3'-end-processing factor FIP1;Isoform 2 of Pre-mRNA 3'-end-processing factor FIP1;Isoform 3 of Pre-mRNA 3'-end-processing factor FIP1	FIP1_MOUSE	11	11	9	11	8	9	7	10	9	10	9	8	9698.53	5983.42	41948.2	5152.48	5119.59	4646.63	2714.81	4701.42	4622.35	4680.8	4213.58	4435.59
Q9CQ92	Fis1	Mitochondrial fission 1 protein	FIS1_MOUSE	11	10	8	10	9	10	10	9	8	8	10	8	64165.8	138329	86519.3	121035	81632.7	69227.6	64067.6	55622.1	86581.7	81417.4	78563.1	61498.8
Q9WTJ4	Fiz1	Flt3-interacting zinc finger protein 1	FIZ1_MOUSE	1	3	2	1	2	2	2	1	3	2	2	1	85.3073	204.512	104.796	100.447	880.41	98.3477	110.023	89.2996	1042.62	115.655	105.085	91.7087
Q9D1M7	Fkbp11	Peptidyl-prolyl cis-trans isomerase FKBP11	FKB11_MOUSE	3	2	1	1	1	1	2	1	2	2	1	1	13699.5	2177.34	1677.54	2099.16	1709.55	1626.85	1714.69	1630.4	2111.95	1961.77	1698.24	1549.48
Q6P9Q6	Fkbp15	FK506-binding protein 15	FKB15_MOUSE	30	30	28	32	31	30	32	32	33	32	34	33	8306.54	8336.1	6929.47	9794.18	8412.6	8625.16	11755.1	10671.3	9538.55	8868.95	9074.2	8288.31
P26883	Fkbp1a	Peptidyl-prolyl cis-trans isomerase FKBP1A	FKB1A_MOUSE	4	4	3	4	3	3	4	4	4	4	4	4	39571.7	31742.7	28821.1	28974.3	31689.2	33745.1	29409.3	27984.5	26920.4	26633.6	28203.3	27432
P45878	Fkbp2	Peptidyl-prolyl cis-trans isomerase FKBP2	FKBP2_MOUSE	10	10	10	10	10	9	9	9	10	10	10	10	75825.5	70135.9	62646.1	73609.2	56602.7	51752	50166	52084.3	61781.2	59331.5	61558.4	56675.5
Q62446	Fkbp3	Peptidyl-prolyl cis-trans isomerase FKBP3	FKBP3_MOUSE	11	12	9	10	10	11	11	9	9	9	10	9	31317.8	30966.4	22898.8	25199.5	19167.3	19176.8	19983.9	19223.9	20947.4	21499.3	22035.8	19925.4
P30416	Fkbp4	Peptidyl-prolyl cis-trans isomerase FKBP4	FKBP4_MOUSE	33	34	27	32	26	27	31	28	30	34	31	24	38095.4	37122.8	23777.3	38367.3	22854.8	24076.6	23964.3	23366.4	27934.8	30082.1	26672.7	22640.4
Q64378	Fkbp5	Peptidyl-prolyl cis-trans isomerase FKBP5	FKBP5_MOUSE	27	28	21	28	24	25	26	24	27	28	28	24	39431.8	25995	23056.6	24599.6	23561.1	25477.6	27253.5	22891	27317.8	25505.3	22964	20819.6
O35465	Fkbp8	Peptidyl-prolyl cis-trans isomerase FKBP8	FKBP8_MOUSE	10	10	11	11	7	9	8	10	9	9	8	8	6235.96	5825.77	5314.28	6310.58	2987.73	3159.07	3491.21	3332.5	3325.65	3872.5	3309.98	2889.94
O35465-2	Fkbp8	Isoform 2 of Peptidyl-prolyl cis-trans isomerase FKBP8	FKBP8_MOUSE	1	1	1	1	1	1	1	1	1	1	1	1	382.729	397.832	386.496	427.937	209.834	260.789	220.602	214.978	267.576	299.166	255.273	227.387
Q8R123;Q8R123-2	Flad1	FAD synthase;Isoform 2 of FAD synthase	FAD1_MOUSE	7	10	7	9	7	8	9	7	12	12	10	9	2411.51	3014.28	857.984	3120.2	1442.1	3634.88	2101.83	1710.3	3546.1	3221.39	2758.39	2230.98
Q8QZS3	Flcn	Folliculin	FLCN_MOUSE	1	2	NaN	1	NaN	NaN	1	1	NaN	1	1	1	1272.56	1126.28		1307.23			1622.94	2525.75		1161.51	1108.19	1258.63
Q2VIS4	Flg2	Filaggrin-2	FILA2_MOUSE	1	1	1	1	1	1	1	1	1	1	1	1	1130.62	130.945	170.265	59.0557	595.67	236.971	74.8219	725.559	48.2049	94.7334	197.415	353.415
P26323	Fli1	Friend leukemia integration 1 transcription factor	FLI1_MOUSE	14	14	10	13	12	12	13	12	12	13	13	13	12598.8	12492.9	8134.63	11802.5	9078.28	8247.57	7054.62	8508.15	7456.91	8171.59	7836.93	7495.62
Q9JJ28	Flii	Protein flightless-1 homolog	FLII_MOUSE	61	64	55	58	57	58	61	56	57	60	59	58	46148	53426	47521.9	52236.4	60825.1	57831.2	56212.6	60162.6	61439.2	57323.3	59348.9	57519.7
Q8BTM8	Flna	Filamin-A	FLNA_MOUSE	176	186	167	176	172	172	178	170	175	177	176	169	1034530	1096460	911719	1009250	1027270	1052390	1005430	995832	1066990	1027880	1103760	1032270
Q80X90	Flnb	Filamin-B	FLNB_MOUSE	84	101	78	93	85	82	90	84	92	97	94	87	10690.3	9916.71	6462.44	9715.86	11505.5	8502.22	7634.85	7192.02	8717.01	11709	8476.78	7566.56
Q8VHX6;Q8VHX6-2	Flnc	Filamin-C;Isoform 2 of Filamin-C	FLNC_MOUSE	4	4	3	4	4	4	5	5	4	4	4	3	22420.4	24648.8	18086.7	22464.5	25868.4	26182	23989.6	25778.7	25413.1	24449.3	26267	19993.6
O08917	Flot1	Flotillin-1	FLOT1_MOUSE	31	33	30	30	29	30	32	31	31	31	30	31	79652.4	104267	79643.2	92141.4	96770.9	89687.7	104612	89304.8	97884.1	98606.1	91290.7	90141.2
Q60634	Flot2	Flotillin-2	FLOT2_MOUSE	28	30	28	29	28	29	30	28	28	28	29	28	88055	108411	88402.4	102194	100490	98159.6	98002.5	95165.8	103136	98160.2	94686.8	94096.3
B2RXV4	Flvcr1	Feline leukemia virus subgroup C receptor-related protein 1	FLVC1_MOUSE	2	3	2	1	NaN	NaN	1	1	NaN	1	1	1	257.396	325.028	177.834	99.4251			40.0497	9.57585		53.5826	62.5014	5.45071
Q9JL26	Fmnl1	Formin-like protein 1	FMNL1_MOUSE	58	60	54	59	55	57	62	56	58	57	60	56	80733	90910.2	93177.9	90176	112151	122493	107814	118005	110477	117088	117191	112719
A2APV2	Fmnl2	Formin-like protein 2	FMNL2_MOUSE	27	34	29	34	28	29	30	27	31	34	32	33	11159.4	19680.6	10553.9	16768.6	13233.3	13660.2	13479.8	12924.1	13769	13430.6	12596.9	14056.3
P97872	Fmo5	Flavin-containing monooxygenase 5	FMO5_MOUSE	27	27	24	26	25	26	28	26	28	28	27	29	52007.6	61795.6	48713.3	55205.6	47277	48773.4	50297.4	48246.5	54759.2	55459.2	54233.5	53962.1
P50608	Fmod	Fibromodulin	FMOD_MOUSE	4	4	4	4	4	4	4	4	4	4	4	4	2074.81	1266.94	3572.68	1983.18	4986.45	4228.69	2278.44	3801.86	1862.21	2057.8	1947.79	2474.11
P35922;P35922-2;P35922-3	Fmr1	Synaptic functional regulator FMR1;Isoform 2 of Synaptic functional regulator FMR1;Isoform 3 of Synaptic functional regulator FMR1	FMR1_MOUSE	14	15	15	16	10	15	16	13	16	17	14	16	6890.8	6105.81	7011.14	6647.12	2692.62	3165.38	3969.16	2688.88	4952.14	5268.61	3561.18	5677.76
P11276	Fn1	Fibronectin	FINC_MOUSE	41	39	43	35	45	44	42	40	36	37	39	40	9254.79	4924.25	12016.8	5155.55	15683.7	13742.9	6533.88	11361.8	5279.74	5507.94	6586.38	6549.49
Q8K274	Fn3krp	Ketosamine-3-kinase	KT3K_MOUSE	3	2	2	3	1	2	2	3	1	4	3	3	838.848	324.575	188.807	313.135	201.342	427.141	151.826	416.761	82.3394	581.729	371.843	366.648
Q80TY0-2	Fnbp1	Isoform 2 of Formin-binding protein 1	FNBP1_MOUSE	27	26	27	26	28	27	28	28	27	28	25	26	28041.2	25715.2	33697.7	29377.7	44769.1	33346.9	26364.8	35495	28837.6	29942.8	31844.7	30407.3
Q8K012;Q8K012-2	Fnbp1l	Formin-binding protein 1-like;Isoform 2 of Formin-binding protein 1-like	FBP1L_MOUSE	1	2	1	1	1	1	1	NaN	2	2	2	2	137.893	341.465	259.552	193.697	235.123	204.674	99.6731		310.139	305.462	361.071	309.02
Q6ZQ03	Fnbp4	Formin-binding protein 4	FNBP4_MOUSE	5	5	6	5	5	4	5	5	5	8	6	5	584.715	539.888	495.741	392.133	426.579	405.01	477.952	359.591	361.288	6107.75	449.911	350.022
Q8BX90	Fndc3a	Fibronectin type-III domain-containing protein 3A	FND3A_MOUSE	NaN	1	1	1	NaN	NaN	1	NaN	1	2	NaN	1		96.5764	60.8394	111.547			51.137		58.8971	73.5646		71.5602
Q68FD7	Fnip1	Folliculin-interacting protein 1	FNIP1_MOUSE	NaN	1	NaN	NaN	NaN	NaN	NaN	NaN	NaN	NaN	NaN	1		21.3735										20.6
Q61239	Fnta	Protein farnesyltransferase/geranylgeranyltransferase type-1 subunit alpha	FNTA_MOUSE	9	14	9	12	12	11	12	13	12	12	13	13	2419.29	5488.11	2302.81	4915.28	3291.28	3050.38	3708.43	3663.83	4518.71	4477.08	4636.06	4283.86
Q8K2I1	Fntb	Protein farnesyltransferase subunit beta	FNTB_MOUSE	2	4	3	3	3	4	4	3	2	5	3	3	193.035	842.699	582.969	599.832	598.534	635.899	676.632	695.009	492.932	872.398	764.002	725.824
P47930;P47930-2	Fosl2	Fos-related antigen 2;Isoform 2 of Fos-related antigen 2	FOSL2_MOUSE	1	2	2	2	2	1	1	1	2	2	2	2	1543.65	1587.08	1537.34	1580.82	1598.55	1660.28	1428.74	1611.06	2783.53	2904.05	2644.11	2494.75
Q9ES18	Foxj2	Forkhead box protein J2	FOXJ2_MOUSE	NaN	1	NaN	NaN	NaN	NaN	1	NaN	NaN	1	NaN	NaN		26.3831					22.4551			28.9624
P42128	Foxk1	Forkhead box protein K1	FOXK1_MOUSE	11	11	9	11	11	8	12	8	10	10	11	12	4284.84	4140.67	2712.52	4439.53	3093.12	2335.31	2995.93	3148.23	3691.75	3579.85	3412.67	3562.86
Q9WVH4	Foxo3	Forkhead box protein O3	FOXO3_MOUSE	4	4	3	4	4	4	4	4	4	5	3	4	763.958	1020.93	647.402	1025.77	860.853	739.445	835.839	854.289	883.443	986.983	717.548	838.224
P33766	Fpr1	fMet-Leu-Phe receptor	FPR1_MOUSE	6	6	6	6	6	6	6	6	6	6	6	6	11076.3	20424.9	18499.5	18442.3	26065.4	25493.6	27748.1	27244.4	23230.5	23591.2	22980.3	23078.9
O88536	Fpr2	Formyl peptide receptor 2	FPR2_MOUSE	8	9	9	9	9	9	9	9	8	9	9	9	34049.6	60253.9	54061.9	55992.7	63289.7	64875.6	66956.1	68338	56331.6	56504.9	63828	62502.1
P97376	Frg1	Protein FRG1	FRG1_MOUSE	13	14	14	15	12	14	15	14	14	15	14	13	30060.3	28273.6	24391.2	29134.6	24650.3	27159.3	26409.4	26503.9	27159.4	28259.8	25719.1	26047.4
Q920B0;Q920B0-2	Frmd4b	FERM domain-containing protein 4B;Isoform 2 of FERM domain-containing protein 4B	FRM4B_MOUSE	1	1	1	1	1	1	1	1	1	1	1	1	174.132	283.298	291.606	268.899	312.745	350.836	280.284	300.261	273.084	273.334	259.621	278.341
Q3UFK8	Frmd8	FERM domain-containing protein 8	FRMD8_MOUSE	12	12	11	11	9	12	10	11	11	11	9	12	4364.54	4923.6	3550.41	4997.62	3718.16	4759.32	3400.35	3851.5	3167.29	3233.61	2774.19	3358.63
Q8K385	FRRS1	Ferric-chelate reductase 1	FRRS1_MOUSE	4	6	2	5	4	4	4	5	4	5	5	5	13461.8	16404.4	12532.6	8983.85	11575.1	14308.3	13542.1	19264	10274.5	12871.1	7907.21	18038.5
E9Q8I9;E9Q8I9-2	Fry	Protein furry homolog;Isoform 2 of Protein furry homolog	FRY_MOUSE	29	42	37	39	35	39	40	40	44	43	44	39	915.745	1864.26	1376.98	1975.96	1460.97	1667.74	1585.07	1590.27	1687.36	1713.95	1905.5	1636.67
F8VQ05	Fryl	FRY-like transcription coactivator	F8VQ05_MOUSE	47	64	44	62	50	50	57	53	58	62	64	57	2353.33	3876.47	2618.23	3863.04	3088.25	3204.36	8606.98	3754.44	3081.13	4093.95	4161.06	2857.57
P09528	Fth1	Ferritin heavy chain	FRIH_MOUSE	14	15	12	14	14	14	15	13	14	14	14	14	37344.3	50184.8	32313.8	44459.4	75143.4	55686.2	69186.6	56610.3	99625.3	106717	111216	79909.8
P29391	Ftl1	Ferritin light chain 1	FRIL1_MOUSE	9	10	9	9	10	9	11	10	10	10	10	11	109805	197376	85864	181878	290089	183955	264673	181532	273608	237930	340192	282057
Q8BGW1;Q8BGW1-2	Fto	Alpha-ketoglutarate-dependent dioxygenase FTO;Isoform 2 of Alpha-ketoglutarate-dependent dioxygenase FTO	FTO_MOUSE	2	1	NaN	2	NaN	NaN	NaN	NaN	1	NaN	NaN	NaN	110.604	58.0745		136.337					11.447
A2ALH2;Q8CBC7;Q8JZY1	Ftsj1	Putative tRNA (cytidine(32)/guanosine(34)-2'-O)-methyltransferase	A2ALH2_MOUSE;Q8CBC7_MOUSE;Q8JZY1_MOUSE	NaN	NaN	1	1	NaN	NaN	2	NaN	NaN	1	1	NaN			93.8648	282.612			191.418			273.586	54.8949
Q91WJ8	Fubp1	Far upstream element-binding protein 1	FUBP1_MOUSE	25	28	23	28	24	23	27	23	22	28	25	24	25979.6	26009	24041.8	26275.6	22656.1	21293.6	20457.4	22325	21797.4	23576.1	22890.4	21997.5
Q99LJ1	Fuca1	Tissue alpha-L-fucosidase	FUCO_MOUSE	4	6	2	4	4	4	5	5	5	5	5	4	2248.45	3990.83	1813.7	2759.03	2675.18	2959.52	2944.71	2555.04	3042.05	3283.28	3166.61	3230.62
Q99KR8	Fuca2	Plasma alpha-L-fucosidase	FUCO2_MOUSE	9	9	7	11	8	6	10	7	11	11	10	7	2567.99	2354.95	1338.02	3244.97	1345.35	756.531	1759.54	1247	3532.95	2828.52	2120.82	1159.77
Q9DB70	Fundc1	FUN14 domain-containing protein 1	FUND1_MOUSE	1	2	1	1	1	1	1	1	1	1	1	1	107.979	200.048	87.5716	170.63	112.058	86.5463	267.497	83.7325	131.794	436.956	736.602	518.927
Q9D6K8	Fundc2	FUN14 domain-containing protein 2	FUND2_MOUSE	1	1	1	1	2	1	1	1	1	1	1	NaN	428.408	441.618	427.725	635.061	759.046	411.078	162.201	348.979	280.753	330.197	329.902
P56959	Fus	RNA-binding protein FUS	FUS_MOUSE	11	11	10	10	10	10	9	9	10	9	10	10	535371	195296	658872	377730	1083450	1150430	232738	724225	381990	347186	355237	417438
Q9WTS2	Fut8	Alpha-(1,6)-fucosyltransferase	FUT8_MOUSE	8	9	6	8	3	2	7	2	4	5	7	5	1721.27	1091.43	801.559	4428.96	257.794	222.008	747.5	227.865	607.77	400.806	648.195	453.418
O35943	Fxn	Frataxin, mitochondrial	FRDA_MOUSE	1	1	NaN	1	NaN	NaN	NaN	NaN	NaN	1	NaN	NaN	773.527	726.956		978.944						513.851
Q61584;Q61584-3;Q61584-4	Fxr1	Fragile X mental retardation syndrome-related protein 1;Isoform B of Fragile X mental retardation syndrome-related protein 1;Isoform C of Fragile X mental retardation syndrome-related protein 1	FXR1_MOUSE	17	20	14	19	12	14	13	12	16	16	16	14	4918.59	5803.81	5008.83	6921.48	4242.3	3576.75	3427.99	4057.35	4583.28	5019.89	4545.58	4411.35
Q9WVR4	Fxr2	Fragile X mental retardation syndrome-related protein 2	FXR2_MOUSE	7	6	7	7	3	6	4	5	4	4	5	4	1547.72	1930.34	1215.17	1306.8	632.308	1352.12	402.909	680.164	748.359	782.759	870.033	674.395
P97808	Fxyd5	FXYD domain-containing ion transport regulator 5	FXYD5_MOUSE	6	7	6	7	6	7	6	7	7	7	7	7	14134.8	19898.5	14742.9	17507	27488.9	30851.3	26618	30571.1	30060.4	30500.6	26447.8	27029.6
O35601	Fyb1	FYN-binding protein 1	FYB1_MOUSE	35	38	36	37	40	35	38	39	39	39	37	39	10154.3	14041.4	10108.6	11487.4	23814.3	14395.7	17025.2	15677.2	14529.2	14298.1	13537.5	16202.9
P97855	G3bp1	Ras GTPase-activating protein-binding protein 1	G3BP1_MOUSE	15	15	14	16	14	14	15	13	15	15	14	13	28712.4	20257.1	16177.2	22085.5	9924.6	9966.55	11457.3	9152.39	12863.4	14704.2	12942.4	12413.3
P97379	G3bp2	Ras GTPase-activating protein-binding protein 2	G3BP2_MOUSE	9	8	9	8	6	5	7	8	9	8	8	7	6824.46	4049.89	4258.95	7037.66	4637.56	4732.37	3652.48	4396.71	6552.02	5063.19	5669.84	5010.9
Q6NSQ9	G6pc3	Glucose-6-phosphatase 3	G6PC3_MOUSE	3	4	4	4	4	4	4	4	3	4	4	3	2675.29	3646.95	1572.69	2950.08	1698.45	1563.74	1412.16	1131.8	2952.2	2950.97	2336.53	2373.48
Q00612	G6pdx	Glucose-6-phosphate 1-dehydrogenase X	G6PD1_MOUSE	45	47	44	45	45	45	47	45	45	45	45	45	954060	1325360	1010660	1245060	1194890	1207870	1312290	1175560	1382230	1253440	1401980	1214210
P70699	Gaa	Lysosomal alpha-glucosidase	LYAG_MOUSE	1	4	NaN	3	NaN	NaN	1	NaN	NaN	4	1	NaN	56.0692	279.829		203.926			25.6042			304.101	86.5531
Q9Z1S8	Gab2	GRB2-associated-binding protein 2	GAB2_MOUSE	NaN	1	NaN	NaN	2	1	2	NaN	NaN	NaN	1	NaN		85.1143			485.665	66.5787	104.904				49.076
Q9DCD6	Gabarap	Gamma-aminobutyric acid receptor-associated protein	GBRAP_MOUSE	6	7	5	6	7	5	6	5	5	5	7	5	92388.3	54791.6	57216.1	64473.8	93010.7	88696.8	52940.6	71952.2	83253.9	113696	70129.7	80030.9
P60521	Gabarapl2	Gamma-aminobutyric acid receptor-associated protein-like 2	GBRL2_MOUSE	2	2	2	3	2	2	2	2	3	3	3	2	3457.63	3195.81	2241.89	4423.68	2929.54	2287.93	2223.18	2301.79	3402.95	3101.45	3830.44	2823.44
Q00422	Gabpa	GA-binding protein alpha chain	GABPA_MOUSE	13	15	12	15	10	10	14	13	15	16	13	11	12258.8	11426.1	8087.64	12093.7	7460.71	7900.77	8851.46	9194.14	9659.79	10503.8	9819.16	7882.37
Q00420;Q00420-3	Gabpb1	GA-binding protein subunit beta-1;Isoform 3 of GA-binding protein subunit beta-1	GABP1_MOUSE	4	5	4	5	3	4	4	4	4	4	5	4	446.185	697.005	308.076	767.866	505.656	391.123	536.982	636.965	515.165	431.874	722.268	539.14
P81069;P81069-2	Gabpb2	GA-binding protein subunit beta-2;Isoform 2 of GA-binding protein subunit beta-2	GABP2_MOUSE	3	6	2	3	2	2	4	2	3	3	3	3	576.437	1098.5	180.653	581.879	206.71	263.673	345.071	278.217	356.101	364.576	327.764	349.601
Q99KY4;Q99KY4-2	Gak	Cyclin-G-associated kinase;Isoform 2 of Cyclin-G-associated kinase	GAK_MOUSE	40	40	35	38	32	36	42	35	40	41	38	39	8026.72	10481.6	6524.31	10361.7	14312.3	11203.3	8103.87	11573.4	12070.6	13076.8	11603	7020.52
P54818	Galc	Galactocerebrosidase	GALC_MOUSE	9	13	9	11	12	12	13	13	14	16	12	13	2991.86	4949	3194.55	3892.44	4007.66	3943.74	4627.84	4297.15	5160.53	5956.62	4744.95	4521.58
Q8R059	Gale	UDP-glucose 4-epimerase	GALE_MOUSE	10	11	9	8	9	8	10	9	10	11	10	10	7338.28	7736.12	5162.04	5480.79	6776.8	5989.5	7362.77	6288.38	8231.79	7957.5	8423.32	7615.31
Q9R0N0	Galk1	Galactokinase	GALK1_MOUSE	14	16	13	13	13	14	14	14	13	15	14	14	17169.8	20737.8	16201.9	19266.3	18347.4	18424	18412.4	23354.8	19452	18860.6	18111.4	17557.2
Q68FH4	Galk2	N-acetylgalactosamine kinase	GALK2_MOUSE	8	12	9	11	10	11	13	10	12	13	13	10	2422.8	4347.12	3738.29	4173.17	5217.79	5065.23	4860.34	4498.18	4995.07	4930.66	5550.95	4319.42
Q8K157	Galm	Galactose mutarotase	GALM_MOUSE	8	8	8	8	8	8	8	8	8	8	8	8	73370	92892.7	80902	89899.9	79892.1	73201.7	74373.1	73664.7	84743.9	86152.3	79334.7	82290
Q571E4	Galns	N-acetylgalactosamine-6-sulfatase	GALNS_MOUSE	22	23	19	22	18	19	22	20	21	22	22	20	34777.5	32443.5	25967.4	30210.9	29077.2	30745.2	32860	28642.6	33134.9	31570.1	31616.1	31164.4
O08912	Galnt1	Polypeptide N-acetylgalactosaminyltransferase 1	GALT1_MOUSE	8	11	8	10	5	5	6	5	6	7	7	5	1650.42	2509.49	1558.6	2537.69	512.61	1150.22	700.041	595.275	1007.91	814.211	1054.75	663.653
Q6PB93;Q6PB93-2	Galnt2	Polypeptide N-acetylgalactosaminyltransferase 2;Isoform 2 of Polypeptide N-acetylgalactosaminyltransferase 2	GALT2_MOUSE	16	17	17	18	16	16	16	13	17	16	17	15	5566.4	10511.4	6114.02	9212.36	4908.23	6748.86	3841.65	3486.3	6993.53	7253.51	4636.91	3797.94
P70419	Galnt3	Polypeptide N-acetylgalactosaminyltransferase 3	GALT3_MOUSE	2	3	2	2	3	2	3	3	2	3	2	3	222.602	270.973	223.77	157.074	9053.98	168.534	180.126	8866.46	158.466	8019.19	158.936	9445.05
O08832	Galnt4	Polypeptide N-acetylgalactosaminyltransferase 4	GALT4_MOUSE	3	3	1	3	NaN	NaN	3	2	3	3	3	4	374.885	412.571	82.2272	369.29			241.446	238.186	428.928	324.582	332.285	485.967
Q80VA0;Q80VA0-2	Galnt7	N-acetylgalactosaminyltransferase 7;Isoform 2 of N-acetylgalactosaminyltransferase 7	GALT7_MOUSE	2	3	1	2	2	1	3	2	3	3	2	3	396.608	424.038	140.07	221.929	517.002	255.07	222.105	419.221	533.47	443.915	251.019	407.698
Q03249	Galt	Galactose-1-phosphate uridylyltransferase	GALT_MOUSE	7	7	6	7	5	6	7	5	7	8	7	6	1922.22	2838.57	1722.74	2201.9	1549.04	1883.38	2085.41	2014.89	2282.9	1914.75	1943.31	2013.9
Q8BHN3-2	Ganab	Isoform 2 of Neutral alpha-glucosidase AB	GANAB_MOUSE	51	53	47	51	49	49	51	48	50	50	49	48	54690.8	75693.9	63953.8	74120.8	64505.5	48434.1	69971.9	49192.2	56893.6	72105.8	55248	50041.4
Q8BVW0	Ganc	Neutral alpha-glucosidase C	GANC_MOUSE	3	6	4	4	1	3	4	4	3	3	4	5	3638.6	5106.14	292.532	4983.48	23.9272	4677.41	5009.79	5119.99	5226.44	5015.33	5318.01	5325.5
P16858	Gapdh	Glyceraldehyde-3-phosphate dehydrogenase	G3P_MOUSE	24	25	23	23	23	21	26	24	25	23	25	21	6161280	6985690	5380630	6286250	6472090	6650100	6922700	6296910	6999260	6642090	7149170	6459570
Q64467	Gapdhs	Glyceraldehyde-3-phosphate dehydrogenase, testis-specific	G3PT_MOUSE	NaN	2	NaN	NaN	1	2	2	2	2	2	1	2		1240.86			277.529	1649.85	1218.95	1327.86	1218.75	1985.8	392.768	1417.19
Q8CB93	Gapt	Protein GAPT	GAPT_MOUSE	3	2	3	3	4	3	3	3	3	3	3	3	9558.16	8006.76	6947.89	12045.1	18367.2	9646.56	11901.9	9956.89	11169.4	11792.9	11507	8036.26
Q6PAR5	Gapvd1	GTPase-activating protein and VPS9 domain-containing protein 1	GAPD1_MOUSE	49	50	45	49	49	45	47	48	50	52	48	49	11018.6	13630.3	11164.5	13855.9	11916.2	11451	12900.8	11651	12585	12575.4	11997.5	12086.4
Q9CY66;Q9CY66-2;Q9CY66-3	Gar1	H/ACA ribonucleoprotein complex subunit 1;Isoform 2 of H/ACA ribonucleoprotein complex subunit 1;Isoform 3 of H/ACA ribonucleoprotein complex subunit 1	GAR1_MOUSE	5	5	4	5	5	5	5	4	6	5	5	5	13008.1	13205.8	9564.56	12293.9	10040.8	11188.2	10710.2	10261	11981.4	11493.8	10953.6	10702.2
Q3V0G7;Q3V0G7-2	Garnl3	GTPase-activating Rap/Ran-GAP domain-like protein 3;Isoform 2 of GTPase-activating Rap/Ran-GAP domain-like protein 3	GARL3_MOUSE	NaN	1	1	1	1	1	1	1	1	1	1	1		26.186	33.8727	31.3211	20.375	31.1798	18.8313	41.3171	29.2458	34.7276	31.521	37.9327
Q9CZD3	Gars1	Glycine--tRNA ligase	GARS_MOUSE	29	27	24	26	27	26	28	27	28	28	27	25	19097.3	21698.8	15418.9	21213.1	18522.4	16383.1	18806.6	16545.7	20015.8	19178.2	18609.2	16586.6
Q64737	Gart	Trifunctional purine biosynthetic protein adenosine-3	PUR2_MOUSE	43	46	41	45	41	41	47	40	44	42	45	45	24297.5	27011.7	23714.8	25522.8	21597.7	21163.3	26411.8	27692.1	34326.5	25523.2	24582.5	26235.2
Q60780	Gas7	Growth arrest-specific protein 7	GAS7_MOUSE	12	13	11	14	11	11	12	9	10	10	11	11	8158.21	9948.4	7157.91	9363.59	5815.38	5986.2	6770.78	4198.36	6026.46	5669.48	4139.67	5781.64
Q920S3	Gatad1	GATA zinc finger domain-containing protein 1	GATD1_MOUSE	1	NaN	1	1	1	1	NaN	NaN	NaN	1	NaN	1	169.847		154.707	190.477	99.9273	230.427				112.611		60.0644
Q8CHY6	Gatad2a	Transcriptional repressor p66 alpha	P66A_MOUSE	20	18	20	20	17	17	20	16	18	18	17	19	6163.42	6560.64	4308	5632.47	4446.93	3818.87	4841.27	3330.27	5189.79	5270.93	5007.39	4329.59
Q8VHR5	Gatad2b	Transcriptional repressor p66-beta	P66B_MOUSE	18	17	12	14	10	12	16	13	11	12	11	11	9706.19	7599.33	3885.08	5890.82	3244.47	3134.84	3609.7	3175.13	3253.86	5346.93	2946.3	2929.38
Q8BFQ8	Gatd1	Glutamine amidotransferase-like class 1 domain-containing protein 1	GALD1_MOUSE	8	8	6	7	7	6	6	6	7	7	7	6	27123.1	24861.6	21479.7	23083.4	23705.7	26458.5	22091.9	23630.7	25404.9	24238	24418.7	21492.1
Q9D172	Gatd3a	Glutamine amidotransferase-like class 1 domain-containing protein 3A, mitochondrial	GAL3A_MOUSE	10	10	8	8	7	7	8	8	9	7	10	8	9288.21	8422.46	5864.64	7742.88	6338.92	6065.36	6296.4	6496.83	7463.61	6415.53	7394.25	6587.2
Q9D964	Gatm	Glycine amidinotransferase, mitochondrial	GATM_MOUSE	17	17	16	18	16	11	18	13	18	16	16	16	19480.8	17652.4	12036.8	20938.6	10055.6	7649.71	11980.5	6338.55	14013.5	11947.7	10006.2	10523.2
P17439	Gba	Lysosomal acid glucosylceramidase	GLCM_MOUSE	8	11	6	10	8	7	9	7	9	8	9	10	2717.85	4750.94	1542.28	3576.54	2724.34	2080.02	2621.19	2196.39	3031.24	2415.07	2985.03	3283.99
Q69ZF3	Gba2	Non-lysosomal glucosylceramidase	GBA2_MOUSE	8	11	8	13	7	6	11	6	12	11	10	13	660.162	1288.42	789.055	3816.1	787.081	501.346	840.496	878.067	1026.25	1079.79	937.52	1177.22
Q9D6Y9	Gbe1	1,4-alpha-glucan-branching enzyme	GLGB_MOUSE	36	35	32	37	36	34	34	35	35	36	40	36	25206.1	31248.3	26765.6	33498.7	29871.7	31170.6	29491.3	30289.7	32792.1	32398.1	33869	34336.8
Q6A099;Q6DFZ1	Gbf1	MKIAA0248 protein (Fragment);Golgi-specific brefeldin A-resistance factor 1	Q6A099_MOUSE;Q6DFZ1_MOUSE	26	33	22	31	24	25	26	29	26	30	29	25	1896.46	3072.91	1232.14	3195.83	1776.84	1707.46	1319.77	1782.97	1900.56	2711.24	2528.05	1732.67
Q9Z0E6	Gbp2	Guanylate-binding protein 2	GBP2_MOUSE	5	9	4	6	6	9	9	8	10	10	10	10	2058.91	1546.9	751.014	1543.01	2285.96	2459.84	2073.7	2440.26	4169.83	5052.28	4546.42	4815.51
Q61107	Gbp4	Guanylate-binding protein 4	GBP4_MOUSE	8	9	7	8	7	6	10	9	10	13	9	8	1281.22	1647.3	1731.96	1490.03	1167.2	1900.82	2374.69	1446.27	2956.83	2575.47	1314.49	1435.93
Q91Z40	Gbp7	Gbp6 protein	Q91Z40_MOUSE	14	17	12	13	13	14	15	13	16	15	15	16	3443.16	3877.63	2635.81	3436.06	2900.66	4255.01	3255.72	2581.45	4666.67	4604.83	4561.91	4195.72
P21614	Gc	Vitamin D-binding protein	VTDB_MOUSE	9	10	5	10	9	8	12	12	7	6	9	7	3321.89	4268.78	1100.82	4417.13	4658.1	3738.93	3894.68	4465.29	2110.66	8093.26	5114.75	1625.22
Q8VC88	Gca	Grancalcin	GRAN_MOUSE	9	9	8	8	9	9	9	8	8	8	8	9	145239	158464	90135	130769	91297.5	110484	118610	99487.8	118551	115660	119077	98893.6
Q9D4H2	Gcc1	GRIP and coiled-coil domain-containing protein 1	GCC1_MOUSE	13	16	13	14	12	11	14	14	17	16	15	14	2220.2	2581.91	2393.05	2398.08	2679.9	8661.02	7980.37	8635.53	8811.17	9333.83	2804.48	7492.76
Q8CHG3	Gcc2	GRIP and coiled-coil domain-containing protein 2	GCC2_MOUSE	20	31	23	19	12	19	29	16	23	21	21	19	6832.86	13061.6	7874.23	11601.1	10485.3	9435	10332.1	1293.67	11191.8	11352.2	2321.44	11734.7
Q60759	Gcdh	Glutaryl-CoA dehydrogenase, mitochondrial	GCDH_MOUSE	1	3	NaN	2	1	NaN	1	NaN	1	2	1	1	32.7634	182.022		38.2814	51.4951		25.0335		38.9257	40.6809	33.7801	37.9451
Q8BKT3	Gcfc2	GC-rich sequence DNA-binding factor 2	GCFC2_MOUSE	1	2	NaN	2	NaN	NaN	2	NaN	2	NaN	NaN	NaN	392.12	826.851		9.95876			12.5116		25.4225
P97494	Gclc	Glutamate--cysteine ligase catalytic subunit	GSH1_MOUSE	9	13	10	11	9	13	14	9	11	11	12	10	1752.52	2887.47	2085.28	3934.81	2318.1	2998.01	2968.94	2090.66	2950.63	2709.95	3624.28	2329.65
O09172	Gclm	Glutamate--cysteine ligase regulatory subunit	GSH0_MOUSE	9	11	9	9	9	8	10	8	10	9	9	9	20526.8	28031.5	16891.4	20702.8	23157.7	19672.1	24483.8	19863.8	27193.4	20870.1	21832.4	19858
E9PVA8	Gcn1	eIF-2-alpha kinase activator GCN1	GCN1_MOUSE	74	94	69	86	72	71	83	70	79	86	77	76	4605.89	7652.76	4243.64	6628.08	4746.21	5092.26	5492.43	4923.76	6959.06	12851.2	5177.85	16521.8
Q09324	Gcnt1	Beta-1,3-galactosyl-O-glycosyl-glycoprotein beta-1,6-N-acetylglucosaminyltransferase	GCNT1_MOUSE	NaN	4	1	2	4	4	4	4	3	5	3	2		701.726	41.7067	159.795	642.595	811.015	708.74	920.685	247.3	972.014	728.533	166.135
Q9R111	Gda	Guanine deaminase	GUAD_MOUSE	33	34	31	33	32	33	34	32	33	34	32	31	335821	448292	355708	425117	504640	517044	576736	510595	605176	565422	601352	540348
Q9DBL2;Q9DBL2-2	Gdap2	Ganglioside-induced differentiation-associated protein 2;Isoform 2 of Ganglioside-induced differentiation-associated protein 2	GDAP2_MOUSE	10	11	7	11	9	9	11	9	12	10	12	13	3319.93	3402.85	1575.62	3530.65	3189.29	3175.15	3331.7	2920.9	4008.7	2944.77	4073.56	4290.66
Q9JL56	Gde1	Glycerophosphodiester phosphodiesterase 1	GDE1_MOUSE	3	4	3	4	4	3	4	2	4	4	4	3	863.883	3313.43	1388.25	1664.76	1008.57	781.4	1644.73	513.693	864.222	887.617	1088.97	867.628
P50396	Gdi1	Rab GDP dissociation inhibitor alpha	GDIA_MOUSE	25	24	18	22	22	20	25	21	24	24	25	24	57088.6	79542.8	59049.7	80656.7	79827.7	78966.6	78522.5	84603.4	88580.8	93959.3	86385.2	83069.6
Q61598	Gdi2	Rab GDP dissociation inhibitor beta	GDIB_MOUSE	46	46	44	47	44	46	45	44	46	46	46	46	355769	464043	354851	450981	418136	440424	450201	442907	464408	453573	437808	433346
Q3TLS3	Gdpgp1	GDP-D-glucose phosphorylase 1	GDPP1_MOUSE	1	5	NaN	4	2	2	3	3	4	4	4	4	43.1808	3798.1		1107.16	319.991	139.939	2289.1	784.152	790.574	930.207	824.661	899.179
Q9CQQ4	Gemin2	Gem-associated protein 2	GEMI2_MOUSE	1	2	NaN	1	1	1	1	1	1	1	NaN	1	412.899	1244.32		131.83	220.852	211.971	248.973	120.267	135.26	98.6407		112.051
Q6P6L6	Gemin4	Gem (Nuclear organelle) associated protein 4	Q6P6L6_MOUSE	2	6	1	4	2	NaN	5	1	3	4	4	3	56.0618	461.512	20.1536	434.702	36.8129		369.659	16.6364	260.806	385.086	274.939	96.4359
Q8BX17	Gemin5	Gem-associated protein 5	GEMI5_MOUSE	7	10	5	7	7	4	6	5	4	6	6	5	31130.2	30382.1	26383	9550.18	46455.9	41308.3	40789.9	28016.9	9355.26	23326.8	24805.9	25087
Q9CX53	Gemin6	Gem-associated protein 6	GEMI6_MOUSE	1	1	1	1	NaN	1	1	NaN	1	NaN	NaN	1	172.959	196.189	103.25	176.226		58.7468	116.99		176.649			80.4442
O54984	Get3	ATPase GET3	GET3_MOUSE	12	13	11	11	11	11	12	12	12	13	12	12	25370.1	30254.2	24897.8	27587.5	23098	25537.3	25572.1	25323.3	27202.8	27486.1	26190.3	26154.1
Q9D1H7	Get4	Golgi to ER traffic protein 4 homolog	GET4_MOUSE	4	7	6	7	6	7	7	6	7	7	6	6	2211.12	5655.6	4344.64	5931.13	2731.74	4014.07	4044.94	3570.01	4679.2	4771.77	4178.61	4597.29
Q8K0D5	Gfm1	Elongation factor G, mitochondrial	EFGM_MOUSE	9	10	6	10	4	6	6	5	6	7	6	6	741.801	1061.64	431.738	857.509	380.139	338.904	280.055	286.146	291.681	409.711	477.529	734.101
Q3UHD2	Gfod1	Glucose-fructose oxidoreductase domain-containing protein 1	GFOD1_MOUSE	1	2	1	1	1	1	1	1	1	1	1	1	541.93	635.934	582.469	573.582	919.604	825.128	626.427	745.426	653.297	669.051	648.219	658.772
P47856;P47856-2	Gfpt1	Glutamine--fructose-6-phosphate aminotransferase [isomerizing] 1;Isoform 2 of Glutamine--fructose-6-phosphate aminotransferase [isomerizing] 1	GFPT1_MOUSE	28	33	31	35	30	33	32	29	35	35	33	33	75969.8	98251.1	99779.8	100418	95235.9	98424.6	94826.4	111678	101190	57186.2	87021.8	92104.6
O08842	Gfra2	GDNF family receptor alpha-2	GFRA2_MOUSE	1	NaN	1	NaN	NaN	1	NaN	1	NaN	NaN	NaN	NaN	23.7561		53.6738			66.0404		40.6961
Q8R0H9	Gga1	ADP-ribosylation factor-binding protein GGA1	GGA1_MOUSE	17	18	13	15	15	15	17	15	15	16	17	16	11335.9	10268	7288.79	10695.5	10692.7	10123.5	10051.8	9288.91	9976.98	10009.9	10857.6	8991.87
Q8BMI3	Gga3	ADP-ribosylation factor-binding protein GGA3	GGA3_MOUSE	6	8	5	9	7	7	8	8	8	8	8	8	1471.12	1742.38	1447.28	1945.48	1877.7	1613.31	1625.66	1769.33	1674.47	1748.58	1707.86	1792.5
Q9D7X8	Ggct	Gamma-glutamylcyclotransferase	GGCT_MOUSE	5	5	3	5	6	5	6	5	6	6	6	6	5617.26	4884.71	5671.41	6395.59	11408.9	8362.1	6191.01	9395.87	7299.21	7209.49	7202.56	7789.68
Q9Z0L8;Q9Z0L8-2	Ggh	Gamma-glutamyl hydrolase;Isoform II of Gamma-glutamyl hydrolase	GGH_MOUSE	11	11	10	11	11	11	11	11	10	11	11	11	18556.9	20270.4	15770.2	20821.7	21576.5	22558.3	20312.4	21476.3	18273.3	21258.9	20322.8	20855.3
Q9WTN0	Ggps1	Geranylgeranyl pyrophosphate synthase	GGPPS_MOUSE	2	3	2	2	2	2	3	2	3	3	3	2	444.192	1100.7	497.56	597.808	587.284	442.06	852.861	652.234	1167.81	1169.68	1111.43	656.673
Q60928	Ggt1	Glutathione hydrolase 1 proenzyme	GGT1_MOUSE	NaN	1	1	2	NaN	2	3	2	3	3	2	2		133.781	63.6628	124.843		219.544	577.024	204.092	573.927	563.482	473.895	229.904
Q9Z2A9	Ggt5	Glutathione hydrolase 5 proenzyme	GGT5_MOUSE	6	7	4	6	6	6	6	5	8	8	8	7	865.853	1565	773.138	1250.84	1671.53	1698.41	2098.96	1441.8	2131.02	2025.29	2132.49	1612.64
P23336;P23336-2;P23336-3	Ggta1	N-acetyllactosaminide alpha-1,3-galactosyltransferase;Isoform 2 of N-acetyllactosaminide alpha-1,3-galactosyltransferase;Isoform 3 of N-acetyllactosaminide alpha-1,3-galactosyltransferase	GGTA1_MOUSE	NaN	2	2	2	NaN	1	2	2	NaN	1	2	1		474.777	589.811	771.608		162.072	432.93	487.527		240.396	469.253	240.187
Q99J23	Ghdc	GH3 domain-containing protein	GHDC_MOUSE	4	4	2	3	2	2	4	2	4	4	5	4	193.148	153.538	48.4213	142.326	93.4531	123.369	170.394	134.835	224.153	213.448	290.37	234.032
Q91VC9	Ghitm	Growth hormone-inducible transmembrane protein	GHITM_MOUSE	NaN	2	NaN	1	NaN	NaN	NaN	NaN	1	2	NaN	1		497.584		240.179					143.886	265.074		123.96
Q9D7M1	Gid8	Glucose-induced degradation protein 8 homolog	GID8_MOUSE	1	3	NaN	2	NaN	NaN	NaN	NaN	NaN	2	NaN	1	517.624	1485		1132.67						123.467		79.9723
Q99MR1	Gigyf1	GRB10-interacting GYF protein 1	GGYF1_MOUSE	8	8	5	6	7	5	9	6	8	11	5	6	1947.51	710.652	961.757	979.857	959.669	831.081	751.574	1057	842.44	1470.86	713.656	834.879
Q6Y7W8	Gigyf2	GRB10-interacting GYF protein 2	GGYF2_MOUSE	11	15	11	14	6	6	11	8	10	12	7	8	2332.22	3862.38	5061.95	2844.04	3010.62	5002.91	2110.46	2040.57	2224.74	2464.22	2202.63	5169.11
Q9CZ15	Gins1	DNA replication complex GINS protein PSF1	PSF1_MOUSE	1	4	2	2	2	NaN	3	NaN	3	2	2	1	141.447	2080.47	1737.08	628.708	1998.52		2136.07		1524.1	371.022	372.252	1649.97
Q9D600	Gins2	DNA replication complex GINS protein PSF2	PSF2_MOUSE	NaN	2	NaN	1	NaN	NaN	1	NaN	NaN	NaN	NaN	NaN		1480.99		1001.8			655.64
Q9CY94	Gins3	DNA replication complex GINS protein PSF3	PSF3_MOUSE	5	7	6	6	3	3	5	3	5	5	6	5	3368.85	2998.55	4215.76	2109.76	462.814	620.237	1370.49	599.122	1569.55	1093.23	1314.93	2244.31
Q99LZ3	Gins4	DNA replication complex GINS protein SLD5	SLD5_MOUSE	3	4	2	3	NaN	1	2	1	2	3	2	1	2022.09	3233	1454.31	4744.79		2473.15	1831.12	2926.17	2034.72	1449.25	2486.42	2280.64
Q9Z0G0	Gipc1	PDZ domain-containing protein GIPC1	GIPC1_MOUSE	5	5	4	4	4	5	3	3	3	4	2	1	1539.79	1386.71	1064.39	1134.98	1318.85	1653.49	649.992	870.467	672.072	922.607	484.409	131.827
Q68FF6	Git1	ARF GTPase-activating protein GIT1	GIT1_MOUSE	8	11	7	10	6	6	9	8	8	11	10	10	746.217	1213.45	615.562	1179.52	830.869	723.043	1887.55	967.254	865.133	1428.31	789.636	933.604
Q9JLQ2	Git2	ARF GTPase-activating protein GIT2	GIT2_MOUSE	32	33	30	37	35	32	29	33	34	34	34	32	1347310	44984.9	1681650	1354430	27358.5	1389240	1486880	1558580	1258780	1250510	1313330	1424660
Q64516-1	Gk	Isoform 1 of Glycerol kinase	GLPK_MOUSE	12	19	16	19	19	21	23	20	24	24	24	22	5317.21	8826.02	5862.15	8971.83	12412	13394.5	14204.8	10967.4	18519.7	17916.4	20676.1	16115.7
Q8BX05;Q8BX05-2	Gk5	Putative glycerol kinase 5;Isoform 2 of Putative glycerol kinase 5	GLPK5_MOUSE	3	2	NaN	2	2	NaN	NaN	NaN	1	1	2	1	285.737	285.247		20.2172	325.872				6.37951	6.63942	287.175	269.893
P51569	Gla	Alpha-galactosidase A	AGAL_MOUSE	11	9	6	10	9	7	8	6	8	8	9	8	5782.86	5061.88	2917.98	5365.54	4716.7	4432.62	4549.92	4094.41	5299.23	5115.31	4791.2	4694.39
P23780	Glb1	Beta-galactosidase	BGAL_MOUSE	17	16	15	17	15	16	15	15	15	15	16	15	8312.33	9883.44	6451.99	10658.9	8558.39	9058.44	8647.78	8744.02	8839.14	8762.29	8990.74	9730.07
Q8VC60;Q8VC60-2	Glb1l	Beta-galactosidase-1-like protein;Isoform 2 of Beta-galactosidase-1-like protein	GLB1L_MOUSE	1	NaN	NaN	NaN	NaN	NaN	NaN	NaN	NaN	NaN	1	1	9.77189										8.2413	12.7131
Q8R322	Gle1	Nucleoporin GLE1	GLE1_MOUSE	1	1	2	NaN	2	2	1	1	2	4	5	2	80.1085	76.0946	431.848		352.429	669.809	56.685	91.1914	478.526	492.799	896.907	384.512
Q61543	Glg1	Golgi apparatus protein 1	GSLG1_MOUSE	44	51	44	47	43	43	47	42	45	48	45	46	14491.8	17990.2	14004.5	16087	10040.3	11872.3	12782	10419.2	12963.4	13879.2	12436.1	10825.3
Q9CWG1	Glipr1	Glioma pathogenesis-related protein 1	GLIP1_MOUSE	6	6	6	6	7	7	7	6	6	6	5	6	1917.77	1848.39	2070.72	2117.56	2313.95	2505.31	2169.87	2375.66	2337.99	2137.91	1958.77	2030.51
Q9CYL5	Glipr2	Golgi-associated plant pathogenesis-related protein 1	GAPR1_MOUSE	9	10	8	8	8	9	9	8	8	8	8	8	201875	202312	162408	204317	206612	199082	189839	193213	176428	165698	166457	155248
Q8BZM1	Glmn	Glomulin	GLMN_MOUSE	2	3	2	3	1	2	3	2	3	2	1	3	130.793	192.173	127.55	194.071	70.3883	138.978	205.19	160.503	166.828	136.95	65.8867	154.668
Q9JHJ3	Glmp	Glycosylated lysosomal membrane protein	GLMP_MOUSE	3	3	2	2	3	2	2	2	2	2	2	2	5324.04	5411.89	4094.61	4902.62	5321.69	4546.87	4810.1	4425.98	4906.76	4399.63	4315.67	4044.35
Q9CPU0	Glo1	Lactoylglutathione lyase	LGUL_MOUSE	9	9	9	9	9	9	9	9	9	9	9	9	41308.9	42850.4	31629.1	39170.8	34596.3	39331.9	38105.8	36380.5	43708.2	44695.4	39058.6	38504.1
Q9CPV4	Glod4	Glyoxalase domain-containing protein 4	GLOD4_MOUSE	22	22	20	21	20	20	21	19	21	21	21	20	72599.4	76211.8	67537.4	77645.4	74533.2	75058.1	71600	73519.6	77665	77338.9	80270.6	74863.2
Q9QUH0	Glrx	Glutaredoxin-1	GLRX1_MOUSE	9	9	8	8	9	9	8	9	8	8	9	8	858427	960436	570494	664179	898208	878713	785379	707412	822986	894911	788817	748491
Q9CQM9	Glrx3	Glutaredoxin-3	GLRX3_MOUSE	15	17	16	16	16	16	15	16	16	16	17	16	28707.2	31588.6	24278.3	31110.2	26595	27463.4	24366.4	25898.8	28530.1	27596.5	28388.2	26493.4
Q80Y14	Glrx5	Glutaredoxin-related protein 5, mitochondrial	GLRX5_MOUSE	1	1	1	1	1	1	1	1	1	1	1	1	1226.86	1433.58	603.992	1300.94	579.481	741.794	558.895	671.685	673.382	670.469	668.874	488.487
D3Z7P3-2	Gls	Isoform 2 of Glutaminase kidney isoform, mitochondrial	GLSK_MOUSE	8	11	8	8	8	9	8	9	9	9	11	9	2650.71	3089.62	2361.96	2665.99	2112.17	2071.84	3898.05	2045.09	1879.13	4857.81	2153.88	2212.02
Q9JL62	Gltp	Glycolipid transfer protein	GLTP_MOUSE	11	11	12	11	10	12	12	12	12	12	10	11	22764.3	30698.8	20364.6	32329.3	29531.8	28649.4	26544.6	25559.7	35289.4	34421.6	23577.5	22103.5
P26443	Glud1	Glutamate dehydrogenase 1, mitochondrial	DHE3_MOUSE	27	28	26	27	25	27	27	26	27	28	27	26	76369.1	89344.2	66657.3	84303.1	80135.9	73995.6	81205.8	77052.5	84987.6	85561.8	81464.4	82800.7
P15105	Glul	Glutamine synthetase	GLNA_MOUSE	7	6	7	6	5	6	6	7	6	7	6	6	4587.66	3166.65	3706.76	3408.39	3894.26	4758.36	4565.05	8477.86	2658.4	2720.84	5185.28	3556.17
Q922P9	Glyr1	Putative oxidoreductase GLYR1	GLYR1_MOUSE	24	23	21	21	21	22	22	20	23	22	22	21	32006.7	36991.7	29305.1	33321.9	29544.4	29477.5	30753.9	27793.4	32081.1	31724.7	31518.6	30771.8
Q60648	Gm2a	Ganglioside GM2 activator	SAP3_MOUSE	7	7	6	6	5	6	7	5	6	6	6	6	90897	55202.3	161770	57026.7	145887	104129	69138.4	112669	71971.4	68933.7	93358	90868.3
Q8K0C9	Gmds	GDP-mannose 4,6 dehydratase	GMDS_MOUSE	14	16	13	16	14	16	16	17	16	16	16	15	8209.33	15036.5	6146.84	11658.3	24109.7	9883.67	18358.4	29379.2	11691.3	15906.6	10993.8	10135
Q9JL60	Gmeb1	Glucocorticoid modulatory element-binding protein 1	GMEB1_MOUSE	5	7	5	4	3	5	5	5	4	5	7	5	1326.81	1839.19	1009.34	1299.03	763.407	1134.98	997.897	1279.76	750.83	1070.61	1260.88	1165.99
P58929	Gmeb2	Glucocorticoid modulatory element-binding protein 2	GMEB2_MOUSE	6	8	6	7	8	5	6	7	6	7	7	7	26055.9	5349.09	14165.3	15554.3	32400.1	5547.99	4241.48	24302.4	5393.53	4112.16	4580.53	5145.56
Q9CQI3	Gmfb	Glia maturation factor beta	GMFB_MOUSE	6	6	5	6	6	5	6	5	6	6	6	6	47729	50145.4	45158.2	39802.4	39205.7	41920.4	47061.5	47494.7	51006.6	50096.7	50951.2	45204.3
Q9ERL7	Gmfg	Glia maturation factor gamma	GMFG_MOUSE	13	14	11	10	10	11	14	10	10	9	10	11	530454	552748	515725	489950	534248	574490	557312	563454	565042	562615	545860	556051
Q6PGG2	Gmip	GEM-interacting protein	GMIP_MOUSE	48	49	40	48	43	43	48	44	49	51	48	47	28344	29154.4	24643.4	29843.8	26830.3	27633.4	25686.3	27066.8	30293.8	40843	27801.1	27313.4
Q922H4	Gmppa	Mannose-1-phosphate guanyltransferase alpha	GMPPA_MOUSE	14	12	10	13	11	12	14	12	13	14	15	14	9115.73	10482.1	7188.79	11296.1	9830.75	9792.57	10978.6	9671.21	11502.9	10649.1	10565.4	10316.4
Q8BTZ7	Gmppb	Mannose-1-phosphate guanyltransferase beta	GMPPB_MOUSE	13	14	13	14	13	13	14	14	15	15	15	14	15817.5	19615.4	14473.1	18316.8	16945.1	17677.8	18173.4	17317.5	19147.4	17973.3	17546.8	16773.6
Q9DCZ1	Gmpr	GMP reductase 1	GMPR1_MOUSE	7	6	5	7	7	7	8	8	7	8	7	8	6084.59	3657.79	3252.56	4015.05	5639.27	4291.14	4464.49	4731.32	4479.65	5462.04	4205.15	3742.69
Q99L27	Gmpr2	GMP reductase 2	GMPR2_MOUSE	14	16	10	16	12	12	14	13	14	15	15	14	14051.2	16622.2	157335	30540.6	27614	25785	12765.7	25681.9	13350.3	15870.5	20346.1	20897.3
Q3THK7	Gmps	GMP synthase [glutamine-hydrolyzing]	GUAA_MOUSE	38	37	29	37	28	34	34	32	33	36	32	33	42915.6	21088.4	12355.9	26718.9	16607.9	16234.5	12007.4	11598.8	16625.4	18346.9	17557	16601.1
P27600	Gna12	Guanine nucleotide-binding protein subunit alpha-12	GNA12_MOUSE	1	2	NaN	1	NaN	1	1	1	1	2	1	NaN	21.5994	86.2271		79.946		64.4162	47.2959	11.9243	100.921	72.4856	111.25
P27601	Gna13	Guanine nucleotide-binding protein subunit alpha-13	GNA13_MOUSE	19	21	16	18	18	18	20	18	18	17	18	19	18837.9	26076.7	17678.7	25119.9	22504.6	25316.2	26835.8	22737.1	22338.4	21960.8	21516.1	20955.4
P30678	Gna15	Guanine nucleotide-binding protein subunit alpha-15	GNA15_MOUSE	8	7	6	8	6	6	8	5	6	7	6	7	2934.98	2864.98	2462.4	2739.48	1764.71	2273.12	2531.57	1098.17	1310.3	1627.71	1146.5	1778.57
P08752	Gnai2	Guanine nucleotide-binding protein G(i) subunit alpha-2	GNAI2_MOUSE	21	23	21	22	21	21	23	21	22	22	21	22	469840	752810	574543	696454	673175	696187	708148	695609	661028	639413	627926	594898
Q9DC51	Gnai3	Guanine nucleotide-binding protein G(i) subunit alpha	GNAI3_MOUSE	10	12	9	10	10	10	11	11	10	10	10	10	39572.1	56855.8	51560.1	55646.2	48406.1	52647.6	49206.2	52208.2	47026.9	47676.6	44068.6	44196.1
P21279	Gnaq	Guanine nucleotide-binding protein G(q) subunit alpha	GNAQ_MOUSE	17	19	18	18	16	17	18	18	19	18	19	19	19279.4	22164.8	24421.5	19967.5	22948.3	21419.8	18472	21983.2	16687.8	16384.4	17250.1	17532.1
P63094;P63094-3;Q6R0H7	Gnas	Guanine nucleotide-binding protein G(s) subunit alpha isoforms short;Isoform Gnas-3 of Guanine nucleotide-binding protein G(s) subunit alpha isoforms short;Guanine nucleotide-binding protein G(s) subunit alpha isoforms XLas	GNAS2_MOUSE;GNAS2_MOUSE;GNAS1_MOUSE	13	17	13	13	14	14	16	12	12	12	16	11	20175.4	25211.5	21041.5	26701.6	25642.4	24768.5	22559.1	24073.5	23610.9	22416.3	22275.8	20130.2
P62874	Gnb1	Guanine nucleotide-binding protein G(I)/G(S)/G(T) subunit beta-1	GBB1_MOUSE	16	17	14	15	15	15	16	15	15	15	15	14	167926	219093	173545	183111	191109	196841	201836	196329	175005	172817	159537	165519
P62880	Gnb2	Guanine nucleotide-binding protein G(I)/G(S)/G(T) subunit beta-2	GBB2_MOUSE	12	12	10	11	10	11	12	11	10	10	11	11	161133	196754	165836	186431	164192	195330	177951	187952	163254	164971	158653	156578
Q91WG8	Gne	Bifunctional UDP-N-acetylglucosamine 2-epimerase/N-acetylmannosamine kinase	GLCNE_MOUSE	7	9	2	9	3	3	5	1	7	7	7	5	929.687	1615.51	321.9	3457.6	378.755	297.808	506.223	56.8568	974.047	1121.15	572.612	626.845
Q9DAS9	Gng12	Guanine nucleotide-binding protein G(I)/G(S)/G(O) subunit gamma-12	GBG12_MOUSE	3	4	3	3	4	3	4	3	3	3	3	3	9765.8	46725.2	12715.7	17753.2	15830.5	19692.6	22775.3	12324.8	12968.2	16889.5	12019.2	13123.1
Q80SZ7	Gng5	Guanine nucleotide-binding protein G(I)/G(S)/G(O) subunit gamma-5	GBG5_MOUSE	1	2	2	1	2	2	2	2	2	2	2	2	485.181	2986.29	1780.85	1190.14	1642.74	1516.5	1657.6	1515.2	821.579	1669.86	1146.45	1570.79
P36916	Gnl1	Guanine nucleotide-binding protein-like 1	GNL1_MOUSE	7	7	5	6	5	6	7	8	7	7	5	6	822.884	1040.72	770.657	1202.29	831.773	886.856	974.069	1006.82	1170.64	1191.76	810.078	869.136
P98192	Gnpat	Dihydroxyacetone phosphate acyltransferase	GNPAT_MOUSE	15	21	13	17	13	13	16	13	15	18	16	13	2566.08	3224.77	1579.44	2520.85	1811.89	1412.93	2270.8	1125.26	1911.15	2256.56	2363.61	1582.66
O88958	Gnpda1	Glucosamine-6-phosphate isomerase 1	GNPI1_MOUSE	14	13	12	13	13	12	13	13	13	13	13	13	21402	29771.7	21783.3	29221.4	32082.3	29530.6	33250	31081.3	33346.7	33030.5	32040.6	31486.8
Q9CRC9	Gnpda2	Glucosamine-6-phosphate isomerase 2	GNPI2_MOUSE	8	8	6	8	6	8	8	6	6	8	8	8	15879.7	18119.1	6180.65	9747.23	10209.6	22133.6	15280.7	15303.6	8136.28	19574	19381.1	9300.85
Q9JK38	Gnpnat1	Glucosamine 6-phosphate N-acetyltransferase	GNA1_MOUSE	5	8	5	6	4	6	6	4	8	6	6	5	5164.62	6523.38	3892.06	7130.01	2853.19	4303.57	3388.05	7936.48	5859.48	4506.62	5385.55	4054.2
Q8BFR4	Gns	N-acetylglucosamine-6-sulfatase	GNS_MOUSE	8	9	7	9	7	8	9	7	8	7	9	8	2894.03	2646.85	2277.29	2990.65	1730.74	1980.42	1952.63	1668.7	2140.03	1905.5	1986.13	2167
Q921M4;Q921M4-2	Golga2	Golgin subfamily A member 2;Isoform 2 of Golgin subfamily A member 2	GOGA2_MOUSE	18	18	19	20	13	15	18	17	17	18	18	17	2061.36	2213.82	1834.6	2273.13	1144.5	1494.9	1597.89	1275.7	1344.24	1843.51	1650.39	1363.77
P55937;P55937-1	Golga3	Golgin subfamily A member 3;Isoform 1 of Golgin subfamily A member 3	GOGA3_MOUSE	24	34	23	29	24	21	30	26	27	32	28	29	855.914	1762.32	948.353	1521.61	1108.84	959.06	1060.13	1738.09	1300.7	1396.73	1258.42	1640.16
Q91VW5	Golga4	Golgin subfamily A member 4	GOGA4_MOUSE	7	10	8	10	7	5	7	5	10	8	8	10	80.3169	231.283	244.394	188.139	132.919	184.927	77.0055	105.57	400.572	185.57	91.4339	170.438
Q9QYE6	Golga5	Golgin subfamily A member 5	GOGA5_MOUSE	15	17	12	15	12	8	13	11	15	14	15	13	2184.76	2080.5	2378.7	1731.17	1810.15	1583.48	1058.24	856.51	1479.21	1462.45	1841.44	876.233
Q91W53	Golga7	Golgin subfamily A member 7	GOGA7_MOUSE	6	6	5	6	6	6	6	6	5	6	5	5	7993.71	11517.7	12306.7	11393.4	17813.3	14397.6	11356.3	13803.4	9862.6	10617.3	9285.39	10601.1
E9PVZ8;E9QAH1	Golgb1	Golgi autoantigen, golgin subfamily b, macrogolgin 1;Golgi autoantigen, golgin subfamily b, macrogolgin 1	E9PVZ8_MOUSE;E9QAH1_MOUSE	14	28	14	24	12	8	19	13	21	21	15	15	691.468	1516.38	2828.83	880.645	6263.61	3014.55	928.318	2624.49	677.642	1145.04	1160.04	1218.41
Q8BXA1	Golim4	Golgi integral membrane protein 4	GOLI4_MOUSE	29	31	30	27	28	26	30	29	30	29	29	29	15543.8	12971.5	19350.4	14296.8	19139.5	20035.3	10871.9	14775.6	11769.4	11633.5	12580.7	12361.5
Q91XA2	Golm1	Golgi membrane protein 1	GOLM1_MOUSE	NaN	2	1	1	1	NaN	2	1	1	1	1	1		405.358	248.916	319.763	294.608		346.318	279.641	354.174	346.476	288.81	296.038
Q9CRA5	Golph3	Golgi phosphoprotein 3	GOLP3_MOUSE	13	15	12	13	12	13	14	11	11	15	13	12	10518.8	15329.5	11133.9	13269.2	16604.5	14680.4	12116.2	14714.8	13348.1	20286.5	14819.8	14510.6
Q8R088	Golph3l	Golgi phosphoprotein 3-like	GLP3L_MOUSE	4	4	3	4	NaN	NaN	3	2	2	2	2	3	709.311	1636.35	988.127	901.561			628.911	652.382	400.469	460.186	505.339	689.014
Q9CR60	Golt1b	Vesicle transport protein GOT1B	GOT1B_MOUSE	3	3	2	3	2	2	3	2	2	3	2	2	1412.62	2696.67	1080.97	2598.13	1306.31	1214.65	1575.18	1234.3	1656.96	1654.17	1731.69	1525.43
Q8BH60;Q8BH60-2	Gopc	Golgi-associated PDZ and coiled-coil motif-containing protein;Isoform 2 of Golgi-associated PDZ and coiled-coil motif-containing protein	GOPC_MOUSE	7	7	7	8	3	5	4	4	6	5	5	7	1087.28	4017.48	728.511	4703.94	315.978	911.436	1080.07	701.525	1115.87	404.12	3064.1	1985.44
Q91X51	Gorasp1	Golgi reassembly-stacking protein 1	GORS1_MOUSE	3	5	2	3	2	3	5	3	3	3	3	3	444.751	1017.65	258.578	536.392	438.635	398.323	529.124	402.4	497.762	581.764	553.56	479.962
Q99JX3	Gorasp2	Golgi reassembly-stacking protein 2	GORS2_MOUSE	12	12	11	12	11	11	13	12	12	13	14	12	13748.4	15437.8	30990	19552.7	34808.8	22420.7	10010.2	33286.5	14331.1	14713.1	15844.5	16012.7
O88630	Gosr1	Golgi SNAP receptor complex member 1	GOSR1_MOUSE	5	5	3	4	2	3	3	3	4	4	4	4	831.304	1208.38	318.64	1132.37	149.107	523.806	607.504	660.522	835.409	770.535	925.368	813.722
O35166	Gosr2	Golgi SNAP receptor complex member 2	GOSR2_MOUSE	3	3	2	2	2	3	3	2	3	3	3	3	2435.85	3079.17	1421.77	1900.36	1566.4	1731.4	1931.06	1600.51	2183.92	2281.18	2195.74	1704.85
P05201	Got1	Aspartate aminotransferase, cytoplasmic	AATC_MOUSE	23	25	24	24	23	24	26	24	24	25	25	24	45254.9	56111.9	48020.9	56931.7	50545.3	49969.6	55622	52494.8	56762.8	56200.6	52675.4	51974.5
P05202	Got2	Aspartate aminotransferase, mitochondrial	AATM_MOUSE	31	31	30	30	29	30	30	30	31	30	31	30	124138	154410	117439	151103	121968	127349	134124	135613	147986	144328	148582	142963
O35930	Gp1ba	Platelet glycoprotein Ib alpha chain	GP1BA_MOUSE	NaN	NaN	NaN	1	3	4	4	4	NaN	NaN	NaN	NaN				53.2056	1680.11	1882.79	476.728	1161.27
P56400	Gp1bb	Platelet glycoprotein Ib beta chain	GP1BB_MOUSE	NaN	NaN	NaN	NaN	2	2	2	2	NaN	NaN	NaN	NaN					8215.96	8453.04	2183.02	4472.33
O08742	Gp5	Platelet glycoprotein V	GPV_MOUSE	NaN	NaN	NaN	1	1	1	1	1	NaN	NaN	NaN	NaN				21.735	334.803	281.525	46.8443	171.696
Q9WTK3	Gpaa1	Glycosylphosphatidylinositol anchor attachment 1 protein	GPAA1_MOUSE	6	8	7	9	5	9	8	9	9	9	9	9	1568.21	2474.9	1545.77	2661.63	1313.99	1618.03	1952.09	2118.77	2236.04	2261.05	2461.03	2264.54
Q69ZC8	Gpalpp1	GPALPP motifs-containing protein 1	GPAM1_MOUSE	3	5	3	5	4	3	4	4	3	5	5	4	1120.16	1081.81	830.783	1134.62	679.174	485.957	476.451	811.747	706.475	937.185	810.181	425.966
Q8C0N2	Gpat3	Glycerol-3-phosphate acyltransferase 3	GPAT3_MOUSE	6	11	6	7	7	9	12	7	10	10	11	11	840.693	2268.53	745.671	1093.8	1567.98	1629.02	2461.84	1978.49	2672.98	2741.32	3492.66	3136.37
Q3UFS4	Gpatch11	G patch domain-containing protein 11	GPT11_MOUSE	4	4	4	4	3	3	4	3	3	3	3	4	3036.37	2363.03	2175.05	1028.13	732.705	823.861	3083.37	703.267	763.401	837.459	756.941	862.256
A2A6A1	Gpatch8	G patch domain-containing protein 8	GPTC8_MOUSE	3	4	2	3	1	1	2	3	3	4	3	3	99.4285	164.032	21.8816	98.587	20.3643	16.1365	37.4716	65.4747	173.063	107.762	142.023	135.427
Q9QZF2	Gpc1	Glypican-1	GPC1_MOUSE	23	23	22	22	23	23	23	23	23	23	23	23	31850.2	30223.5	32279.3	31746.9	36212.3	37091.2	31234.3	31575.3	28016.8	25472.1	26339	28754.3
Q8C0L9	Gpcpd1	Glycerophosphocholine phosphodiesterase GPCPD1	GPCP1_MOUSE	18	25	18	23	20	20	23	22	22	25	24	24	5465.67	9561.31	5419.2	6697.73	15353	13190.4	10245.5	16672.2	8798.27	12420.9	12387.1	12834.1
Q3ULJ0	Gpd1l	Glycerol-3-phosphate dehydrogenase 1-like protein	GPD1L_MOUSE	21	22	20	24	23	22	19	24	19	20	22	20	85868.6	88966.9	113363	82122.2	87121.1	99831.1	83212.4	84430.9	67912	90305.3	78577.8	70860.5
Q64521	Gpd2	Glycerol-3-phosphate dehydrogenase, mitochondrial	GPDM_MOUSE	46	47	37	45	45	44	46	44	43	47	46	43	51040.2	47883.5	40953.4	49140.8	42346.3	39655.2	42012.9	48790.1	41671.4	40236.8	46544	44563.6
Q8BUV3	Gphn	Gephyrin	GEPH_MOUSE	20	22	16	22	16	20	21	18	23	22	24	22	4558.76	7696.72	2939.08	5189.76	3067.07	3454.37	3166.28	3398.56	4326.1	4168.8	4849.42	5415.58
P06745	Gpi	Glucose-6-phosphate isomerase	G6PI_MOUSE	37	39	30	36	34	34	40	34	36	34	38	34	1161810	1604210	1124160	1534610	1332000	1393450	1456540	1402660	1567690	1465350	1586970	1459700
Q56A08	Gpkow	G-patch domain and KOW motifs-containing protein	GPKOW_MOUSE	7	8	5	9	5	6	9	5	7	6	8	8	3081.87	1822.55	1141.69	3290.09	1280.97	1355.69	2761.99	1164.6	1354.59	1371.67	2918.39	1367.82
Q8BUV8	Gpr107	Protein GPR107	GP107_MOUSE	1	3	3	4	1	NaN	3	4	2	4	3	4	2.58614	209.584	249.753	487.314	8.40082		240.922	287.629	96.3427	440.779	402.154	456.527
Q91WD0;Q91WD0-2	Gpr108	Protein GPR108;Isoform 2 of Protein GPR108	GP108_MOUSE	1	1	2	1	2	2	2	1	2	1	NaN	1	403.402	335.844	445.369	316.913	18072.3	20101.9	16905.1	158.216	16852	204.935		153.125
Q7TQP0	Gpr141	Probable G-protein coupled receptor 141	GP141_MOUSE	1	3	3	3	2	3	3	3	3	3	3	3	684.335	1267.87	2529.76	1609.66	3006.9	3159.97	1258.71	2815.83	1417.76	1447.26	1308.83	1607.84
P70259	Gpr143	G-protein coupled receptor 143	GP143_MOUSE	1	NaN	1	1	1	1	NaN	1	1	1	1	1	59.7162		348.847	1551.3	820.001	321.13		727.242	394.194	454.163	611.357	489.233
Q8CIM5	Gpr84	G-protein coupled receptor 84	GPR84_MOUSE	11	12	11	10	11	10	12	11	11	12	10	11	7942.3	10900.6	9252.36	9515.85	9520.8	8269.51	11203.9	9434.09	9855.48	9243.57	10896.8	9919.22
Q99LD4	Gps1	COP9 signalosome complex subunit 1	CSN1_MOUSE	17	17	13	17	16	17	17	14	16	16	16	16	12818.1	13608.4	10716.9	13729.1	11637.9	12383.6	12617.6	11085.2	11735.7	10717.2	11358.9	10992.7
Q921N8	Gps2	G protein pathway suppressor 2	GPS2_MOUSE	1	2	1	2	1	1	2	1	1	2	2	2	89.3951	227.09	71.8355	240.085	72.9649	52.199	1601.68	73.4455	84.7204	447.421	539.991	1796.06
Q3U1Z5;Q3U1Z5-2	Gpsm3	G-protein-signaling modulator 3;Isoform 2 of G-protein-signaling modulator 3	GPSM3_MOUSE	3	4	1	4	1	3	3	1	2	2	2	2	3323.33	6873.07	603.236	7159.18	1125.14	2051.2	1246	1432.04	1733.36	1624	1378.8	1205.82
P11352	Gpx1	Glutathione peroxidase 1	GPX1_MOUSE	17	17	16	17	16	17	17	16	17	17	17	16	659943	621897	571141	578768	668430	687635	659564	667723	691109	688905	661324	692000
P46412	Gpx3	Glutathione peroxidase 3	GPX3_MOUSE	2	3	2	2	3	1	3	3	3	3	2	3	1201.5	2214.23	2372.58	1610.52	4095.44	793.589	2586.6	3224.6	2727.82	2890.57	2055.17	3310.05
O70325;O70325-2;O70325-3	Gpx4	Phospholipid hydroperoxide glutathione peroxidase;Isoform Cytoplasmic of Phospholipid hydroperoxide glutathione peroxidase;Isoform Nuclear of Phospholipid hydroperoxide glutathione peroxidase	GPX4_MOUSE	11	12	10	11	11	11	11	11	11	11	11	11	66281.6	81736.7	63457.2	78496.4	85386.9	80253.9	82328.5	85788.7	83182.5	86113	80248.4	80158.2
Q80TI0-4	Gramd1b	Isoform 4 of Protein Aster-B	ASTRB_MOUSE	4	7	4	8	4	4	10	4	8	6	10	8	347.444	962.057	1135.01	605.326	982.182	1099.82	1349.42	418.509	1084.96	480.996	988.427	1056.74
Q60631	Grb2	Growth factor receptor-bound protein 2	GRB2_MOUSE	17	17	13	14	17	15	16	14	16	16	16	15	176763	178988	146748	166072	167748	169342	171663	174333	179104	171973	184721	169994
Q91Z53	Grhpr	Glyoxylate reductase/hydroxypyruvate reductase	GRHPR_MOUSE	10	12	11	11	11	11	11	11	12	12	11	11	25924.7	28187.1	22896.8	27452.6	29063	26826.5	26296.2	29028.4	27996	29476.1	25398.9	25432.3
Q8VD04	Gripap1	GRIP1-associated protein 1	GRAP1_MOUSE	39	42	36	39	36	39	41	37	41	41	41	42	11175.2	11852.6	11393.8	10229.4	10704.7	10943.5	12975.5	12557.3	13240.8	12605.2	13156.2	13590.6
Q99MK8	Grk2	Beta-adrenergic receptor kinase 1	ARBK1_MOUSE	37	41	36	39	37	35	39	34	38	38	38	37	55047.5	63484.2	53911	65285.7	54764.1	92237.6	55900.5	54490.8	60245.6	56887	59917	57450.5
O70293-2	Grk6	Isoform GRK6B of G protein-coupled receptor kinase 6	GRK6_MOUSE	20	23	19	21	20	19	21	21	20	20	22	20	15078.4	19318.4	13802.1	19035.4	12872	14128.4	16119.6	15905.3	12629.5	13140.8	15201.1	12519.8
P47743	Grm8	Metabotropic glutamate receptor 8	GRM8_MOUSE	1	1	NaN	1	NaN	1	NaN	1	1	NaN	1	1	139.108	72.6578		127.634		212.745		213.67	112.58		108.24	108.003
P28798	Grn	Progranulin	GRN_MOUSE	9	9	9	9	3	9	9	9	9	9	9	8	17608.1	22921.3	9395	14368.7	12581.5	14934.9	13022.3	11959.9	12849.4	14811.9	13277.9	9419.09
Q99LP6	Grpel1	GrpE protein homolog 1, mitochondrial	GRPE1_MOUSE	4	4	3	4	2	3	4	3	4	3	4	3	3388.2	3493.21	1906.74	2904.04	1108.18	1600.51	1878.24	1088.61	1874.99	1389.12	1761.38	1117.89
Q810D6	Grwd1	Glutamate-rich WD repeat-containing protein 1	GRWD1_MOUSE	2	3	1	3	NaN	NaN	3	NaN	2	NaN	3	NaN	154.834	369.718	51.1129	653.523			527.677		678.498		580.753
Q9EST1	Gsdma	Gasdermin-A	GSDMA_MOUSE	5	4	4	3	4	4	4	5	2	3	5	5	5272.82	1233.87	3049.04	1014.6	5948.53	2779.57	1208.82	7826.3	333.918	1204.68	2365.24	4223.69
Q9D8T2	Gsdmdc1	Gasdermin-D	GSDMD_MOUSE	23	22	21	22	22	23	21	21	22	22	22	21	51761	57395.7	52572.6	58949.5	69085.3	63368	52404.3	61132.5	58410	57544.8	58569.8	57624.6
Q9Z2D3	Gsdme	Gasdermin-E	GSDME_MOUSE	23	23	23	24	22	23	21	23	21	21	22	22	31298.9	41314.6	39311.2	43521.3	44884.9	43171.3	41533.9	40431.7	43471.1	40983	42878.6	40686.5
Q3U3C9;Q3U3C9-2;Q3U3C9-3;Q3U3C9-4	Gse1	Genetic suppressor element 1;Isoform 2 of Genetic suppressor element 1;Isoform 3 of Genetic suppressor element 1;Isoform 4 of Genetic suppressor element 1	GSE1_MOUSE	NaN	NaN	2	3	NaN	NaN	2	3	NaN	3	2	3			2499.56	1459.81			1543.19	2814.89		1243.83	1609.26	1970.71
Q2NL51	Gsk3a	Glycogen synthase kinase-3 alpha	GSK3A_MOUSE	12	12	11	12	11	12	12	12	12	11	12	10	7922.06	8202.75	5248.42	8703.35	6545.21	7283.84	6451.29	6767.16	7789.9	7245.64	8417.29	6695.72
Q9WV60	Gsk3b	Glycogen synthase kinase-3 beta	GSK3B_MOUSE	14	14	15	15	14	15	15	14	15	14	14	15	18898.6	13306.3	21574.2	18675.2	21253	19775.5	17708.7	19785.9	16003.9	16256.9	11890.7	16188.3
P13020-2	Gsn	Isoform 2 of Gelsolin	GELS_MOUSE	50	49	45	46	48	48	50	46	46	47	49	45	706453	694747	733009	647776	850142	831182	751495	792861	784542	751794	727454	744414
Q8R050;Q8R050-2	Gspt1	Eukaryotic peptide chain release factor GTP-binding subunit ERF3A;Isoform 2 of Eukaryotic peptide chain release factor GTP-binding subunit ERF3A	ERF3A_MOUSE	27	27	23	28	23	24	26	24	25	25	25	25	25099.9	35573.1	35424.7	31024	19058.8	17862.8	16602.9	17552.1	20084.8	18938.1	19818.6	18976.5
[truncated: 3,804 more rows]

## Sheet: mouse blood vs bone stats
lead_protein	Genes	ProteinAccessions	logFC (blood/bone)	p.val	q.val	median_copies_bone	median_copies_blood	razor_unique_peptides
Q6GQT1	A2m	Q6GQT1	0.794556	0.0700029	0.20017	21503.8	40882.7	3
P58742	Aaas	P58742	-0.346461	0.444488	0.467297	3214.66	2101.68	15
Q9D2R0	Aacs	Q9D2R0	0.066561	0.83065	0.605976	11954.5	12182.4	26
Q8R2R3	Aagab	Q8R2R3	-0.343363	0.555496	0.513745	1877.17	1246.24	7
Q3UHJ0	Aak1	Q3UHJ0	-0.0399476	0.80531	0.598499	5418.65	5182.93	25
J3QN89	Aamp	J3QN89;Q3TJ22	-0.973108	0.0123468	0.0880519	288.438	151.488	6
Q8BGQ7	Aars1	Q8BGQ7	-0.202654	0.252853	0.364551	21536.8	18441	43
Q3THG9	Aarsd1	Q3THG9	-0.406623	0.642987	0.546222	495.194	440.258	5
Q80YE4	Aatk	Q80YE4;Q80YE4-2;Q80YE4-3	0.102289	0.681007	0.560565	2790.78	3343.78	27
Q5SSE9	Abca13	Q5SSE9	0.0384123	0.896809	0.624462	1658.13	1572.32	76
Q91V24	Abca7	Q91V24	0.0448923	0.918084	0.628685	328.828	345.182	16
Q9JI39	Abcb10	Q9JI39	-0.414698	0.0978307	0.234651	2528.69	2209.82	16
Q61102	Abcb7	Q61102	-0.322266	0.192087	0.322911	2203.09	1725.37	14
O35379	Abcc1	O35379	-0.645006	0.404541	0.448757	1172.77	738.538	19
E9Q236	Abcc4	E9Q236;E9Q467	-1.07311	0.011353	0.0834435	463.32	215.127	11
P48410	Abcd1	P48410	-0.523033	0.0382927	0.154346	5637.11	3958.6	20
Q61285	Abcd2	Q61285	1.56189	0.0938962	0.230524	4393.96	16506.2	18
P55096	Abcd3	P55096	-0.319549	0.408839	0.45005	4879.81	4153.36	14
P61222	Abce1	P61222	-0.940843	0.203886	0.333261	14776	11689.5	23
Q6P542	Abcf1	Q6P542	-0.22489	0.136016	0.27277	8762.18	7221.28	23
Q99LE6	Abcf2	Q99LE6	-0.731669	0.00556753	0.0609589	5678.85	3215.77	18
Q8K268	Abcf3	Q8K268	-0.6106	0.305598	0.399011	1532.34	890.129	14
Q6PE15	Abhd10	Q6PE15	0.091127	0.737092	0.578556	1473.62	1401.31	7
Q8K4F5	Abhd11	Q8K4F5	-0.209348	0.789612	0.594099	2349.66	1707.04	5
Q99LR1	Abhd12	Q99LR1	-0.333107	0.587504	0.52656	1463.81	978.678	9
Q8VCR7	Abhd14b	Q8VCR7	0.02	0.914822	0.628487	2809.11	2701.97	6
Q5F2F2	Abhd15	Q5F2F2	0.616544	0.292938	0.390575	180.221	343.01	3
Q9Z1Q2	Abhd16a	Q9Z1Q2	0.735366	0.263596	0.373238	4328.55	7996.54	9
Q7M759	Abhd17b	Q7M759	-0.275635	0.605771	0.532834	2638.13	1822.35	6
Q9DBL9	Abhd5	Q9DBL9	-1.00941	0.00607875	0.0628242	8943.69	3802.66	11
Q8CBW3	Abi1	Q8CBW3;Q8CBW3-3	0.0597008	0.594101	0.528519	54781.3	57560.7	24
Q80ZQ9	Abitram	Q80ZQ9	-2.32031	0.0074332	0.0697298	1524.82	293.949	4
Q5SSL4	Abr	Q5SSL4-4	1.05403	0.0622824	0.192675	14880.8	26341.8	34
Q4KML4	Abracl	Q4KML4	-0.186056	0.51263	0.496641	557866	434730	4
Q8BPZ8	Abraxas1	Q8BPZ8	0.00062316	0.99916	0.648584	772.192	708.978	6
Q3TCJ1	Abraxas2	Q3TCJ1	-0.158493	0.324741	0.407082	9549.99	8376.67	16
Q99LJ2	Abtb1	Q99LJ2	-4.72137	0.138441	0.275075	14610.4	3786.1	5
Q7TQI7	Abtb2	Q7TQI7	0.886859	0.197689	0.3284	312.978	670.169	9
Q921H8	Acaa1a	Q921H8	-0.134819	0.49722	0.490474	28643.5	24476	19
Q8BWT1	Acaa2	Q8BWT1	-0.22925	0.196626	0.32797	42231.9	33919.7	23
Q5SWU9	Acaca	Q5SWU9;Q5SWU9-2	-0.283006	0.119321	0.256092	3395.53	2717.32	48
Q80XL6	Acad11	Q80XL6	-1.37881	0.00240712	0.0403156	4178.6	1401.5	21
Q9D7B6	Acad8	Q9D7B6	-1.34016	0.0505247	0.17477	5898.05	1810.98	11
Q8JZN5	Acad9	Q8JZN5	-0.286731	0.046169	0.16734	9763.54	7997.43	24
P51174	Acadl	P51174	-0.132397	0.36106	0.425035	44513	40260.3	18
P45952	Acadm	P45952	-0.125247	0.21682	0.343363	14279	13082.6	15
Q07417	Acads	Q07417	-0.264048	0.206308	0.335723	18251.2	13738.5	14
Q9DBL1	Acadsb	Q9DBL1	0.124441	0.652856	0.549958	3401.74	4301.64	10
P50544	Acadvl	P50544	-0.262341	0.145236	0.282757	7519.63	6307.1	27
Q8K2H4	Acap1	Q8K2H4	0.11466	0.441676	0.466921	23585.1	25923.2	36
Q6ZQK5	Acap2	Q6ZQK5	0.227097	0.530257	0.503218	16341.1	23187.2	34
A2ADA6	Acap3	A2ADA6;Q6NXL5	-2.09455	0.0307354	0.138495	125.406	30.1618	2
Q8QZT1	Acat1	Q8QZT1	-0.138128	0.874394	0.618793	69088.8	89728.6	16
Q8CAY6	Acat2	Q8CAY6	-0.296407	0.31041	0.401891	11774.4	10352.6	12
Q8BMP6	Acbd3	Q8BMP6	-0.418557	0.0807067	0.214633	11338.6	8325.4	14
Q5XG73	Acbd5	Q5XG73;Q5XG73-2;Q5XG73-3	0.556124	0.285682	0.385809	447.75	722.781	6
Q9D061	Acbd6	Q9D061	-1.58967	0.156394	0.291479	830.801	232.039	3
Q5EE38	Acd	Q5EE38	-0.381506	0.219438	0.344592	58.271	44.3068	2
Q9JIX8	Acin1	Q9JIX8-4	1.46156	0.0565818	0.18432	29481.6	112136	48
Q91V92	Acly	Q91V92	-0.395171	0.0620069	0.192317	57696.1	43744.2	60
P28271	Aco1	P28271	0.397572	0.366306	0.427675	7417.14	13471.4	28
Q99KI0	Aco2	Q99KI0	-0.375832	0.00921728	0.077263	46455.2	36197.2	39
P54987	Acod1	P54987	-1.27302	0.214677	0.342126	101.623	36.9667	17
O55137	Acot1	O55137	-0.241775	0.721734	0.574243	28648.1	20782.3	15
Q8VHQ9	Acot11	Q8VHQ9	-0.135822	0.692509	0.564209	97.6335	90.1812	2
Q9CQR4	Acot13	Q9CQR4	-1.0186	0.166004	0.299503	1450.5	715.959	1
Q9QYR9	Acot2	Q9QYR9	-0.0155052	0.977029	0.64466	208.253	176.608	4
Q91V12	Acot7	Q91V12-2	-0.196633	0.426352	0.457259	42764.7	38578.2	14
P58137	Acot8	P58137	-0.489715	0.22507	0.349065	6945.77	4137.1	10
Q9R0X4	Acot9	Q9R0X4	-0.0646274	0.705203	0.568115	15724.6	13861.4	22
Q9R0H0	Acox1	Q9R0H0;Q9R0H0-2	-1.45774	0.14057	0.277354	627.689	336.306	9
Q9EPL9	Acox3	Q9EPL9	-0.192474	0.354908	0.423246	10983.7	10805.6	25
Q9D358	Acp1	Q9D358	-0.049692	0.625281	0.539769	48427.4	46128	7
Q9D358	Acp1	Q9D358-2	0.014347	0.941063	0.635095	1279.25	1258.29	1
P24638	Acp2	P24638	0.256763	0.47814	0.481674	2357.02	2060.8	6
Q8CE08	Acp3	Q8CE08;Q8CE08-2	-0.232977	0.227908	0.350703	1093.95	924.207	5
Q05117	Acp5	Q05117	0.835925	0.464527	0.476025	181.804	326.046	1
Q8BP40	Acp6	Q8BP40	-0.625452	0.152518	0.288658	5925.74	3144.06	8
P41216	Acsl1	P41216	-0.398168	0.0135895	0.0918908	55268.5	41902.6	37
Q9QUJ7	Acsl4	Q9QUJ7;Q9QUJ7-2	-0.301075	0.11016	0.247411	4557.72	3726.37	21
Q8JZR0	Acsl5	Q8JZR0	-0.190606	0.224042	0.348503	20859.5	18605.4	23
Q9QXG4	Acss2	Q9QXG4	0.66548	0.115955	0.253337	1267.49	2114.43	11
P68134	Acta1	P68134	0.211565	0.237207	0.35658	1601710	1860775	2
P60710	Actb	P60710	0.176167	0.129027	0.266523	17756150	19963750	22
Q8BFZ3	Actbl2	Q8BFZ3	0.25287	0.0281777	0.133016	5041715	5932485	6
P68033	Actc1	P68033	0.0989005	0.380449	0.435808	39429200	41605450	34
P63260	Actg1	P63260	0.102771	0.551698	0.512351	570282	605501	2
Q9Z2N8	Actl6a	Q9Z2N8	-0.193651	0.20837	0.337461	24373.5	20021.8	17
Q7TPR4	Actn1	Q7TPR4	0.185414	0.156667	0.291547	665056	757920	73
P57780	Actn4	P57780	0.0662447	0.585635	0.526227	152153	159687	48
Q9QZB7	Actr10	Q9QZB7	0.321182	0.226494	0.350453	5542.07	6665.27	15
P61164	Actr1a	P61164	0.131649	0.321157	0.405361	18986.9	20943.2	10
Q8R5C5	Actr1b	Q8R5C5	-0.491329	0.503859	0.492436	38984.2	41634.6	18
P61161	Actr2	P61161	0.175055	0.197263	0.328142	565791	618120	22
Q99JY9	Actr3	Q99JY9	0.156629	0.234492	0.354377	835554	955486	25
Q641P0	Actr3b	Q641P0	0.266514	0.0550764	0.181987	186736	236908	7
Q80US4	Actr5	Q80US4	-0.288592	0.525362	0.501642	1135.11	763.664	8
Q8R2S9	Actr8	Q8R2S9	0.22665	0.835562	0.607206	156.258	100.943	3
Q61288	Acvrl1	Q61288	NA	NA	NA	176.327	NA	4
Q99JW2	Acy1	Q99JW2	-0.337809	0.226643	0.350453	2074.09	1800.14	12
P56376	Acyp1	P56376	-0.0874617	0.482915	0.484489	66213.9	61016	7
P03958	Ada	P03958	0.143866	0.280092	0.382714	142568	154562	31
O35598	Adam10	O35598	-0.332335	0.472403	0.478671	14879.5	16168.5	30
O88839	Adam15	O88839;O88839-2	0.728156	0.202842	0.332501	337.568	395.642	3
Q9Z0F8	Adam17	Q9Z0F8	0.625642	0.067601	0.198205	1355.54	1742.62	12
O35674	Adam19	O35674	0.443404	0.130146	0.267582	1609.18	2349.56	15
Q05910	Adam8	Q05910	0.259139	0.103168	0.240567	21369.7	26644.1	27
Q80T21	Adamtsl4	Q80T21	0.509468	0.232245	0.353196	546.215	792.685	1
E9PY16	Adap1	E9PY16	-0.00282712	0.98333	0.645419	8364.99	8570.99	19
Q99MU3	Adar	Q99MU3-2	-0.530058	0.266277	0.374639	597.638	307.219	13
P51829	Adcy7	P51829	1.0415	0.249504	0.362788	34.7559	46.2643	3
Q9QYC0	Add1	Q9QYC0	-0.01926	0.867852	0.617328	48869.8	47877.2	36
Q9QYB5	Add3	Q9QYB5-2	-0.334388	0.636414	0.544129	398.168	279.13	2
Q9QYB5	Add3	Q9QYB5	-0.0950572	0.664214	0.554959	79413.2	70974.8	31
Q61549	Adgre1	Q61549	-0.187966	0.673405	0.557136	115.671	105.841	3
Q9Z0M6	Adgre5	Q9Z0M6	0.0755563	0.571078	0.519382	39369.6	39760.3	25
Q8R0T6	Adgrg3	Q8R0T6	-0.215295	0.233297	0.354061	18331.8	14493.4	14
P28474	Adh5	P28474	0.102787	0.448459	0.469036	77912.1	85442.6	19
P55264	Adk	P55264	-0.145582	0.181107	0.313787	14756.7	13376	15
Q9Z103	Adnp	Q9Z103	-1.42175	0.00480504	0.0569598	1650.88	676.987	17
Q8CHC8	Adnp2	Q8CHC8	0.576206	0.0615407	0.191944	6.83582	10.1783	1
Q6PDY2	Ado	Q6PDY2	-0.356961	0.110702	0.247794	2379.03	1786.03	8
Q8VDL4	Adpgk	Q8VDL4;Q8VDL4-3	-0.00654848	0.963024	0.641069	358452	354640	20
P54923	Adprh	P54923	0.0463717	0.732921	0.577507	65289.5	63763.5	18
Q99KS6	Adprm	Q99KS6;Q99KS6-2	1.39949	0.0976701	0.234651	290.829	749.991	4
Q8CG72	Adprs	Q8CG72	0.114088	0.494154	0.489076	4243.96	4339.21	7
Q9JKV1	Adrm1	Q9JKV1	0.0771046	0.501012	0.491093	18144.5	18980.5	11
P54822	Adsl	P54822	0.145024	0.507578	0.494438	18793.3	19817.5	23
P28650	Adss1	P28650	-0.293551	0.332756	0.413736	692448	583162	31
P46664	Adss2	P46664	-0.335102	0.0371665	0.152204	38147.6	30412.4	21
Q9QZQ1	Afdn	Q9QZQ1;Q9QZQ1-2	-0.127375	0.543015	0.508614	857.556	801.52	6
O88573	Aff1	O88573	-0.857677	0.652282	0.549877	47.1666	42.8278	4
Q9ESC8	Aff4	Q9ESC8	-1.43188	0.0232521	0.121318	103.748	30.4247	3
Q920A7	Afg3l1	Q920A7;Q920A7-2	-0.778521	0.00751777	0.0701869	195.748	113.9	3
Q8JZQ2	Afg3l2	Q8JZQ2	-0.0947762	0.755482	0.583979	1124.65	881.614	9
O89020	Afm	O89020;O89020-3	0.756259	0.104502	0.242137	1422.3	2181.4	1
Q80WT5	Aftph	Q80WT5;Q80WT5-2	-0.722254	0.105632	0.243221	1212.33	660.979	11
Q64191	Aga	Q64191	-0.0273273	0.896827	0.624462	3307.02	3335.16	8
Q8BXK8	Agap1	Q8BXK8	-0.792881	0.235824	0.355485	537.097	393.185	5
Q3UHD9	Agap2	Q3UHD9;Q3UHD9-2	-0.622983	0.0326479	0.1429	1555.13	979.728	15
Q8VHH5	Agap3	Q8VHH5	-2.0785	0.284978	0.385142	38.7023	6.20689	2
Q8K2K6	Agfg1	Q8K2K6;Q8K2K6-1;Q8K2K6-3	-0.0413912	0.718026	0.57295	9387.42	9357.03	14
Q80WC7	Agfg2	Q80WC7;Q80WC7-2	-0.81619	0.117502	0.254848	2762.53	1831.36	9
Q9ESW4	Agk	Q9ESW4	-0.290341	0.0521055	0.176635	4915.71	3878.53	12
F8VPN4	Agl	F8VPN4	0.0674704	0.66424	0.554959	21591.2	22582.8	78
Q8CJG1	Ago1	Q8CJG1	0.10763	0.523071	0.499949	3229.76	3382.79	10
Q8CJG0	Ago2	Q8CJG0	-0.0448844	0.787067	0.593395	10495.7	9768.38	32
O35083	Agpat1	O35083	0.204978	0.37579	0.433721	4401.44	5462.1	4
Q8K3K7	Agpat2	Q8K3K7	-0.205028	0.247472	0.361574	37976.3	30811.8	13
Q9D1E8	Agpat5	Q9D1E8	0.0411819	0.817576	0.601927	900.39	872.58	5
Q8C0I1	Agps	Q8C0I1	-0.459345	0.00894472	0.0765269	39760.1	27196.8	30
Q641K1	Agtpbp1	Q641K1;Q641K1-2	-0.297462	0.333522	0.414127	184.786	151.046	6
Q9WVK0	Agtrap	Q9WVK0	-0.124405	0.488686	0.486817	14502.7	13462.2	2
Q8CJF7	Ahctf1	Q8CJF7	1.92392	0.00912193	0.0770933	800.485	4015.55	31
P50247	Ahcy	P50247	0.190398	0.145642	0.283037	99866.1	110476	25
Q80SW1	Ahcyl1	Q80SW1	0.446637	0.442449	0.467147	34114.7	37169.1	21
Q68FL4	Ahcyl2	Q68FL4	0.402886	0.692913	0.564311	194.874	284.519	2
E9Q616	Ahnak	E9Q616	0.80336	0.264809	0.373847	75.9651	169.261	10
Q8BK64	Ahsa1	Q8BK64	0.000765359	0.995671	0.647591	60441.7	59769.9	19
Q8N9S3	Ahsa2	Q8N9S3;Q8N9S3-2;Q8N9S3-3	-1.73233	0.0251141	0.125842	253.536	68.6081	2
P29699	Ahsg	P29699	-0.0725761	0.925308	0.630129	671422	851220	4
Q8C4Q6	Aida	Q8C4Q6	0.504262	0.464958	0.476025	116.731	205.917	2
Q9Z0X1	Aifm1	Q9Z0X1	-0.228416	0.186623	0.318825	13897.5	10531.9	26
Q8BUE4	Aifm2	Q8BUE4	-0.440593	0.189114	0.320542	2705.55	2259.59	10
Q91VJ1	Aim2	Q91VJ1	-0.526279	0.563221	0.515428	50.9544	26.9257	2
P31230	Aimp1	P31230	-0.701098	0.102909	0.240567	72815.4	50955.2	19
Q8R010	Aimp2	Q8R010	0.116641	0.4127	0.451034	17922.7	18146.7	12
O08915	Aip	O08915	-0.365737	0.00812351	0.072674	35248.7	27433.7	14
Q9WTP6	Ak2	Q9WTP6;Q9WTP6-2	-0.290319	0.0437774	0.163349	113691	90126.2	17
Q9WTP7	Ak3	Q9WTP7	0.517698	0.510951	0.495931	6249.3	5361.1	8
O88845	Akap10	O88845	-0.297843	0.51864	0.498629	1293.65	1035.37	15
E9Q394	Akap13	E9Q394-2	0.215934	0.157376	0.292275	6136.65	6623.28	73
Q9DBR0	Akap8	Q9DBR0	-0.397374	0.0134548	0.0913906	1620.18	1221.22	13
Q9R0L7	Akap8l	Q9R0L7	-0.0389147	0.894349	0.623887	114.239	106.064	4
Q80VW7	Akna	Q80VW7	-0.21113	0.643398	0.546267	3406.6	3851.01	29
Q9JII6	Akr1a1	Q9JII6	-0.0391674	0.717616	0.572898	30591.7	29324.9	19
P45376	Akr1b1	P45376	0.0867237	0.507251	0.494438	79263.4	83516.2	23
G5E895	Akr1b10	G5E895	0.202986	0.377604	0.43472	2800.87	3000.37	9
Q8VC28	Akr1c13	Q8VC28	0.00438633	0.990722	0.647022	2194.41	1978.57	7
Q9DCT1	Akr1e2	Q9DCT1	0.0233437	0.964811	0.641276	182.491	165.644	2
Q8CG76	Akr7a2	Q8CG76	0.345919	0.577438	0.52277	2611.74	2220.34	10
P31750	Akt1	P31750	0.0616807	0.554781	0.513496	51942.9	53333.6	24
Q9D1F4	Akt1s1	Q9D1F4	0.408853	0.507406	0.494438	533.117	514.624	2
Q60823	Akt2	Q60823	0.191466	0.161119	0.295633	7093.19	8022	14
Q64362	Aktip	Q64362	0.576709	0.0959966	0.232801	1093.6	1490.99	5
P10518	Alad	P10518	-0.317948	0.509045	0.495164	2423.72	1718.88	7
P07724	Alb	P07724	0.563215	0.076257	0.208721	2606095	3506650	55
Q61490	Alcam	Q61490	-0.103054	0.794198	0.594635	457.75	446.267	4
Q571I9	Aldh16a1	Q571I9	0.106234	0.502149	0.491432	24556.5	26040.5	22
Q9Z110	Aldh18a1	Q9Z110;Q9Z110-2	-0.0105828	0.982175	0.645419	3297.34	2688.36	15
Q9CZS1	Aldh1b1	Q9CZS1	0.142572	0.835467	0.607206	1913.55	1737.16	3
P47738	Aldh2	P47738	-0.296936	0.0318339	0.14102	992730	829886	35
P47740	Aldh3a2	P47740	0.046882	0.66886	0.556309	40291.4	42086.8	23
Q80VQ0	Aldh3b1	Q80VQ0	0.196504	0.192096	0.322911	112602	124024	29
Q8CHT0	Aldh4a1	Q8CHT0	-0.12096	0.303643	0.398047	8893.23	8270.27	17
Q9EQ20	Aldh6a1	Q9EQ20	0.0322798	0.963354	0.641173	711.17	588.932	4
Q9DBF1	Aldh7a1	Q9DBF1-2	0.39382	0.29053	0.388907	476.433	761.707	5
Q9JLJ2	Aldh9a1	Q9JLJ2	0.0194151	0.879742	0.621021	71770.3	72663.6	28
P05064	Aldoa	P05064	0.12322	0.289937	0.388552	1894100	2014620	45
P05063	Aldoc	P05063	0.0292241	0.901093	0.625059	122642	121898	1
Q921Q3	Alg1	Q921Q3;Q921Q3-2	NA	NA	NA	332.821	NA	3
Q3TZM9	Alg11	Q3TZM9;Q3TZM9-2;Q3TZM9-3	-0.764891	0.101785	0.239934	157.591	92.3489	2
Q8VDB2	Alg12	Q8VDB2	-1.01917	0.0421669	0.160607	141.179	69.6572	1
Q9DBE8	Alg2	Q9DBE8	-0.274426	0.390353	0.441479	3588.31	2802.74	14
Q8K2A8	Alg3	Q8K2A8	-0.239563	0.793647	0.594573	204.186	131.322	3
Q9DB25	Alg5	Q9DB25	0.123901	0.76724	0.587878	3426.07	3436.98	8
Q6P8H8	Alg8	Q6P8H8	-0.137523	0.598103	0.529467	143.665	119.603	1
Q8VDI9	Alg9	Q8VDI9	-0.498035	0.405047	0.448757	1143.1	806.862	4
Q8K1E6	Alkbh3	Q8K1E6	-0.345215	0.474107	0.479588	1983.76	1395.67	9
Q3TSG4	Alkbh5	Q3TSG4	1.86166	0.147097	0.283762	887.095	5249.72	4
P39655	Alox12	P39655	NA	NA	NA	NA	2335.93	9
P39654	Alox15	P39654	5.45969	4.05e-05	0.00781695	84.6591	4166.25	10
P48999	Alox5	P48999	0.152763	0.314363	0.403393	136457	148524	36
P30355	Alox5ap	P30355	0.314651	0.123611	0.261119	425210	496658	4
[truncated: 5,589 more rows]

## Sheet: mouse peritoneal vs blood stats
lead_protein	Genes	ProteinAccessions	logFC (peri/blood)	p.val	q.val	median_copies_blood	median_copies_peri	razor_unique_peptides
[truncated: 5,803 more rows]

[truncated: 6 more sheets: mouse peritoneal vs bone stats, C albicans infection data, C albicans stats, human blood neutrophil copies, mouse granule protein IDs, human granule protein IDs]
